# Supplementary material for: Endotoxin-induced m6A RNA methylation landscape in lung endothelial cells: role of METTL3 in regulating inflammation and injury during acute lung injury
Source: Biochim Biophys Acta Mol Basis Dis. Author manuscript; Available in PMC 2025 Nov 13. (PMC12614311; doi:10.1016/j.bbadis.2025.167907)
Supplement: Supplementary Tables [file NIHMS2112530-supplement-Supplementary_Tables.xlsx]

## Sheet: Supplementary Table S1
Annotation	Genes	Gene.Type	Log2(FC)	P-Value
3' UTR (NM_001271684, exon 6 of 6)	MFSD14A	protein-coding	23.3223	1.27e-08
5' UTR (NM_001319210, exon 1 of 17)	CDC14A	protein-coding	23.3223	1.27e-08
5' UTR (NM_133496, exon 1 of 11)	SLC30A7	protein-coding	10.487	0.00676564
5' UTR (NM_001349768, exon 1 of 7)	PRPF38B	protein-coding	10.2934	0.00878241
3' UTR (NM_025188, exon 6 of 6)	TRIM45	protein-coding	9.11671	0.0248233
5' UTR (NM_014874, exon 1 of 19)	MFN2	protein-coding	10.1869	0.0101063
5' UTR (NM_018178, exon 1 of 5)	GOLPH3L	protein-coding	11.6577	0.00188615
5' UTR (NM_022075, exon 1 of 11)	CERS2	protein-coding	10.5695	0.00606977
3' UTR (NM_001323912, exon 8 of 8)	SEMA6C	protein-coding	10.1869	0.0101063
5' UTR (NM_020699, exon 1 of 11)	GATAD2B	protein-coding	11.1296	0.00396978
3' UTR (NM_005099, exon 9 of 9)	B4GALT3	protein-coding	10.9198	0.00412648
5' UTR (NM_014697, exon 1 of 10)	NOS1AP	protein-coding	23.3223	1.27e-08
5' UTR (NM_001287604, exon 1 of 16)	ZBTB17	protein-coding	10.5417	0.00625076
5' UTR (NM_030907, exon 1 of 5)	CPLANE2	protein-coding	10.8088	0.00466271
5' UTR (NM_018994, exon 1 of 10)	FBXO42	protein-coding	10.7933	0.005398
5' UTR (NM_017940, exon 2 of 29)	NBPF1	protein-coding	11.0111	0.00374094
5' UTR (NM_017940, exon 1 of 29)	NBPF1	protein-coding	12.1248	0.00131393
5' UTR (NM_015935, exon 1 of 8)	EEF1AKNMT	protein-coding	11.749	0.00170833
3' UTR (NM_001346115, exon 4 of 4)	SERPINC1	protein-coding	10.2934	0.00878241
5' UTR (NM_014656, exon 3 of 4)	KIAA0040	protein-coding	9.41115	0.0213856
3' UTR (NM_001349935, exon 8 of 8)	TOR1AIP2	protein-coding	11.5187	0.000170172
5' UTR (NM_014810, exon 1 of 38)	CEP350	protein-coding	22.5412	4.24e-08
3' UTR (NM_015039, exon 11 of 11)	NMNAT2	protein-coding	10.59	0.00102467
3' UTR (NM_015039, exon 11 of 11)	NMNAT2	protein-coding	8.62329	0.0457581
5' UTR (NM_006469, exon 2 of 15)	IVNS1ABP	protein-coding	11.9451	0.00139615
5' UTR (NM_133494, exon 1 of 10)	NEK7	protein-coding	9.55596	0.0178007
5' UTR (NM_015207, exon 1 of 8)	OTUD3	protein-coding	23.3223	1.27e-08
3' UTR (NM_001197131, exon 7 of 7)	PPP1R12B	protein-coding	23.3223	1.27e-08
3' UTR (NM_006618, exon 27 of 27)	SYT2	protein-coding	10.1869	0.0101063
5' UTR (NM_001278516, exon 2 of 10)	MDM4	protein-coding	9.42183	0.0221789
5' UTR (NM_173854, exon 1 of 11)	SLC41A1	protein-coding	23.3223	1.27e-08
5' UTR (NM_018584, exon 1 of 2)	CAMK2N1	protein-coding	10.6031	0.000983256
3' UTR (NM_014388, exon 12 of 12)	UTP25	protein-coding	10.2934	0.00878241
5' UTR (NM_005401, exon 2 of 19)	PTPN14	protein-coding	25.121	2.91e-11
3' UTR (NM_001791, exon 6 of 6)	WNT4	protein-coding	22.5412	4.24e-08
5' UTR (NM_024836, exon 1 of 4)	ZNF672	protein-coding	11.2539	0.00322834
5' UTR (NM_001243533, exon 2 of 4)	PDIK1L	protein-coding	23.3223	1.27e-08
5' UTR (NM_001029882, exon 2 of 7)	AHDC1	protein-coding	10.6886	0.00534132
5' UTR (NM_018207, exon 1 of 5)	TRIM62	protein-coding	10.8088	0.00466271
5' UTR (NM_001350138, exon 1 of 31)	ZMYM4	protein-coding	23.3223	1.27e-08
5' UTR (NM_012199, exon 1 of 19)	AGO1	protein-coding	9.41115	0.0213856
3' UTR (NM_177422, exon 17 of 17)	TEKT2	protein-coding	23.3223	1.27e-08
5' UTR (NM_001321471, exon 3 of 13)	THRAP3	protein-coding	9.60485	0.0169633
5' UTR (NM_001243878, exon 1 of 5)	FHL3	protein-coding	9.85141	0.013996
5' UTR (NM_001320179, exon 1 of 6)	ZFP69	protein-coding	23.3223	1.27e-08
5' UTR (NM_024503, exon 4 of 9)	EDN2	protein-coding	23.3223	1.27e-08
5' UTR (NM_006066, exon 2 of 10)	AKR1A1	protein-coding	10.8921	0.00460726
3' UTR (NM_001307931, exon 13 of 13)	ECHDC2	protein-coding	10.165	0.0102355
5' UTR (NM_001199080, exon 2 of 13)	PODN	protein-coding	23.3223	1.27e-08
5' UTR (NM_018070, exon 1 of 17)	SSBP3	protein-coding	8.70314	0.0478994
5' UTR (NM_001083592, exon 1 of 7)	ROR1	protein-coding	11.3362	0.0028446
5' UTR (NM_001320923, exon 3 of 26)	JAK1	protein-coding	10.0976	0.0101063
5' UTR (NM_002227, exon 1 of 25)	JAK1	protein-coding	11.4186	0.00274895
3' UTR (NM_032291, exon 25 of 25)	TCTEX1D1	protein-coding	8.86418	0.034105
3' UTR (NM_006820, exon 9 of 9)	IFI44	protein-coding	11.0716	0.00349487
3' UTR (NM_001561, exon 9 of 9)	TNFRSF9	protein-coding	8.5981	0.0472141
5' UTR (NM_001320707, exon 1 of 21)	PKN2	protein-coding	10.3426	0.00808252
5' UTR (NM_004285, exon 1 of 5)	H6PD	protein-coding	23.3223	1.27e-08
5' UTR (NM_001160301, exon 1 of 6)	DPYD	protein-coding	9.41115	0.0213856
5' UTR (NM_001009566, exon 1 of 19)	CLSTN1	protein-coding	11.5418	0.00243597
5' UTR (NM_001322487, exon 1 of 20)	HPS1	protein-coding	10.836	0.00452802
5' UTR (NM_001322935, exon 2 of 22)	NFKB2	protein-coding	11.2657	0.000245132
5' UTR (NM_033397, exon 1 of 3)	ITPRIP	protein-coding	23.3223	1.27e-08
5' UTR (NM_001272013, exon 1 of 2)	ITPRIP	protein-coding	10.2525	0.00898065
5' UTR (NM_016824, exon 1 of 15)	ADD3	protein-coding	23.3223	1.27e-08
5' UTR (NM_130439, exon 1 of 6)	MXI1	protein-coding	23.3223	1.27e-08
3' UTR (NM_005445, exon 29 of 29)	SMC3	protein-coding	11.9411	0.00143323
5' UTR (NM_001349870, exon 1 of 12)	TCF7L2	protein-coding	23.3223	1.27e-08
5' UTR (NM_024834, exon 1 of 16)	MCMBP	protein-coding	11.5067	0.00261146
5' UTR (NM_001369863, exon 1 of 9)	BEND7	protein-coding	23.3223	1.27e-08
5' UTR (NM_001282696, exon 1 of 5)	FAM107B	protein-coding	9.89234	0.0142138
3' UTR (NM_006393, exon 28 of 28)	NEBL	protein-coding	10.413	0.00739365
5' UTR (NM_005180, exon 1 of 10)	BMI1	protein-coding	10.335	0.0081392
3' UTR (NM_145313, exon 13 of 13)	RASGEF1A	protein-coding	23.3223	1.27e-08
5' UTR (NM_001363545, exon 1 of 15)	PFKFB3	protein-coding	11.2539	0.00322834
3' UTR (NM_145307, exon 12 of 12)	RTKN2	protein-coding	8.86418	0.034105
5' UTR (NM_022079, exon 1 of 26)	HERC4	protein-coding	11.0948	0.000418827
5' UTR (NM_000917, exon 1 of 15)	P4HA1	protein-coding	9.50935	0.0187517
5' UTR (NM_014391, exon 1 of 9)	ANKRD1	protein-coding	8.08899	0.00278087
5' UTR (NM_001287803, exon 2 of 12)	ZDHHC16	protein-coding	10.6157	0.00631001
5' UTR (NM_021732, exon 1 of 3)	AVPI1	protein-coding	10.413	0.00739365
3' UTR (NM_001165, exon 9 of 9)	BIRC2	protein-coding	10.4307	0.00154783
5' UTR (NM_002906, exon 1 of 14)	RDX	protein-coding	9.90762	0.01176
3' UTR (NM_001330371, exon 3 of 3)	C11orf1	protein-coding	11.8011	0.00160944
5' UTR (NM_005797, exon 1 of 6)	MPZL2	protein-coding	11.252	0.00287906
5' UTR (NM_020153, exon 2 of 13)	IFT46	protein-coding	10.4331	0.00559972
5' UTR (NM_015157, exon 3 of 24)	PHLDB1	protein-coding	9.14019	0.024809
5' UTR (NM_024769, exon 1 of 7)	CLMP	protein-coding	11.2659	0.00311289
3' UTR (NM_032867, exon 9 of 9)	PARVA	protein-coding	9.44446	0.0184619
5' UTR (NM_001039661, exon 3 of 6)	TIRAP	protein-coding	8.80193	0.0367684
5' UTR (NM_018490, exon 1 of 18)	LGR4	protein-coding	23.3223	1.27e-08
5' UTR (NM_145803, exon 1 of 8)	TRAF6	protein-coding	10.413	0.00739365
5' UTR (NM_003646, exon 1 of 31)	DGKZ	protein-coding	23.3223	1.27e-08
5' UTR (NM_033092, exon 1 of 7)	TRIM5	protein-coding	11.1539	0.00319922
5' UTR (NM_001206889, exon 1 of 19)	CTNND1	protein-coding	12.2756	0.00106289
5' UTR (NM_001178040, exon 1 of 10)	STX3	protein-coding	8.61539	0.0475203
5' UTR (NM_014502, exon 1 of 16)	PRPF19	protein-coding	12.6467	0.000616003
5' UTR (NM_020470, exon 1 of 8)	YIF1A	protein-coding	12.7068	2.31e-05
5' UTR (NM_001291902, exon 8 of 23)	PPP6R3	protein-coding	9.04017	0.0279048
5' UTR (NM_001031847, exon 1 of 19)	CPT1A	protein-coding	9.35551	0.0248391
3' UTR (NM_001277204, exon 3 of 3)	ARHGEF17	protein-coding	9.20488	0.0229498
5' UTR (NM_001286050, exon 1 of 9)	FAM168A	protein-coding	10.1836	0.00894448
3' UTR (NM_020645, exon 7 of 7)	TMEM9B	protein-coding	10.6886	0.00534132
5' UTR (NM_001006947, exon 1 of 13)	UHRF1BP1L	protein-coding	23.3223	1.27e-08
3' UTR (NM_152318, exon 4 of 4)	C12orf45	protein-coding	23.3223	1.27e-08
3' UTR (NM_173598, exon 20 of 20)	NOS1	protein-coding	23.3223	1.27e-08
3' UTR (NM_173855, exon 6 of 6)	MORN3	protein-coding	8.61138	0.0483311
5' UTR (NM_002336, exon 1 of 23)	LRP6	protein-coding	23.3223	1.27e-08
5' UTR (NM_152437, exon 3 of 5)	ZNF664-RFLNA	protein-coding	11.1556	0.00364955
5' UTR (NM_030640, exon 2 of 7)	DUSP16	protein-coding	23.3223	1.27e-08
5' UTR (NM_001165885, exon 1 of 5)	ZNF268	protein-coding	23.2526	1.46e-08
3' UTR (NM_001013698, exon 2 of 2)	C12orf60	protein-coding	10.6548	0.00569694
3' UTR (NM_001304450, exon 4 of 4)	ST8SIA1	protein-coding	23.3223	1.27e-08
5' UTR (NM_001178091, exon 1 of 10)	BCAT1	protein-coding	10.5326	0.00637167
5' UTR (NM_001248002, exon 1 of 16)	ARNTL2	protein-coding	9.3817	0.022996
5' UTR (NM_177444, exon 1 of 29)	PPFIBP1	protein-coding	10.0032	0.0105209
3' UTR (NM_002014, exon 10 of 10)	FKBP4	protein-coding	26.7294	7.1e-13
5' UTR (NM_032680, exon 2 of 11)	CRACR2A	protein-coding	10.2525	0.00898065
5' UTR (NM_004719, exon 1 of 15)	SCAF11	protein-coding	11.5418	0.00243597
5' UTR (NM_018976, exon 1 of 16)	SLC38A2	protein-coding	7.69763	0.0460048
5' UTR (NM_001352306, exon 2 of 16)	LARP4	protein-coding	10.165	0.0102355
5' UTR (NM_000020, exon 1 of 10)	ACVRL1	protein-coding	12.3656	0.00100655
5' UTR (NM_001366558, exon 1 of 12)	ATF7	protein-coding	23.3223	1.27e-08
3' UTR (NM_207344, exon 2 of 2)	SPRYD4	protein-coding	23.3223	1.27e-08
5' UTR (NM_001330305, exon 1 of 6)	NAB2	protein-coding	11.1209	0.00430716
5' UTR (NM_001320408, exon 1 of 6)	ATP23	protein-coding	11.1666	0.00380779
5' UTR (NM_000552, exon 1 of 52)	VWF	protein-coding	11.948	0.00145509
5' UTR (NM_001330187, exon 2 of 14)	TBC1D30	protein-coding	9.80796	0.0131474
3' UTR (NM_014999, exon 7 of 7)	TBC1D15	protein-coding	9.02271	0.0293391
5' UTR (NM_006851, exon 1 of 6)	GLIPR1	protein-coding	13.948	0.000134388
3' UTR (NM_004537, exon 15 of 15)	PHLDA1	protein-coding	23.3223	1.27e-08
5' UTR (NM_001319653, exon 1 of 24)	OSBPL8	protein-coding	23.3223	1.27e-08
5' UTR (NM_152905, exon 2 of 16)	NEDD1	protein-coding	23.3223	1.27e-08
5' UTR (NM_001113513, exon 1 of 20)	ARHGEF7	protein-coding	23.3223	1.27e-08
5' UTR (NM_001346501, exon 1 of 12)	CDK8	protein-coding	23.3223	1.27e-08
5' UTR (NM_002019, exon 1 of 30)	FLT1	protein-coding	10.8938	0.00460378
3' UTR (NM_017826, exon 11 of 11)	DCLK1	protein-coding	23.3223	1.27e-08
5' UTR (NM_001286704, exon 2 of 6)	UFM1	protein-coding	10.2087	0.00876793
5' UTR (NM_005780, exon 1 of 4)	LHFPL6	protein-coding	11.3439	0.00263116
3' UTR (NM_001039938, exon 3 of 3)	INTS6	protein-coding	23.3223	1.27e-08
3' UTR (NM_001039938, exon 3 of 3)	INTS6	protein-coding	23.3223	1.27e-08
3' UTR (NM_001039938, exon 3 of 3)	INTS6	protein-coding	10.1869	0.0101063
5' UTR (NM_199263, exon 2 of 4)	THSD1	protein-coding	10.0056	0.0105135
5' UTR (NM_199263, exon 1 of 4)	THSD1	protein-coding	11.0829	0.00358098
3' UTR (NM_001318374, exon 2 of 2)	PCDH9	protein-coding	10.1079	0.010747
5' UTR (NM_012158, exon 1 of 5)	FBXL3	protein-coding	23.3223	1.27e-08
3' UTR (NM_180989, exon 9 of 9)	GPR180	protein-coding	9.25095	0.0214558
5' UTR (NM_014934, exon 1 of 22)	DZIP1	protein-coding	23.3223	1.27e-08
5' UTR (NM_001001715, exon 1 of 3)	FARP1	protein-coding	23.3223	1.27e-08
5' UTR (NM_003300, exon 1 of 11)	TRAF3	protein-coding	10.2765	0.00864477
5' UTR (NM_183004, exon 2 of 11)	EIF5	protein-coding	12.3264	0.00105162
5' UTR (NM_001014432, exon 1 of 15)	AKT1	protein-coding	10.165	0.0102355
5' UTR (NM_000270, exon 1 of 6)	PNP	protein-coding	27.4785	1.66e-13
5' UTR (NM_014045, exon 1 of 7)	LRP10	protein-coding	8.17081	0.0267923
5' UTR (NM_015382, exon 1 of 43)	HECTD1	protein-coding	23.3223	1.27e-08
5' UTR (NM_001195296, exon 4 of 15)	MIPOL1	protein-coding	10.1185	0.00946792
5' UTR (NM_001282236, exon 2 of 9)	CDKL1	protein-coding	10.165	0.0102355
5' UTR (NM_021818, exon 1 of 5)	SAV1	protein-coding	23.3223	1.27e-08
3' UTR (NM_014584, exon 16 of 16)	ERO1A	protein-coding	6.39128	0.0316228
5' UTR (NM_145251, exon 1 of 11)	STYX	protein-coding	11.6127	0.00193576
5' UTR (NM_144578, exon 1 of 4)	MAPK1IP1L	protein-coding	10.2525	0.00898065
3' UTR (NM_001330177, exon 11 of 11)	DHRS7	protein-coding	10.165	0.0102355
5' UTR (NM_015072, exon 2 of 32)	TTLL5	protein-coding	9.41115	0.0213856
5' UTR (NM_001244984, exon 1 of 8)	SEL1L	protein-coding	11.4708	0.00284336
3' UTR (NM_001284267, exon 6 of 6)	EFCAB11	protein-coding	9.24698	0.0230066
3' UTR (NM_017970, exon 14 of 14)	PSMC1	protein-coding	23.3223	1.27e-08
3' UTR (NM_017437, exon 16 of 16)	CPSF2	protein-coding	10.1869	0.0101063
3' UTR (NM_017437, exon 16 of 16)	CPSF2	protein-coding	8.66179	0.0440424
5' UTR (NM_018167, exon 2 of 4)	BTBD7	protein-coding	9.70837	0.0146913
3' UTR (NM_001144995, exon 6 of 6)	CCNK	protein-coding	23.3223	1.27e-08
3' UTR (NM_024652, exon 34 of 34)	LRRK1	protein-coding	22.1289	7.8e-08
5' UTR (NM_001211, exon 1 of 23)	BUB1B	protein-coding	10.5285	0.00631622
5' UTR (NM_018728, exon 1 of 41)	MYO5C	protein-coding	23.3223	1.27e-08
5' UTR (NM_001322164, exon 1 of 20)	TCF12	protein-coding	10.6141	0.0063262
5' UTR (NM_001320930, exon 3 of 6)	GTF2A2	protein-coding	12.5157	0.000778114
5' UTR (NM_001008224, exon 1 of 19)	UACA	protein-coding	11.1209	0.00430716
3' UTR (NM_001320943, exon 8 of 8)	HYKK	protein-coding	23.3223	1.27e-08
3' UTR (NM_016073, exon 6 of 6)	TM6SF1	protein-coding	10.3536	0.00184168
5' UTR (NM_014630, exon 3 of 11)	ZNF592	protein-coding	9.50619	0.0185409
5' UTR (NM_173454, exon 1 of 21)	PDE8A	protein-coding	23.3223	1.27e-08
3' UTR (NM_183376, exon 8 of 8)	ARRDC4	protein-coding	9.02271	0.0293391
5' UTR (NM_015226, exon 1 of 23)	CLEC16A	protein-coding	23.3223	1.27e-08
5' UTR (NM_001089, exon 3 of 33)	ABCA3	protein-coding	11.7405	0.00170253
5' UTR (NM_001257407, exon 3 of 11)	IL4R	protein-coding	10.2525	0.00898065
5' UTR (NM_001243177, exon 1 of 10)	ALDOA	protein-coding	15.552	5.97e-07
5' UTR (NM_001079846, exon 1 of 30)	CREBBP	protein-coding	9.79692	0.0133188
5' UTR (NM_021646, exon 1 of 6)	ZNF500	protein-coding	23.3223	1.27e-08
5' UTR (NM_002428, exon 1 of 10)	MMP15	protein-coding	23.3223	1.27e-08
5' UTR (NM_001320540, exon 2 of 17)	C16orf70	protein-coding	10.1714	0.0101812
5' UTR (NM_013304, exon 1 of 11)	ZDHHC1	protein-coding	10.2983	0.00857563
5' UTR (NM_006565, exon 2 of 12)	CTCF	protein-coding	10.2525	0.00898065
5' UTR (NM_003983, exon 2 of 11)	SLC7A6	protein-coding	10.165	0.0102355
5' UTR (NM_013245, exon 1 of 11)	VPS4A	protein-coding	12.0383	0.00122337
3' UTR (NM_002661, exon 33 of 33)	SDR42E1	protein-coding	23.3223	1.27e-08
5' UTR (NM_003791, exon 2 of 23)	MBTPS1	protein-coding	12.247	0.000983332
5' UTR (NM_001145548, exon 2 of 9)	ZDHHC7	protein-coding	9.84069	0.014269
5' UTR (NM_001145548, exon 1 of 9)	ZDHHC7	protein-coding	9.94951	0.011972
5' UTR (NM_001242885, exon 2 of 3)	LOC100287036	protein-coding	11.3362	0.0028446
5' UTR (NM_003470, exon 1 of 31)	USP7	protein-coding	22.9863	2.23e-08
3' UTR (NM_001135036, exon 6 of 6)	TVP23C-CDRT4	protein-coding	10.171	0.0103304
5' UTR (NM_021137, exon 2 of 7)	TNFAIP1	protein-coding	6.996	0.0247607
3' UTR (NM_001350575, exon 5 of 6)	LOC107984974	protein-coding	22.1289	7.8e-08
5' UTR (NM_001321350, exon 1 of 15)	LRRC37B	protein-coding	23.1458	1.76e-08
5' UTR (NM_018042, exon 1 of 4)	SLFN12	protein-coding	10.0558	0.00869523
5' UTR (NM_133439, exon 2 of 11)	TADA2A	protein-coding	9.26621	0.0260698
5' UTR (NM_001190919, exon 2 of 10)	THRA	protein-coding	10.6245	0.005746
5' UTR (NM_133264, exon 1 of 8)	WIPF2	protein-coding	10.8491	0.00492316
3' UTR (NM_018143, exon 2 of 2)	KLHL11	protein-coding	10.4854	0.00694774
5' UTR (NM_001330230, exon 1 of 7)	IFI35	protein-coding	10.8047	0.00468501
5' UTR (NM_005497, exon 2 of 3)	GJC1	protein-coding	23.3223	1.27e-08
5' UTR (NM_001320990, exon 4 of 24)	TRIM37	protein-coding	23.3223	1.27e-08
5' UTR (NM_006380, exon 1 of 13)	APPBP2	protein-coding	10.5574	0.00621271
5' UTR (NM_001363768, exon 1 of 17)	MAP3K3	protein-coding	23.3223	1.27e-08
3' UTR (NM_001050, exon 2 of 2)	SSTR2	protein-coding	23.3223	1.27e-08
5' UTR (NM_014603, exon 1 of 5)	CDR2L	protein-coding	10.2525	0.00898065
5' UTR (NM_014603, exon 1 of 5)	CDR2L	protein-coding	23.3223	1.27e-08
3' UTR (NM_032647, exon 4 of 4)	CBX2	protein-coding	23.3223	1.27e-08
5' UTR (NM_001004431, exon 1 of 4)	METRNL	protein-coding	9.41115	0.0213856
5' UTR (NM_001037334, exon 1 of 15)	USP14	protein-coding	11.4096	0.00243338
3' UTR (NM_005901, exon 11 of 11)	SMAD2	protein-coding	23.3223	1.27e-08
3' UTR (NM_005901, exon 11 of 11)	SMAD2	protein-coding	10.335	0.0081392
3' UTR (NM_001308006, exon 9 of 9)	LIPG	protein-coding	11.5273	0.000176288
5' UTR (NM_130386, exon 1 of 10)	COLEC12	protein-coding	10.9621	0.00418934
5' UTR (NM_001369584, exon 1 of 19)	TCF4	protein-coding	10.5574	0.00621271
5' UTR (NM_052834, exon 1 of 27)	WDR7	protein-coding	23.3223	1.27e-08
3' UTR (NM_000633, exon 3 of 3)	BCL2	protein-coding	9.20488	0.0229498
3' UTR (NM_001278675, exon 8 of 8)	NFATC1	protein-coding	23.3223	1.27e-08
5' UTR (NM_202468, exon 2 of 8)	GIPC1	protein-coding	10.6389	0.00578208
3' UTR (NM_138393, exon 5 of 5)	REEP6	protein-coding	10.4836	0.006792
5' UTR (NM_001281454, exon 1 of 7)	MBD3	protein-coding	10.3536	0.00184168
5' UTR (NM_001300946, exon 1 of 13)	GATAD2A	protein-coding	10.5702	0.00675719
3' UTR (NM_001159293, exon 4 of 4)	ZNF737	protein-coding	22.5412	4.24e-08
3' UTR (NM_182515, exon 5 of 5)	ZNF431	protein-coding	9.02271	0.0293391
3' UTR (NM_001355237, exon 5 of 5)	ZNF493	protein-coding	23.3223	1.27e-08
5' UTR (NM_016263, exon 1 of 14)	FZR1	protein-coding	22.5412	4.24e-08
3' UTR (NM_032453, exon 5 of 5)	ZNF527	protein-coding	8.80892	0.0377408
5' UTR (NM_001348, exon 2 of 9)	DAPK3	protein-coding	12.9437	0.000471154
5' UTR (NM_021913, exon 1 of 20)	AXL	protein-coding	11.8459	0.00150651
5' UTR (NM_002573, exon 1 of 5)	PAFAH1B3	protein-coding	11.8244	0.0016
5' UTR (NM_005357, exon 1 of 10)	LIPE	protein-coding	23.3223	1.27e-08
3' UTR (NM_001184813, exon 8 of 8)	CEACAM1	protein-coding	9.20488	0.0229498
5' UTR (NM_001135769, exon 1 of 7)	PVR	protein-coding	13.655	0.000190986
3' UTR (NM_006247, exon 13 of 13)	CCDC8	protein-coding	13.3247	2.23e-05
5' UTR (NM_014417, exon 1 of 4)	BBC3	protein-coding	10.2525	0.00898065
5' UTR (NM_001159323, exon 1 of 17)	PLA2G4C	protein-coding	11.2839	0.00278916
5' UTR (NM_001284325, exon 2 of 12)	BCAT2	protein-coding	23.3223	1.27e-08
5' UTR (NM_020904, exon 1 of 20)	PLEKHA4	protein-coding	10.4075	0.00734797
5' UTR (NM_014330, exon 1 of 3)	PPP1R15A	protein-coding	13.0214	9.87e-06
5' UTR (NM_025040, exon 2 of 5)	ZNF614	protein-coding	9.91911	0.0115456
5' UTR (NM_001161426, exon 2 of 6)	ZNF610	protein-coding	23.3223	1.27e-08
3' UTR (NM_182609, exon 5 of 5)	ZNF677	protein-coding	23.3223	1.27e-08
5' UTR (NM_001317998, exon 1 of 5)	ZNF677	protein-coding	10.4345	0.00713809
5' UTR (NM_014931, exon 1 of 24)	PPP6R1	protein-coding	11.3552	0.0025903
3' UTR (NM_001201339, exon 21 of 21)	MICOS13	protein-coding	6.97442	0.0386012
5' UTR (NM_001001668, exon 2 of 6)	ZNF470	protein-coding	8.68283	0.0438631
3' UTR (NM_001330622, exon 3 of 3)	ZNF460	protein-coding	23.3223	1.27e-08
5' UTR (NM_213598, exon 1 of 4)	ZNF543	protein-coding	22.5965	3.94e-08
5' UTR (NM_133502, exon 1 of 9)	ZNF274	protein-coding	10.224	0.00269364
5' UTR (NM_133502, exon 1 of 9)	ZNF274	protein-coding	9.93066	0.0122154
5' UTR (NM_001370376, exon 4 of 10)	ZNF266	protein-coding	9.57551	0.0173831
5' UTR (NM_152289, exon 2 of 6)	ZNF561	protein-coding	9.28126	0.02396
5' UTR (NM_001253876, exon 1 of 10)	UXS1	protein-coding	23.3223	1.27e-08
3' UTR (NM_000576, exon 7 of 7)	IL1B	protein-coding	10.487	0.00676564
3' UTR (NM_001321910, exon 27 of 27)	DPP10	protein-coding	23.3223	1.27e-08
5' UTR (NM_001105198, exon 1 of 2)	TMEM177	protein-coding	23.3223	1.27e-08
3' UTR (NM_001320632, exon 14 of 14)	BIN1	protein-coding	26.1546	1.92e-12
5' UTR (NM_001321748, exon 1 of 7)	FAM168B	protein-coding	23.3223	1.27e-08
3' UTR (NM_004939, exon 26 of 26)	DDX1	protein-coding	25.8904	6.01e-12
5' UTR (NM_001330270, exon 1 of 8)	GCA	protein-coding	23.3223	1.27e-08
5' UTR (NM_004490, exon 1 of 14)	GRB14	protein-coding	23.3223	1.27e-08
5' UTR (NM_012290, exon 1 of 21)	TLK1	protein-coding	23.3223	1.27e-08
5' UTR (NM_001100397, exon 1 of 28)	RAPGEF4	protein-coding	23.3223	1.27e-08
5' UTR (NM_001689, exon 2 of 5)	ATP5MC3	protein-coding	27.4554	1.64e-13
5' UTR (NM_178123, exon 1 of 18)	SESTD1	protein-coding	23.3223	1.27e-08
3' UTR (NM_013436, exon 31 of 31)	FRZB	protein-coding	23.3223	1.27e-08
5' UTR (NM_001369435, exon 2 of 16)	CALCRL	protein-coding	23.3223	1.27e-08
3' UTR (NM_001288623, exon 13 of 13)	ICA1L	protein-coding	12.0462	0.00126928
5' UTR (NM_001329728, exon 1 of 16)	RAPH1	protein-coding	11.1041	0.00437916
5' UTR (NM_001282791, exon 2 of 20)	PUM2	protein-coding	23.3223	1.27e-08
3' UTR (NM_017759, exon 11 of 11)	INO80D	protein-coding	23.3223	1.27e-08
5' UTR (NM_001306129, exon 1 of 47)	FN1	protein-coding	9.39664	0.00520828
5' UTR (NM_182642, exon 1 of 7)	CTDSP1	protein-coding	11.2214	0.00297484
3' UTR (NM_001320834, exon 5 of 5)	FARSB	protein-coding	23.3223	1.27e-08
5' UTR (NM_004457, exon 1 of 17)	ACSL3	protein-coding	11.3721	0.00273646
5' UTR (NM_001349069, exon 4 of 9)	RHBDD1	protein-coding	10.335	0.0081392
3' UTR (NM_139072, exon 13 of 13)	PID1	protein-coding	10.2525	0.00898065
3' UTR (NM_145236, exon 2 of 2)	B3GNT7	protein-coding	23.3223	1.27e-08
5' UTR (NM_005381, exon 1 of 14)	NCL	protein-coding	7.73716	0.0225066
5' UTR (NM_005541, exon 1 of 26)	INPP5D	protein-coding	23.3223	1.27e-08
3' UTR (NM_001002919, exon 6 of 6)	ALKAL2	protein-coding	23.3223	1.27e-08
5' UTR (NM_017735, exon 1 of 20)	TTC27	protein-coding	10.4969	0.00681682
5' UTR (NM_002759, exon 2 of 17)	EIF2AK2	protein-coding	7.45012	0.0455367
5' UTR (NM_001145076, exon 1 of 22)	EML4	protein-coding	10.2525	0.00898065
5' UTR (NM_001288951, exon 1 of 21)	TTC7A	protein-coding	11.1041	0.00437916
5' UTR (NM_003128, exon 1 of 36)	SPTBN1	protein-coding	10.2384	0.00961888
5' UTR (NM_178313, exon 1 of 31)	SPTBN1	protein-coding	11.7218	0.00223474
5' UTR (NM_014755, exon 1 of 2)	SERTAD2	protein-coding	23.3223	1.27e-08
5' UTR (NM_002056, exon 1 of 19)	GFPT1	protein-coding	11.5049	0.00225383
3' UTR (NM_014911, exon 22 of 22)	NFU1	protein-coding	23.3223	1.27e-08
5' UTR (NM_001202514, exon 1 of 5)	MXD1	protein-coding	23.3223	1.27e-08
3' UTR (NM_133478, exon 31 of 31)	MTHFD2	protein-coding	23.3223	1.27e-08
5' UTR (NM_020122, exon 1 of 7)	KCMF1	protein-coding	10.165	0.0102355
5' UTR (NM_001354248, exon 1 of 6)	ST3GAL5	protein-coding	23.3223	1.27e-08
5' UTR (NM_001304526, exon 2 of 4)	KRCC1	protein-coding	9.24407	0.0263921
5' UTR (NM_005735, exon 1 of 11)	ACTR1B	protein-coding	22.5412	4.24e-08
5' UTR (NM_001134224, exon 1 of 26)	INPP4A	protein-coding	23.3223	1.27e-08
5' UTR (NM_001351424, exon 3 of 26)	INPP4A	protein-coding	10.8029	0.00516931
5' UTR (NM_001011546, exon 2 of 5)	DSTN	protein-coding	9.98384	0.0107527
5' UTR (NM_001282496, exon 2 of 6)	ZNF343	protein-coding	9.56566	0.0180766
5' UTR (NM_012112, exon 2 of 18)	TPX2	protein-coding	10.9414	0.00403939
5' UTR (NM_015568, exon 2 of 11)	PPP1R16B	protein-coding	23.3223	1.27e-08
5' UTR (NM_001278610, exon 1 of 13)	MYBL2	protein-coding	9.6201	0.01645
3' UTR (NM_177560, exon 12 of 12)	TBC1D20	protein-coding	10.3728	0.00180467
3' UTR (NM_012409, exon 2 of 2)	PRND	protein-coding	9.62119	0.013492
3' UTR (NM_020673, exon 7 of 7)	VAPB	protein-coding	10.3926	0.00775245
5' UTR (NM_012469, exon 1 of 21)	PRPF6	protein-coding	12.0062	0.00131229
5' UTR (NM_001320694, exon 2 of 11)	PKNOX1	protein-coding	10.4094	0.0074248
5' UTR (NM_001353943, exon 1 of 39)	DIP2A	protein-coding	23.3223	1.27e-08
3' UTR (NM_005160, exon 21 of 21)	MYO18B	protein-coding	9.89151	0.0110581
3' UTR (NM_001039570, exon 9 of 9)	EMID1	protein-coding	8.74588	0.0412599
5' UTR (NM_001304795, exon 1 of 3)	DUSP18	protein-coding	10.413	0.00739365
3' UTR (NM_030641, exon 3 of 3)	APOL6	protein-coding	10.147	0.0027263
5' UTR (NM_001365878, exon 2 of 5)	C1QTNF6	protein-coding	23.3223	1.27e-08
5' UTR (NM_001363781, exon 1 of 4)	APOBEC3D	protein-coding	10.2525	0.00898065
5' UTR (NM_001362848, exon 2 of 10)	NAGA	protein-coding	10.8374	0.00452073
5' UTR (NM_000262, exon 1 of 9)	NAGA	protein-coding	11.6447	0.00209477
5' UTR (NM_001351641, exon 1 of 24)	PPP6R2	protein-coding	11.2151	0.00345777
5' UTR (NM_017819, exon 1 of 2)	TRMT10C	protein-coding	10.9274	0.00409169
3' UTR (NM_001331078, exon 18 of 18)	CFAP44	protein-coding	23.3223	1.27e-08
3' UTR (NM_001146106, exon 10 of 10)	KPNA1	protein-coding	23.3223	1.27e-08
5' UTR (NM_014602, exon 1 of 20)	PIK3R4	protein-coding	11.2297	0.00358488
5' UTR (NM_005862, exon 2 of 34)	STAG1	protein-coding	10.3856	0.00766409
5' UTR (NM_004130, exon 1 of 8)	GYG1	protein-coding	10.4637	0.00676564
5' UTR (NM_002268, exon 1 of 17)	KPNA4	protein-coding	12.5603	6.63e-05
5' UTR (NM_001366466, exon 1 of 16)	MECOM	protein-coding	11.4141	0.0025535
5' UTR (NM_001349088, exon 3 of 22)	TBC1D5	protein-coding	23.028	2.09e-08
5' UTR (NM_016331, exon 2 of 7)	ZNF639	protein-coding	9.13218	0.0293458
3' UTR (NM_021101, exon 4 of 4)	CLDN1	protein-coding	8.06979	0.0452762
5' UTR (NM_015141, exon 1 of 8)	GPD1L	protein-coding	23.3223	1.27e-08
3' UTR (NM_001136238, exon 2 of 2)	GLB1	protein-coding	23.3223	1.27e-08
3' UTR (NM_001134656, exon 4 of 4)	ZNF662	protein-coding	8.68591	0.0426868
3' UTR (NM_022842, exon 9 of 9)	CLEC3B	protein-coding	23.3223	1.27e-08
5' UTR (NM_015175, exon 1 of 54)	NBEAL2	protein-coding	23.3223	1.27e-08
3' UTR (NM_003458, exon 12 of 12)	APEH	protein-coding	23.3223	1.27e-08
3' UTR (NM_001184967, exon 10 of 10)	MITF	protein-coding	9.44792	0.0167101
3' UTR (NM_001320494, exon 4 of 4)	VGLL3	protein-coding	8.91736	0.031842
5' UTR (NM_000313, exon 1 of 15)	PROS1	protein-coding	23.3223	1.27e-08
5' UTR (NM_153605, exon 1 of 22)	CRYBG3	protein-coding	23.3223	1.27e-08
5' UTR (NM_001370247, exon 2 of 3)	FILIP1L	protein-coding	10.6886	0.00534132
5' UTR (NM_022154, exon 1 of 8)	SLC39A8	protein-coding	23.3223	1.27e-08
5' UTR (NM_001136258, exon 1 of 7)	SGMS2	protein-coding	23.3223	1.27e-08
5' UTR (NM_052864, exon 1 of 2)	TIFA	protein-coding	11.9203	0.00151549
3' UTR (NM_001354266, exon 44 of 44)	ANK2	protein-coding	23.3223	1.27e-08
5' UTR (NM_001321583, exon 1 of 19)	CAMK2D	protein-coding	23.3223	1.27e-08
3' UTR (NM_020961, exon 11 of 11)	METTL14	protein-coding	23.3223	1.27e-08
3' UTR (NM_001244764, exon 13 of 13)	TNIP3	protein-coding	10.907	0.000462385
5' UTR (NM_001289930, exon 1 of 2)	ZNF718	protein-coding	10.2726	0.0088395
3' UTR (NM_032547, exon 5 of 5)	SCOC	protein-coding	23.3223	1.27e-08
5' UTR (NM_002039, exon 1 of 10)	GAB1	protein-coding	23.3223	1.27e-08
3' UTR (NM_172250, exon 7 of 7)	C4orf51	protein-coding	8.80892	0.0377408
5' UTR (NM_001128923, exon 6 of 20)	SH3D19	protein-coding	10.335	0.0081392
5' UTR (NM_001128923, exon 5 of 20)	SH3D19	protein-coding	11.4948	0.00229715
5' UTR (NM_001345927, exon 2 of 38)	DDX60L	protein-coding	9.33154	0.01917
5' UTR (NM_002199, exon 1 of 9)	IRF2	protein-coding	11.0716	0.00349487
3' UTR (NM_018409, exon 8 of 8)	LRP2BP	protein-coding	10.4854	0.00694774
3' UTR (NM_001318359, exon 19 of 19)	RHOH	protein-coding	9.25095	0.0214558
3' UTR (NM_001029955, exon 1 of 1)	DCAF4L1	protein-coding	23.3223	1.27e-08
5' UTR (NM_015030, exon 3 of 64)	FRYL	protein-coding	22.8038	2.89e-08
5' UTR (NM_015030, exon 2 of 64)	FRYL	protein-coding	23.3223	1.27e-08
5' UTR (NM_006315, exon 3 of 11)	PCGF3	protein-coding	11.2214	0.00297484
3' UTR (NM_002993, exon 4 of 4)	CXCL6	protein-coding	5.16137	0.0288956
3' UTR (NM_002090, exon 4 of 4)	CXCL3	protein-coding	26.2782	1.89e-12
5' UTR (NM_001166133, exon 1 of 42)	FRAS1	protein-coding	23.3223	1.27e-08
5' UTR (NM_017593, exon 1 of 14)	BMP2K	protein-coding	10.3926	0.00775245
5' UTR (NM_031305, exon 1 of 7)	ARHGAP24	protein-coding	23.3223	1.27e-08
5' UTR (NM_001313959, exon 1 of 20)	AFF1	protein-coding	23.3223	1.27e-08
5' UTR (NM_014819, exon 2 of 10)	PJA2	protein-coding	9.86206	0.0137393
5' UTR (NM_001345976, exon 1 of 28)	YTHDC2	protein-coding	10.5574	0.00621271
3' UTR (NM_001040440, exon 10 of 10)	PGGT1B	protein-coding	10.3061	0.00847679
5' UTR (NM_001290322, exon 2 of 43)	DMXL1	protein-coding	23.3223	1.27e-08
3' UTR (NM_001300783, exon 2 of 2)	PRR16	protein-coding	9.02271	0.0293391
5' UTR (NM_001364147, exon 1 of 10)	CSNK1G3	protein-coding	9.65572	0.0143105
5' UTR (NM_020240, exon 2 of 6)	CDC42SE2	protein-coding	9.91911	0.0115456
3' UTR (NM_170679, exon 6 of 6)	SKP1	protein-coding	23.2526	1.46e-08
3' UTR (NM_170679, exon 6 of 6)	SKP1	protein-coding	23.3223	1.27e-08
3' UTR (NM_005859, exon 1 of 1)	IGIP	protein-coding	10.3926	0.00775245
5' UTR (NM_001199383, exon 1 of 11)	RNF145	protein-coding	25.2787	2.17e-11
5' UTR (NM_024565, exon 1 of 7)	CCNJL	protein-coding	10.335	0.0081392
5' UTR (NM_012334, exon 1 of 41)	MYO10	protein-coding	12.8539	0.000560499
5' UTR (NM_033645, exon 1 of 12)	FBXW11	protein-coding	10.7934	0.00578572
5' UTR (NM_004417, exon 1 of 4)	DUSP1	protein-coding	12.4238	0.000789981
5' UTR (NM_001031711, exon 1 of 10)	ERGIC1	protein-coding	11.1065	0.00372464
5' UTR (NM_014901, exon 1 of 11)	RNF44	protein-coding	8.86418	0.034105
3' UTR (NM_145265, exon 3 of 3)	LRRC14B	protein-coding	9.95732	0.0103046
3' UTR (NM_012382, exon 5 of 5)	PTGER4	protein-coding	10.67	0.0046225
3' UTR (NM_001364478, exon 12 of 12)	CWC27	protein-coding	23.3223	1.27e-08
5' UTR (NM_001207, exon 1 of 6)	BTF3	protein-coding	27.8029	1.55e-13
5' UTR (NM_005779, exon 2 of 5)	LHFPL2	protein-coding	9.81618	0.0131547
3' UTR (NM_001349407, exon 15 of 15)	TMEM161B	protein-coding	9.37369	0.0196174
3' UTR (NM_153216, exon 1 of 1)	POU5F2	protein-coding	23.3223	1.27e-08
3' UTR (NM_153216, exon 1 of 1)	POU5F2	protein-coding	23.3223	1.27e-08
3' UTR (NM_001145678, exon 21 of 21)	FAM172A	protein-coding	23.3223	1.27e-08
5' UTR (NM_002726, exon 1 of 15)	PREP	protein-coding	10.7863	0.00546689
3' UTR (NM_001164283, exon 4 of 4)	TRAF3IP2	protein-coding	9.52159	0.0166136
5' UTR (NM_001168319, exon 1 of 5)	EDN1	protein-coding	14.8922	1.7e-06
5' UTR (NM_001199620, exon 1 of 18)	NCOA7	protein-coding	10.75	0.00498248
3' UTR (NM_001079823, exon 64 of 64)	ARHGAP18	protein-coding	9.42663	0.0171411
5' UTR (NM_001270521, exon 1 of 30)	MED23	protein-coding	11.3362	0.0028446
5' UTR (NM_001901, exon 1 of 5)	CCN2	protein-coding	6.00044	0.0086552
5' UTR (NM_020340, exon 1 of 34)	ARFGEF3	protein-coding	23.3223	1.27e-08
5' UTR (NM_001346509, exon 1 of 13)	SASH1	protein-coding	23.3223	1.27e-08
3' UTR (NM_012419, exon 5 of 5)	MTRF1L	protein-coding	10.6886	0.00534132
5' UTR (NM_014892, exon 1 of 20)	SCAF8	protein-coding	10.8938	0.00460378
5' UTR (NM_016224, exon 1 of 18)	SNX9	protein-coding	10.1258	0.0112015
5' UTR (NM_001129895, exon 1 of 1)	HGC6.3	protein-coding	23.3223	1.27e-08
3' UTR (NM_001163391, exon 4 of 4)	ZSCAN12	protein-coding	10.4659	0.000996953
5' UTR (NM_003449, exon 2 of 10).3	TRIM26	protein-coding	10.6821	0.00645927
3' UTR (NM_021177, exon 5 of 5).6	VARS	protein-coding	14.7044	2.75e-06
3' UTR (NM_001135750, exon 2 of 2)	PSMG4	protein-coding	10.3991	0.00760956
3' UTR (NM_001242524, exon 6 of 6)	HLA-DPA1	protein-coding	11.432	0.0023714
5' UTR (NM_001242524, exon 2 of 6)	HLA-DPA1	protein-coding	11.0263	0.00367246
5' UTR (NM_015255, exon 1 of 47)	UBR2	protein-coding	23.3223	1.27e-08
5' UTR (NM_012120, exon 1 of 18)	CD2AP	protein-coding	11.7202	0.00174341
5' UTR (NM_001197115, exon 1 of 15)	GCLC	protein-coding	23.3223	1.27e-08
5' UTR (NM_003463, exon 2 of 6)	PTP4A1	protein-coding	12.8234	0.000501489
5' UTR (NM_001080508, exon 1 of 8)	TBX18	protein-coding	10.2525	0.00898065
5' UTR (NM_001278716, exon 2 of 10)	FBXL4	protein-coding	10.2444	0.00909393
5' UTR (NM_015908, exon 1 of 20)	SRRT	protein-coding	11.3941	0.00247702
5' UTR (NM_018682, exon 2 of 26)	KMT2E	protein-coding	10.3371	0.00844579
3' UTR (NM_001318229, exon 10 of 10)	EFCAB10	protein-coding	8.68591	0.0426868
5' UTR (NM_015641, exon 1 of 7)	TES	protein-coding	6.89066	0.0366823
3' UTR (NM_018374, exon 9 of 9)	TMEM106B	protein-coding	10.2525	0.00898065
5' UTR (NM_005631, exon 1 of 12)	SMO	protein-coding	23.3223	1.27e-08
5' UTR (NM_001195243, exon 1 of 2)	SMKR1	protein-coding	23.3223	1.27e-08
3' UTR (NM_015905, exon 19 of 19)	SVOPL	protein-coding	10.3926	0.00775245
5' UTR (NM_024625, exon 1 of 9)	ZC3HAV1	protein-coding	10.1869	0.0101063
5' UTR (NM_014766, exon 1 of 8)	SCRN1	protein-coding	11.341	0.00322172
3' UTR (NM_001322058, exon 18 of 18)	PPP1R17	protein-coding	23.3223	1.27e-08
3' UTR (NM_001322058, exon 18 of 18)	PPP1R17	protein-coding	23.3223	1.27e-08
5' UTR (NM_015483, exon 2 of 4)	KBTBD2	protein-coding	11.5878	0.00200997
5' UTR (NM_031449, exon 1 of 19)	ZMIZ2	protein-coding	23.3223	1.27e-08
5' UTR (NM_001170905, exon 1 of 4)	ZNF736	protein-coding	23.3223	1.27e-08
5' UTR (NM_001024943, exon 1 of 16)	ASL	protein-coding	9.55022	0.0189564
5' UTR (NM_001367610, exon 5 of 16)	POM121	protein-coding	10.3288	0.00776001
5' UTR (NM_002314, exon 1 of 16)	LIMK1	protein-coding	22.5412	4.24e-08
3' UTR (NM_001306141, exon 8 of 8)	SPDYE5	protein-coding	9.14096	0.0290766
5' UTR (NM_001287135, exon 1 of 15)	CDK14	protein-coding	11.338	0.00292268
3' UTR (NM_001259, exon 8 of 8)	FAM133B	protein-coding	10.487	0.00676564
5' UTR (NM_001350082, exon 2 of 6)	SAMD9L	protein-coding	10.8938	0.00460378
5' UTR (NM_001270378, exon 1 of 5)	ANKRD46	protein-coding	10.2525	0.00898065
5' UTR (NM_001363024, exon 3 of 13)	AZIN1	protein-coding	9.41115	0.0213856
3' UTR (NM_014112, exon 7 of 7)	TRPS1	protein-coding	8.86418	0.034105
5' UTR (NM_147780, exon 2 of 12)	CTSB	protein-coding	10.8604	0.00446505
3' UTR (NM_002514, exon 5 of 5)	CCN3	protein-coding	23.3223	1.27e-08
3' UTR (NM_003129, exon 11 of 11)	SQLE	protein-coding	6.10086	0.0468942
5' UTR (NM_006094, exon 1 of 14)	DLC1	protein-coding	10.4025	0.00844359
3' UTR (NM_001356370, exon 4 of 4)	LYNX1	protein-coding	8.62329	0.0457581
5' UTR (NM_032450, exon 2 of 44)	MROH1	protein-coding	23.2526	1.46e-08
5' UTR (NM_001160170, exon 3 of 5)	NAT1	protein-coding	10.413	0.00739365
3' UTR (NM_005144, exon 19 of 19)	NUDT18	protein-coding	23.3223	1.27e-08
5' UTR (NM_004901, exon 2 of 13)	ENTPD4	protein-coding	9.70533	0.0148636
5' UTR (NM_006281, exon 1 of 11)	STK3	protein-coding	9.51596	0.0190912
3' UTR (NM_133464, exon 6 of 6)	ZNF483	protein-coding	8.96862	0.0303659
3' UTR (NM_001144877, exon 18 of 18)	GOLGA1	protein-coding	23.3223	1.27e-08
3' UTR (NM_001144877, exon 18 of 18)	GOLGA1	protein-coding	10.413	0.00739365
3' UTR (NM_001366401, exon 17 of 17)	GARNL3	protein-coding	8.86418	0.034105
5' UTR (NM_001352999, exon 3 of 13)	KYAT1	protein-coding	23.3223	1.27e-08
3' UTR (NM_198180, exon 3 of 3)	QRFP	protein-coding	9.02271	0.0293391
5' UTR (NM_016172, exon 1 of 10)	UBAC1	protein-coding	11.1666	0.00380779
5' UTR (NM_138462, exon 1 of 6)	ZMYND19	protein-coding	10.8677	0.00478573
5' UTR (NM_001135999, exon 1 of 12)	RUSC2	protein-coding	10.2525	0.00898065
5' UTR (NM_004972, exon 1 of 25)	JAK2	protein-coding	23.3223	1.27e-08
3' UTR (NM_000700, exon 13 of 13)	ANXA1	protein-coding	10.3658	0.00166412
5' UTR (NM_022755, exon 1 of 13)	IPPK	protein-coding	10.3728	0.00180467
5' UTR (NM_177995, exon 1 of 10)	PTPDC1	protein-coding	23.3223	1.27e-08
5' UTR (NM_001830, exon 2 of 13)	CLCN4	protein-coding	23.3223	1.27e-08
5' UTR (NM_001168302, exon 1 of 8)	KLHL13	protein-coding	10.413	0.00739365
5' UTR (NM_001042749, exon 3 of 35)	STAG2	protein-coding	10.7088	0.00609405
5' UTR (NM_002765, exon 1 of 7)	PRPS2	protein-coding	10.5574	0.00621271
5' UTR (NM_007131, exon 1 of 7)	ZNF75D	protein-coding	9.02271	0.0293391
3' UTR (NM_004065, exon 1 of 1)	CDR1	protein-coding	23.3223	1.27e-08
3' UTR (NM_173078, exon 3 of 3)	SLITRK4	protein-coding	10.1869	0.0101063
3' UTR (NM_001169122, exon 20 of 20)	AFF2	protein-coding	23.3223	1.27e-08
3' UTR (NM_001282535, exon 3 of 3)	PNMA3	protein-coding	23.2526	1.46e-08
5' UTR (NM_019848, exon 1 of 2)	SLC10A3	protein-coding	10.5081	0.00767557
5' UTR (NM_018196, exon 1 of 8)	TMLHE	protein-coding	10.2606	0.00898065
3' UTR (NM_004726, exon 18 of 18)	REPS2	protein-coding	10.2983	0.00857563
5' UTR (NM_001412, exon 1 of 7)	EIF1AX	protein-coding	9.97893	0.0108193
5' UTR (NM_031442, exon 1 of 3)	TMEM47	protein-coding	9.41115	0.0213856
3' UTR (NM_001127898, exon 15 of 15)	CLCN5	protein-coding	10.2045	0.00878241
3' UTR (NM_001127898, exon 15 of 15)	CLCN5	protein-coding	23.3223	1.27e-08
3' UTR (NM_001348129, exon 2 of 3)	NBDY	protein-coding	26.162	2.47e-12
3' UTR (NM_152424, exon 2 of 2)	AMER1	protein-coding	10.1816	0.0102008
5' UTR (NM_001348064, exon 1 of 3)	AR	protein-coding	8.37986	0.0248477
5' UTR (NM_183353, exon 1 of 5)	RLIM	protein-coding	10.5176	0.00652196
5' UTR (NM_000489, exon 1 of 35)	ATRX	protein-coding	10.2525	0.00898065
5' UTR (NM_014467, exon 2 of 11)	SRPX2	protein-coding	26.7127	5.27e-13
exon (NM_017734, exon 2 of 8)	PALMD	protein-coding	10.6735	0.00542656
exon (NM_000644, exon 4 of 34)	AGL	protein-coding	9.19847	0.0239938
exon (NM_000644, exon 21 of 34)	AGL	protein-coding	10.335	0.0081392
exon (NM_000644, exon 22 of 34)	AGL	protein-coding	9.41115	0.0213856
exon (NM_000644, exon 26 of 34)	AGL	protein-coding	10.8889	0.00427135
exon (NM_000644, exon 27 of 34)	AGL	protein-coding	10.2845	0.00874871
3' UTR (NM_001271684, exon 6 of 6)	MFSD14A	protein-coding	23.3223	1.27e-08
exon (NM_033055, exon 2 of 12)	MFSD14A	protein-coding	9.95452	0.00275542
exon (NM_001304829, exon 12 of 16)	SASS6	protein-coding	9.07631	0.0310709
non-coding (NR_135078, exon 7 of 11)	TRMT13	protein-coding	9.71877	0.0146654
exon (NM_001918, exon 6 of 11)	DBT	protein-coding	10.8088	0.00466271
5' UTR (NM_001319210, exon 1 of 17)	CDC14A	protein-coding	23.3223	1.27e-08
exon (NM_001078, exon 2 of 9)	VCAM1	protein-coding	9.96688	0.00997788
exon (NM_001199834, exon 4 of 9)	VCAM1	protein-coding	11.7505	0.00168228
5' UTR (NM_133496, exon 1 of 11)	SLC30A7	protein-coding	10.487	0.00676564
exon (NM_133496, exon 10 of 11)	DPH5	protein-coding	10.5549	0.00616286
exon (NM_015958, exon 3 of 8)	DPH5	protein-coding	10.6483	0.00560505
exon (NM_001105562, exon 15 of 28)	KIF1B	protein-coding	10.335	0.0081392
exon (NM_001105562, exon 24 of 28)	KIF1B	protein-coding	10.872	0.00434871
exon (NM_001105562, exon 26 of 28)	KIF1B	protein-coding	12.0376	6.8e-05
exon (NM_001304451, exon 4 of 12)	PGD	protein-coding	13.0586	0.000430816
exon (NM_001304451, exon 6 of 12)	PGD	protein-coding	12.0745	0.00120298
exon (NM_001304451, exon 7 of 12)	PGD	protein-coding	7.07604	0.0404501
exon (NM_004401, exon 1 of 6)	DFFA	protein-coding	12.4606	0.000765798
exon (NM_213651, exon 7 of 10)	SLC25A24	protein-coding	11.1026	0.00347054
exon (NM_213651, exon 3 of 10)	SLC25A24	protein-coding	9.85931	0.0123775
exon (NM_213651, exon 2 of 10)	SLC25A24	protein-coding	10.4957	0.00677381
exon (NM_013386, exon 1 of 10)	SLC25A24	protein-coding	11.9468	0.000119669
5' UTR (NM_001349768, exon 1 of 7)	PRPF38B	protein-coding	10.2934	0.00878241
exon (NM_007269, exon 6 of 19)	STXBP3	protein-coding	10.767	0.00488736
exon (NM_007269, exon 16 of 19)	STXBP3	protein-coding	12.0103	0.00141928
exon (NM_013296, exon 8 of 15)	GPSM2	protein-coding	10.4801	0.00682197
exon (NM_015127, exon 7 of 12)	CLCC1	protein-coding	11.3171	0.000370156
exon (NM_001142551, exon 13 of 15)	CLCC1	protein-coding	9.49845	0.0156244
exon (NM_005645, exon 4 of 4)	TAF13	protein-coding	6.43838	0.0227909
non-coding (NR_034072, exon 1 of 2)	SARS	protein-coding	5.55771	0.0326394
exon (NM_001330669, exon 4 of 12)	SARS	protein-coding	26.6802	6.96e-13
exon (NM_001330669, exon 7 of 12)	CELSR2	protein-coding	7.48798	0.0193389
exon (NM_002959, exon 1 of 20)	SORT1	protein-coding	23.3223	1.27e-08
exon (NM_172212, exon 4 of 9)	CSF1	protein-coding	10.645	0.000789169
exon (NM_006621, exon 2 of 17)	AHCYL1	protein-coding	10.1185	0.00946792
exon (NM_006621, exon 7 of 17)	AHCYL1	protein-coding	11.3703	0.00266403
exon (NM_006621, exon 16 of 17)	STRIP1	protein-coding	11.6674	0.00185725
exon (NM_033088, exon 1 of 21)	STRIP1	protein-coding	10.335	0.0081392
exon (NM_007375, exon 3 of 6)	TARDBP	protein-coding	9.71723	0.0145565
exon (NM_001688, exon 6 of 7)	ATP5PB	protein-coding	27.3281	2.69e-13
exon (NM_007204, exon 9 of 11)	DDX20	protein-coding	10.8033	0.00469242
exon (NM_004958, exon 25 of 58)	ANGPTL7	protein-coding	9.88822	0.0119675
exon (NM_004958, exon 14 of 58)	MTOR	protein-coding	9.11671	0.0248233
exon (NM_004958, exon 2 of 58)	MTOR	protein-coding	9.36681	0.0235225
exon (NM_014813, exon 16 of 18)	LRIG2	protein-coding	8.99234	0.033757
exon (NM_152900, exon 9 of 21)	PHTF1	protein-coding	23.3223	1.27e-08
exon (NM_001323043, exon 7 of 19)	PHTF1	protein-coding	11.5639	0.00204561
exon (NM_152696, exon 4 of 15)	HIPK1	protein-coding	23.3223	1.27e-08
exon (NM_152696, exon 8 of 15)	HIPK1	protein-coding	9.55596	0.0178007
exon (NM_033020, exon 16 of 19)	TRIM33	protein-coding	10.8654	0.00438088
exon (NM_033020, exon 14 of 19)	TRIM33	protein-coding	9.57227	0.0174553
exon (NM_033020, exon 12 of 19)	TRIM33	protein-coding	10.2382	0.00903789
exon (NM_002524, exon 4 of 7)	NRAS	protein-coding	13.0417	0.000388506
exon (NM_002524, exon 3 of 7)	NRAS	protein-coding	12.5825	0.000682584
exon (NM_001242893, exon 15 of 18)	NRAS	protein-coding	6.02881	0.0166735
exon (NM_001242893, exon 14 of 18)	NRAS	protein-coding	27.6895	1.6e-13
exon (NM_001242893, exon 13 of 18)	NRAS	protein-coding	27.1752	2.49e-13
exon (NM_001242893, exon 12 of 18)	NRAS	protein-coding	8.66962	0.00442838
exon (NM_001242893, exon 11 of 18)	NRAS	protein-coding	14.326	7.39e-07
exon (NM_001242893, exon 10 of 18)	NRAS	protein-coding	27.9008	1.51e-13
exon (NM_001242893, exon 8 of 18)	NRAS	protein-coding	27.8076	1.31e-13
exon (NM_001242893, exon 4 of 18)	NRAS	protein-coding	13.6616	1.02e-05
exon (NM_001160233, exon 2 of 23)	ATP1A1	protein-coding	12.3459	8.55e-05
exon (NM_001160233, exon 4 of 23)	ATP1A1	protein-coding	14.4123	7.95e-07
exon (NM_001160233, exon 12 of 23)	ATP1A1	protein-coding	6.9663	0.0489947
exon (NM_001160233, exon 13 of 23)	ATP1A1	protein-coding	26.9257	3.71e-13
exon (NM_001160233, exon 14 of 23)	ATP1A1	protein-coding	27.2055	2.7e-13
exon (NM_001160233, exon 15 of 23)	ATP1A1	protein-coding	15.1	1.54e-07
exon (NM_020440, exon 3 of 9)	PTGFRN	protein-coding	10.8384	0.00500416
exon (NM_020440, exon 8 of 9)	CD101	protein-coding	11.3152	0.00271214
3' UTR (NM_025188, exon 6 of 6)	TRIM45	protein-coding	9.11671	0.0248233
exon (NM_006699, exon 2 of 13)	MAN1A2	protein-coding	11.2564	0.00299282
exon (NM_006699, exon 4 of 13)	MAN1A2	protein-coding	10.3602	0.00758413
exon (NM_001040197, exon 5 of 6)	AGTRAP	protein-coding	12.1247	0.00110352
exon (NM_001135589, exon 8 of 13)	GDAP2	protein-coding	10.1185	0.00946792
exon (NM_001135589, exon 7 of 13)	GDAP2	protein-coding	10.4637	0.00676564
exon (NM_006784, exon 4 of 27)	WDR3	protein-coding	9.9644	0.0117165
exon (NM_005957, exon 2 of 12)	MTHFR	protein-coding	23.3223	1.27e-08
exon (NM_000302, exon 2 of 19)	PLOD1	protein-coding	13.2456	0.000320431
exon (NM_000302, exon 5 of 19)	PLOD1	protein-coding	13.4479	0.000255825
exon (NM_001080470, exon 2 of 3)	ZNF697	protein-coding	10.6399	0.00104272
exon (NM_000302, exon 8 of 19)	MFN2	protein-coding	6.89139	0.030397
exon (NM_000302, exon 10 of 19)	MFN2	protein-coding	13.6114	0.000211953
exon (NM_000302, exon 14 of 19)	MFN2	protein-coding	15.0605	1.42e-07
exon (NM_000302, exon 16 of 19)	MFN2	protein-coding	14.5808	8.97e-07
exon (NM_006623, exon 7 of 12)	PHGDH	protein-coding	10.8876	0.000540753
exon (NM_006623, exon 8 of 12)	PHGDH	protein-coding	11.7142	0.00177117
exon (NM_000302, exon 17 of 19)	MFN2	protein-coding	8.57682	0.0214
5' UTR (NM_014874, exon 1 of 19)	MFN2	protein-coding	10.1869	0.0101063
exon (NM_024408, exon 32 of 34)	ADAM30	protein-coding	22.9863	2.23e-08
exon (NM_024408, exon 25 of 34)	ADAM30	protein-coding	9.41115	0.0213856
exon (NM_024408, exon 23 of 34)	ADAM30	protein-coding	10.335	0.0081392
exon (NM_014874, exon 5 of 19)	MFN2	protein-coding	11.3143	0.00284336
exon (NM_018156, exon 12 of 69)	VPS13D	protein-coding	23.3713	1.27e-08
exon (NM_018156, exon 17 of 69)	VPS13D	protein-coding	23.2526	1.46e-08
exon (NM_018156, exon 19 of 69)	VPS13D	protein-coding	9.33154	0.01917
exon (NM_018156, exon 26 of 69)	VPS13D	protein-coding	23.3223	1.27e-08
exon (NM_018156, exon 46 of 69)	VPS13D	protein-coding	10.5574	0.00621271
non-coding (NR_102404, exon 4 of 25)	NBPF8	protein-coding	10.0838	0.00983814
exon (NM_004892, exon 3 of 7)	SEC22B	protein-coding	12.9138	0.000452557
exon (NM_004892, exon 4 of 7)	SEC22B	protein-coding	25.4685	9.89e-12
non-coding (NR_073491, exon 3 of 4)	PEX11B	protein-coding	12.442	0.000773819
exon (NM_001303456, exon 12 of 16)	NUDT17	protein-coding	11.1702	0.00328882
exon (NM_001303456, exon 11 of 16)	NUDT17	protein-coding	10.3013	0.00757017
exon (NM_001303456, exon 5 of 16)	POLR3C	protein-coding	11.0253	0.0038228
non-coding (NR_145691, exon 5 of 20)	CHD1L	protein-coding	10.3169	0.00762389
exon (NM_001355409, exon 1 of 2)	HIST2H3PS2	protein-coding	22.8533	2.67e-08
exon (NM_020205, exon 6 of 12)	MTMR11	protein-coding	10.725	0.00621271
exon (NM_001280559, exon 4 of 7)	ANP32E	protein-coding	13.3185	0.000299761
exon (NM_001280559, exon 3 of 7)	ANP32E	protein-coding	11.5849	0.00206892
exon (NM_001280559, exon 2 of 7)	ANP32E	protein-coding	12.2762	0.000937143
non-coding (NR_146766, exon 3 of 16)	PRPF3	protein-coding	10.5341	0.00508589
non-coding (NR_146766, exon 4 of 16)	PRPF3	protein-coding	10.552	0.00116775
exon (NM_001297673, exon 9 of 11)	TARS2	protein-coding	10.4767	0.00685248
non-coding (NR_073513, exon 11 of 14)	ECM1	protein-coding	10.3388	0.00812379
exon (NM_182763, exon 1 of 2)	MCL1	protein-coding	4.61579	0.0486605
5' UTR (NM_018178, exon 1 of 5)	GOLPH3L	protein-coding	11.6577	0.00188615
exon (NM_001199739, exon 5 of 7)	CTSS	protein-coding	11.2623	0.00297061
exon (NM_001199739, exon 4 of 7)	CTSS	protein-coding	12.5128	0.000808098
exon (NM_004079, exon 4 of 8)	CTSS	protein-coding	12.7051	5.19e-05
exon (NM_000396, exon 4 of 8)	CTSK	protein-coding	12.2565	4.74e-05
exon (NM_178427, exon 7 of 21)	CTSK	protein-coding	9.91911	0.0115456
exon (NM_001243491, exon 5 of 9)	SETDB1	protein-coding	10.0128	0.0104072
exon (NM_012432, exon 10 of 22)	SETDB1	protein-coding	10.4558	0.00703186
exon (NM_022075, exon 4 of 11)	CERS2	protein-coding	6.58059	0.0388798
5' UTR (NM_022075, exon 1 of 11)	CERS2	protein-coding	10.5695	0.00606977
exon (NM_001303229, exon 4 of 7)	BNIPL	protein-coding	8.57246	0.0487566
exon (NM_001323909, exon 3 of 8)	GABPB2	protein-coding	10.413	0.00739365
3' UTR (NM_001323912, exon 8 of 8)	SEMA6C	protein-coding	10.1869	0.0101063
exon (NM_005997, exon 4 of 6)	VPS72	protein-coding	13.1278	0.000388506
exon (NM_005997, exon 2 of 6)	VPS72	protein-coding	12.3347	0.000968756
exon (NM_005997, exon 1 of 6)	VPS72	protein-coding	12.6857	0.000606799
exon (NM_001135638, exon 9 of 16)	PSMD4	protein-coding	10.6752	0.00521987
exon (NM_001330721, exon 11 of 14)	ZNF687	protein-coding	11.3229	0.0028341
exon (NM_001330721, exon 9 of 14)	ZNF687	protein-coding	11.3996	0.00260924
exon (NM_001330721, exon 7 of 14)	PI4KB	protein-coding	12.1984	0.00117808
exon (NM_207171, exon 3 of 17)	POGZ	protein-coding	10.7807	0.00551763
exon (NM_207171, exon 2 of 17)	POGZ	protein-coding	23.3223	1.27e-08
exon (NM_001194937, exon 3 of 19)	POGZ	protein-coding	9.41115	0.0213856
exon (NM_001330723, exon 3 of 12)	SNX27	protein-coding	10.165	0.0102355
exon (NM_001083964, exon 5 of 13)	TDRKH	protein-coding	9.97279	0.00911137
exon (NM_001324475, exon 8 of 31)	INTS3	protein-coding	10.9146	0.00414754
5' UTR (NM_020699, exon 1 of 11)	GATAD2B	protein-coding	11.1296	0.00396978
exon (NM_001297720, exon 3 of 6)	UBAP2L	protein-coding	12.4248	0.000814709
exon (NM_014847, exon 3 of 27)	UBAP2L	protein-coding	10.7069	0.00528655
exon (NM_014847, exon 4 of 27)	UBAP2L	protein-coding	11.2958	0.00310735
exon (NM_014847, exon 8 of 27)	UBAP2L	protein-coding	12.0316	0.00123263
exon (NM_001367934, exon 12 of 27)	ATP8B2	protein-coding	11.1879	0.00314977
exon (NM_001367934, exon 15 of 27)	ATP8B2	protein-coding	10.8604	0.000498167
exon (NM_001010846, exon 3 of 6)	TDRD10	protein-coding	12.061	0.00118456
exon (NM_001130040, exon 7 of 12)	SHC1	protein-coding	6.18673	0.024958
exon (NM_001130040, exon 1 of 12)	SHC1	protein-coding	7.24788	0.0249198
non-coding (NR_048578, exon 9 of 23)	ADAM15	protein-coding	6.0605	0.0356585
exon (NM_001204286, exon 2 of 9)	MUC1	protein-coding	23.3223	1.27e-08
exon (NM_000157, exon 4 of 11)	GBA	protein-coding	10.587	0.00590321
exon (NM_000157, exon 3 of 11)	GBA	protein-coding	12.8384	4.09e-05
exon (NM_001136216, exon 3 of 4)	FHAD1	protein-coding	11.1111	0.00335019
exon (NM_001282858, exon 3 of 32)	GON4L	protein-coding	9.65112	0.0158276
exon (NM_020131, exon 4 of 11)	UBQLN4	protein-coding	10.076	0.0101063
exon (NM_001323614, exon 13 of 21)	PAQR6	protein-coding	11.9547	0.00133377
exon (NM_001323614, exon 8 of 21)	SMG5	protein-coding	12.3282	3.41e-05
exon (NM_001323614, exon 5 of 21)	SMG5	protein-coding	10.3651	0.00774563
exon (NM_001323614, exon 3 of 21)	SMG5	protein-coding	11.1532	0.000317729
non-coding (NR_036564, exon 9 of 15)	TSACC	protein-coding	26.9651	6.04e-13
non-coding (NR_036564, exon 8 of 15)	TSACC	protein-coding	28.5456	1.05e-13
non-coding (NR_036564, exon 7 of 15)	TSACC	protein-coding	25.9893	2.78e-12
exon (NM_005920, exon 7 of 12)	MEF2D	protein-coding	11.1679	0.00316597
exon (NM_001353682, exon 8 of 23)	LRRC71	protein-coding	11.8687	0.000104003
non-coding (NR_102733, exon 7 of 9)	CELA2B	protein-coding	10.9057	0.00419208
exon (NM_003126, exon 39 of 52)	OR10Z1	protein-coding	23.3223	1.27e-08
exon (NM_001320010, exon 1 of 1)	PYDC5	protein-coding	23.3223	1.27e-08
exon (NM_001364867, exon 3 of 13)	IFI16	protein-coding	26.3889	1.86e-12
exon (NM_001364867, exon 5 of 13)	IFI16	protein-coding	13.3367	6.15e-06
exon (NM_001364867, exon 6 of 13)	IFI16	protein-coding	26.9329	3.54e-13
exon (NM_001364867, exon 6 of 13)	IFI16	protein-coding	27.4889	2.27e-13
exon (NM_001364867, exon 11 of 13)	AIM2	protein-coding	8.5162	0.00754483
exon (NM_001364867, exon 11 of 13)	AIM2	protein-coding	6.49106	0.031975
exon (NM_032341, exon 2 of 10)	DDI2	protein-coding	10.4668	0.00785509
exon (NM_003564, exon 2 of 5)	TAGLN2	protein-coding	8.42581	0.00519951
exon (NM_001193644, exon 5 of 8)	PEX19	protein-coding	10.9082	0.00428101
exon (NM_004371, exon 24 of 33)	PEX19	protein-coding	12.2662	0.000960457
exon (NM_004371, exon 23 of 33)	PEX19	protein-coding	11.9116	0.00139687
exon (NM_004371, exon 22 of 33)	PEX19	protein-coding	11.4624	0.00232337
exon (NM_001290264, exon 6 of 10)	SLC35E2B	protein-coding	8.6341	0.0464683
exon (NM_004371, exon 2 of 33)	COPA	protein-coding	9.77032	0.0138183
exon (NM_015331, exon 8 of 17)	NCSTN	protein-coding	13.1833	8.08e-06
exon (NM_015331, exon 10 of 17)	NCSTN	protein-coding	11.4819	0.0022385
exon (NM_015331, exon 11 of 17)	NCSTN	protein-coding	26.205	1.67e-12
exon (NM_015164, exon 14 of 20)	SLC25A34	protein-coding	12.3943	2.92e-05
exon (NM_016946, exon 6 of 10)	F11R	protein-coding	7.85722	0.008502
exon (NM_032998, exon 5 of 6)	NIT1	protein-coding	6.01646	0.0292871
3' UTR (NM_005099, exon 9 of 9)	B4GALT3	protein-coding	10.9198	0.00412648
exon (NM_001166159, exon 3 of 13)	NDUFS2	protein-coding	12.3367	0.000930326
exon (NM_007348, exon 9 of 16)	ATF6	protein-coding	11.1872	0.00308294
exon (NM_007348, exon 12 of 16)	ATF6	protein-coding	12.2682	0.000956815
5' UTR (NM_014697, exon 1 of 10)	NOS1AP	protein-coding	23.3223	1.27e-08
exon (NM_015001, exon 9 of 15)	ZBTB17	protein-coding	9.56902	0.0175274
exon (NM_001324113, exon 5 of 11)	UAP1	protein-coding	12.745	0.00062295
exon (NM_001287604, exon 4 of 16)	ZBTB17	protein-coding	10.961	0.000456866
5' UTR (NM_001287604, exon 1 of 16)	ZBTB17	protein-coding	10.5417	0.00625076
exon (NM_005613, exon 4 of 5)	RGS4	protein-coding	5.98436	0.0331798
exon (NM_031423, exon 7 of 14)	NUF2	protein-coding	9.43894	0.0182329
exon (NM_031423, exon 10 of 14)	NUF2	protein-coding	11.3195	0.00275126
exon (NM_001329090, exon 15 of 16)	EPHA2	protein-coding	4.86789	0.035059
exon (NM_001291345, exon 4 of 21)	CDK11B	protein-coding	11.807	0.00187328
5' UTR (NM_030907, exon 1 of 5)	CPLANE2	protein-coding	10.8088	0.00466271
exon (NM_000696, exon 9 of 11)	ALDH9A1	protein-coding	11.982	0.00146775
exon (NM_000696, exon 4 of 11)	ALDH9A1	protein-coding	11.2817	0.000295315
exon (NM_000696, exon 3 of 11)	ALDH9A1	protein-coding	11.1921	0.000286711
exon (NM_001366129, exon 3 of 7)	TMCO1	protein-coding	10.6539	0.00555495
exon (NM_018994, exon 5 of 10)	CPLANE2	protein-coding	10.8548	0.00443269
5' UTR (NM_018994, exon 1 of 10)	FBXO42	protein-coding	10.7933	0.005398
exon (NM_053053, exon 5 of 8)	TADA1	protein-coding	9.58791	0.0145675
exon (NM_001145278, exon 2 of 8)	NECAP2	protein-coding	12.6745	0.000596063
exon (NM_001198956, exon 21 of 22)	GPR161	protein-coding	12.6052	0.000714185
exon (NM_001031800, exon 3 of 5)	TIPRL	protein-coding	12.6876	2.38e-05
exon (NM_001677, exon 3 of 6)	ATP1B1	protein-coding	12.9081	0.000471802
non-coding (NR_104229, exon 2 of 13)	NME7	protein-coding	11.0346	0.00363841
exon (NM_001320973, exon 3 of 7)	BLZF1	protein-coding	12.0758	0.000116133
5' UTR (NM_017940, exon 2 of 29)	NBPF1	protein-coding	11.0111	0.00374094
5' UTR (NM_017940, exon 1 of 29)	NBPF1	protein-coding	12.1248	0.00131393
exon (NM_000450, exon 11 of 14)	SELE	protein-coding	10.9821	0.00385691
exon (NM_000450, exon 9 of 14)	SELE	protein-coding	11.3776	0.00252396
exon (NM_000450, exon 7 of 14)	SELE	protein-coding	11.3362	0.0028446
exon (NM_000450, exon 3 of 14)	SELE	protein-coding	11.5325	0.00190473
exon (NM_001204517, exon 18 of 20)	SCYL3	protein-coding	11.7237	0.00188412
exon (NM_001204517, exon 15 of 20)	KIFAP3	protein-coding	10.5415	0.00504139
exon (NM_001204517, exon 7 of 20)	KIFAP3	protein-coding	9.33666	0.0257821
exon (NM_015172, exon 2 of 34)	PRRC2C	protein-coding	11.4254	0.00273097
exon (NM_015172, exon 3 of 34)	PRRC2C	protein-coding	9.54655	0.0177562
exon (NM_015172, exon 4 of 34)	PRRC2C	protein-coding	11.17	0.00411553
exon (NM_015172, exon 6 of 34)	PRRC2C	protein-coding	12.1542	0.00124155
exon (NM_015172, exon 24 of 34)	MYOCOS	protein-coding	10.239	0.00861878
exon (NM_015172, exon 25 of 34)	MYOCOS	protein-coding	10.6148	0.00621271
exon (NM_015172, exon 26 of 34)	MYOCOS	protein-coding	11.0937	0.00341553
exon (NM_015172, exon 29 of 34)	MYOCOS	protein-coding	13.0723	0.000374899
5' UTR (NM_015935, exon 1 of 8)	EEF1AKNMT	protein-coding	11.749	0.00170833
exon (NM_002074, exon 9 of 12)	NADK	protein-coding	27.8264	1.28e-13
exon (NM_016227, exon 7 of 23)	SUCO	protein-coding	9.73458	0.0143451
exon (NM_016227, exon 8 of 23)	SUCO	protein-coding	10.1452	0.00946792
exon (NM_014675, exon 24 of 37)	MFAP2	protein-coding	10.0056	0.0104938
exon (NM_001141974, exon 16 of 27)	MFAP2	protein-coding	11.627	0.000239268
exon (NM_001141974, exon 12 of 27)	ATP13A2	protein-coding	11.6136	0.000126173
exon (NM_001141974, exon 9 of 27)	ATP13A2	protein-coding	11.0764	0.000516891
exon (NM_001141974, exon 5 of 27)	ATP13A2	protein-coding	12.0521	6e-05
exon (NM_004905, exon 2 of 5)	PRDX6	protein-coding	6.01538	0.0203839
exon (NM_014458, exon 11 of 12)	CENPL	protein-coding	10.4939	0.00672338
exon (NM_001365212, exon 4 of 16)	DARS2	protein-coding	9.65107	0.0160176
exon (NM_001365212, exon 8 of 16)	DARS2	protein-coding	9.92673	0.0114569
3' UTR (NM_001346115, exon 4 of 4)	SERPINC1	protein-coding	10.2934	0.00878241
exon (NM_001300852, exon 17 of 19)	SERPINC1	protein-coding	9.66931	0.0170724
non-coding (NR_158982, exon 14 of 27)	RABGAP1L	protein-coding	9.99354	0.0106369
non-coding (NR_037606, exon 2 of 3)	MRPS14	protein-coding	12.9877	0.000416922
5' UTR (NM_014656, exon 3 of 4)	KIAA0040	protein-coding	9.41115	0.0213856
exon (NM_001136204, exon 2 of 12)	RCC2	protein-coding	9.44401	0.0198946
exon (NM_170692, exon 8 of 18)	TEX35	protein-coding	23.3223	1.27e-08
exon (NM_170692, exon 13 of 18)	TEX35	protein-coding	10.2997	0.00172486
exon (NM_007314, exon 9 of 12)	ABL2	protein-coding	10.2087	0.00876793
exon (NM_007314, exon 7 of 12)	ABL2	protein-coding	10.8567	0.00456919
exon (NM_001252512, exon 3 of 15)	AXDND1	protein-coding	10.656	0.00554401
exon (NM_001252512, exon 5 of 15)	AXDND1	protein-coding	10.414	0.00712304
exon (NM_001252512, exon 7 of 15)	AXDND1	protein-coding	9.74548	0.0115955
exon (NM_001252512, exon 8 of 15)	AXDND1	protein-coding	10.3037	0.00132906
3' UTR (NM_001349935, exon 8 of 8)	TOR1AIP2	protein-coding	11.5187	0.000170172
exon (NM_001349935, exon 7 of 8)	TOR1AIP2	protein-coding	11.0481	0.000598324
exon (NM_001349935, exon 6 of 8)	TOR1AIP2	protein-coding	11.2539	0.00322834
5' UTR (NM_014810, exon 1 of 38)	CEP350	protein-coding	22.5412	4.24e-08
exon (NM_014810, exon 6 of 38)	CEP350	protein-coding	10.2525	0.00898065
exon (NM_014810, exon 26 of 38)	QSOX1	protein-coding	23.3223	1.27e-08
exon (NM_014810, exon 28 of 38)	QSOX1	protein-coding	9.5754	0.0178362
exon (NM_014810, exon 32 of 38)	QSOX1	protein-coding	22.5412	4.24e-08
exon (NM_014810, exon 37 of 38)	QSOX1	protein-coding	10.7807	0.00551763
exon (NM_002826, exon 9 of 12)	QSOX1	protein-coding	14.9313	5.74e-07
exon (NM_004736, exon 4 of 15)	KIAA1614	protein-coding	10.165	0.0102355
exon (NM_004736, exon 10 of 15)	KIAA1614	protein-coding	11.1407	0.00333434
exon (NM_020950, exon 2 of 9)	KIAA1614	protein-coding	23.3223	1.27e-08
exon (NM_018891, exon 4 of 22)	LAMC2	protein-coding	12.4511	0.000766527
exon (NM_018891, exon 5 of 22)	LAMC2	protein-coding	11.4789	0.000297024
exon (NM_018891, exon 6 of 22)	LAMC2	protein-coding	12.6105	0.000639478
exon (NM_018891, exon 7 of 22)	LAMC2	protein-coding	14.0554	0.000116445
exon (NM_018891, exon 8 of 22)	LAMC2	protein-coding	13.4904	0.000236269
exon (NM_018891, exon 9 of 22)	LAMC2	protein-coding	14.4226	5.45e-07
exon (NM_018891, exon 10 of 22)	LAMC2	protein-coding	14.9076	2.03e-07
exon (NM_018891, exon 11 of 22)	LAMC2	protein-coding	14.8953	2.03e-07
exon (NM_018891, exon 12 of 22)	LAMC2	protein-coding	8.03147	0.0342293
exon (NM_018891, exon 16 of 22)	LAMC2	protein-coding	14.7127	6.69e-07
exon (NM_018891, exon 17 of 22)	LAMC2	protein-coding	14.7319	4.25e-07
exon (NM_018891, exon 18 of 22)	LAMC2	protein-coding	15.7625	5.84e-08
3' UTR (NM_015039, exon 11 of 11)	NMNAT2	protein-coding	10.59	0.00102467
3' UTR (NM_015039, exon 11 of 11)	NMNAT2	protein-coding	8.62329	0.0457581
exon (NM_001331007, exon 2 of 24)	SMG7	protein-coding	23.3223	1.27e-08
exon (NM_173156, exon 5 of 22)	SMG7	protein-coding	10.2525	0.00898065
exon (NM_201569, exon 18 of 23)	NCF2	protein-coding	10.165	0.0102355
exon (NM_005717, exon 3 of 4)	ARPC5	protein-coding	7.77784	0.0427259
exon (NM_001297671, exon 2 of 18)	RGL1	protein-coding	23.3223	1.27e-08
exon (NM_001297671, exon 3 of 18)	RGL1	protein-coding	9.91911	0.0115456
exon (NM_001297671, exon 9 of 18)	RGL1	protein-coding	9.23894	0.0251683
exon (NM_001319960, exon 17 of 21)	EDEM3	protein-coding	9.93934	0.011295
exon (NM_001319960, exon 15 of 21)	EDEM3	protein-coding	11.8046	0.000138144
exon (NM_001319960, exon 10 of 21)	EDEM3	protein-coding	9.57947	0.0183612
exon (NM_001319960, exon 7 of 21)	EDEM3	protein-coding	23.3223	1.27e-08
exon (NM_001319960, exon 1 of 21)	EDEM3	protein-coding	10.7807	0.00551763
exon (NM_052966, exon 14 of 14)	EDEM3	protein-coding	23.3223	1.27e-08
exon (NM_007212, exon 3 of 7)	RNF2	protein-coding	22.6533	3.62e-08
exon (NM_001202423, exon 12 of 15)	TRMT1L	protein-coding	11.0153	0.00372085
5' UTR (NM_006469, exon 2 of 15)	IVNS1ABP	protein-coding	11.9451	0.00139615
exon (NM_003292, exon 41 of 51)	PRG4	protein-coding	12.8471	0.000510318
exon (NM_003292, exon 40 of 51)	PRG4	protein-coding	26.8984	5.52e-13
exon (NM_003292, exon 38 of 51)	PRG4	protein-coding	12.3776	5.8e-05
exon (NM_003292, exon 37 of 51)	PRG4	protein-coding	12.8498	0.000551004
exon (NM_003292, exon 36 of 51)	PRG4	protein-coding	11.6981	0.00179523
exon (NM_003292, exon 34 of 51)	PRG4	protein-coding	11.5351	0.00227775
exon (NM_003292, exon 31 of 51)	TPR	protein-coding	11.8174	0.00155012
exon (NM_003292, exon 30 of 51)	TPR	protein-coding	11.3873	0.00248066
exon (NM_003292, exon 29 of 51)	TPR	protein-coding	11.5595	0.00207811
exon (NM_003292, exon 28 of 51)	TPR	protein-coding	12.1576	0.00106799
exon (NM_003292, exon 21 of 51)	TPR	protein-coding	10.3737	0.00739811
exon (NM_003292, exon 18 of 51)	TPR	protein-coding	10.0813	0.0101063
exon (NM_003292, exon 12 of 51)	TPR	protein-coding	11.4061	0.00262117
exon (NM_003292, exon 9 of 51)	TPR	protein-coding	9.71488	0.00384388
exon (NM_001311193, exon 12 of 16)	PLA2G4A	protein-coding	11.0648	0.00352158
exon (NM_020765, exon 103 of 106)	IFFO2	protein-coding	12.4076	0.000818598
exon (NM_020765, exon 98 of 106)	UBR4	protein-coding	12.5379	5.86e-05
exon (NM_020765, exon 89 of 106)	UBR4	protein-coding	12.343	4.96e-05
exon (NM_020765, exon 88 of 106)	UBR4	protein-coding	10.8588	0.00441315
exon (NM_020765, exon 83 of 106)	UBR4	protein-coding	9.3727	0.0195432
exon (NM_020765, exon 79 of 106)	UBR4	protein-coding	9.77457	0.0136483
exon (NM_020765, exon 77 of 106)	UBR4	protein-coding	11.1209	0.00430716
exon (NM_020765, exon 74 of 106)	UBR4	protein-coding	10.4307	0.00154783
exon (NM_020765, exon 68 of 106)	UBR4	protein-coding	9.51701	0.008103
exon (NM_020765, exon 65 of 106)	UBR4	protein-coding	10.165	0.0102355
exon (NM_020765, exon 60 of 106)	UBR4	protein-coding	10.9355	0.00414969
exon (NM_020765, exon 59 of 106)	UBR4	protein-coding	22.8537	2.67e-08
exon (NM_020765, exon 57 of 106)	UBR4	protein-coding	10.2525	0.00898065
exon (NM_020765, exon 56 of 106)	UBR4	protein-coding	9.93066	0.0122154
exon (NM_020765, exon 54 of 106)	UBR4	protein-coding	9.28758	0.00739067
exon (NM_020765, exon 52 of 106)	UBR4	protein-coding	9.01128	0.0310039
exon (NM_020765, exon 47 of 106)	UBR4	protein-coding	9.75326	0.0141087
exon (NM_020765, exon 39 of 106)	UBR4	protein-coding	10.7884	0.00549753
exon (NM_020765, exon 38 of 106)	UBR4	protein-coding	9.4168	0.0172617
exon (NM_020765, exon 35 of 106)	UBR4	protein-coding	23.3223	1.27e-08
exon (NM_020765, exon 30 of 106)	UBR4	protein-coding	9.73535	0.0147382
exon (NM_020765, exon 3 of 106)	UBR4	protein-coding	23.3223	1.27e-08
exon (NM_001271428, exon 14 of 23)	EMC1	protein-coding	11.5944	0.00200509
exon (NM_001271428, exon 13 of 23)	EMC1	protein-coding	10.9073	0.00429505
exon (NM_001271428, exon 12 of 23)	EMC1	protein-coding	10.61	0.005746
exon (NM_001271428, exon 11 of 23)	EMC1	protein-coding	11.5076	0.000179173
exon (NM_001271428, exon 4 of 23)	EMC1	protein-coding	10.4673	0.00670949
exon (NM_000186, exon 3 of 22)	CFH	protein-coding	11.0906	0.00264685
exon (NM_000186, exon 7 of 22)	CFH	protein-coding	11.8755	0.00159368
exon (NM_000186, exon 10 of 22)	CFHR3	protein-coding	11.3857	0.00251272
exon (NM_018136, exon 25 of 28)	F13B	protein-coding	12.0043	0.00142705
exon (NM_018136, exon 22 of 28)	F13B	protein-coding	11.0558	0.00369335
exon (NM_018136, exon 21 of 28)	F13B	protein-coding	11.285	0.00278065
exon (NM_018136, exon 15 of 28)	ASPM	protein-coding	9.41115	0.0213856
exon (NM_018136, exon 1 of 28)	ASPM	protein-coding	10.7207	0.00627927
5' UTR (NM_133494, exon 1 of 10)	NEK7	protein-coding	9.55596	0.0178007
exon (NM_133494, exon 6 of 10)	NEK7	protein-coding	9.57914	0.0170968
non-coding (NR_033757, exon 5 of 5)	NBL1	protein-coding	14.9392	1.21e-06
exon (NM_001278164, exon 2 of 4)	NBL1	protein-coding	12.768	0.000567179
exon (NM_001278164, exon 3 of 4)	NBL1	protein-coding	11.9928	0.00128573
exon (NM_001349112, exon 13 of 15)	HTR6	protein-coding	10.2444	0.00909393
exon (NM_001349112, exon 11 of 15)	TMCO4	protein-coding	10.046	0.00240224
exon (NM_001297707, exon 13 of 18)	GPR25	protein-coding	11.5504	0.000153458
exon (NM_001297707, exon 14 of 18)	GPR25	protein-coding	11.6466	0.00139839
exon (NM_001297707, exon 16 of 18)	GPR25	protein-coding	11.5168	0.00218432
exon (NM_001288571, exon 4 of 6)	TMEM9	protein-coding	9.78123	0.0124504
exon (NM_001193571, exon 3 of 6)	CSRP1	protein-coding	7.78337	0.0229642
exon (NM_020443, exon 1 of 30)	NAV1	protein-coding	11.7818	0.00192366
5' UTR (NM_015207, exon 1 of 8)	OTUD3	protein-coding	23.3223	1.27e-08
exon (NM_001167857, exon 1 of 10)	PPP1R12B	protein-coding	23.3223	1.27e-08
3' UTR (NM_001197131, exon 7 of 7)	PPP1R12B	protein-coding	23.3223	1.27e-08
3' UTR (NM_006618, exon 27 of 27)	SYT2	protein-coding	10.1869	0.0101063
exon (NM_006618, exon 22 of 27)	SYT2	protein-coding	11.1051	0.00265124
exon (NM_006618, exon 21 of 27)	SYT2	protein-coding	10.5739	0.00477885
exon (NM_006618, exon 11 of 27)	SYT2	protein-coding	9.55596	0.0178007
exon (NM_006618, exon 10 of 27)	SYT2	protein-coding	10.3948	0.00751299
exon (NM_006618, exon 9 of 27)	SYT2	protein-coding	9.43995	0.020445
exon (NM_006618, exon 4 of 27)	KDM5B	protein-coding	10.6245	0.005746
exon (NM_006618, exon 1 of 27)	KDM5B	protein-coding	10.3273	0.00822447
exon (NM_021633, exon 3 of 12)	KLHL12	protein-coding	8.98424	0.0347371
exon (NM_001290629, exon 7 of 9)	ADIPOR1	protein-coding	13.5176	0.000222292
exon (NM_001290629, exon 5 of 9)	ADIPOR1	protein-coding	12.854	3.01e-05
exon (NM_001290629, exon 4 of 9)	ADIPOR1	protein-coding	11.1014	0.00339158
exon (NM_001350265, exon 14 of 19)	SNRPE	protein-coding	11.8705	0.00148864
exon (NM_001350265, exon 17 of 19)	SNRPE	protein-coding	11.8499	0.00011207
exon (NM_014935, exon 9 of 23)	GOLT1A	protein-coding	10.4653	0.00158271
exon (NM_002646, exon 23 of 34)	PPP1R15B	protein-coding	23.2526	1.46e-08
exon (NM_002646, exon 17 of 34)	PPP1R15B	protein-coding	22.5412	4.24e-08
exon (NM_002646, exon 10 of 34)	PIK3C2B	protein-coding	9.49226	0.0192807
5' UTR (NM_001278516, exon 2 of 10)	MDM4	protein-coding	9.42183	0.0221789
exon (NM_001193272, exon 8 of 14)	TMEM81	protein-coding	9.55596	0.0178007
exon (NM_015375, exon 10 of 13)	RBBP5	protein-coding	22.5412	4.24e-08
exon (NM_015375, exon 7 of 13)	RBBP5	protein-coding	9.36681	0.0235225
exon (NM_030952, exon 1 of 7)	NUAK2	protein-coding	10.2525	0.00898065
exon (NM_001973, exon 2 of 5)	ELK4	protein-coding	11.2539	0.00322834
exon (NM_033102, exon 2 of 5)	SLC45A3	protein-coding	10.2525	0.00898065
exon (NM_001135663, exon 2 of 4)	RAB29	protein-coding	11.1276	0.000336948
5' UTR (NM_173854, exon 1 of 11)	SLC41A1	protein-coding	23.3223	1.27e-08
exon (NM_015326, exon 14 of 20)	IKBKE	protein-coding	10.3053	0.0079304
exon (NM_015326, exon 17 of 20)	IKBKE	protein-coding	10.9795	0.00386327
exon (NM_001300902, exon 1 of 10)	CD55	protein-coding	7.91418	0.00734567
exon (NM_001300902, exon 4 of 10)	CD55	protein-coding	11.8715	0.00162717
exon (NM_001300902, exon 5 of 10)	CD55	protein-coding	11.7821	0.00191993
exon (NM_002389, exon 5 of 14)	CD46	protein-coding	7.25583	0.0225914
exon (NM_001025109, exon 7 of 8)	CD34	protein-coding	12.6502	1.98e-05
5' UTR (NM_018584, exon 1 of 2)	CAMK2N1	protein-coding	10.6031	0.000983256
exon (NM_025179, exon 28 of 32)	CD34	protein-coding	13.2902	0.000304678
exon (NM_025179, exon 22 of 32)	CD34	protein-coding	12.8049	0.000530003
exon (NM_025179, exon 21 of 32)	CD34	protein-coding	12.0739	7.16e-05
exon (NM_025179, exon 18 of 32)	CD34	protein-coding	13.2032	1.04e-05
exon (NM_025179, exon 9 of 32)	PLXNA2	protein-coding	11.6166	0.00211782
exon (NM_025179, exon 8 of 32)	PLXNA2	protein-coding	9.21522	0.0220416
exon (NM_025179, exon 6 of 32)	PLXNA2	protein-coding	11.2996	0.00284791
exon (NM_025179, exon 5 of 32)	PLXNA2	protein-coding	11.1658	0.00327905
exon (NM_001785, exon 2 of 4)	CDA	protein-coding	10.6907	0.00535443
exon (NM_001206696, exon 5 of 7)	C1orf74	protein-coding	10.6871	0.00535064
exon (NM_014388, exon 1 of 12)	UTP25	protein-coding	11.1528	0.00320455
exon (NM_014388, exon 3 of 12)	UTP25	protein-coding	11.7368	0.0016924
exon (NM_014388, exon 4 of 12)	UTP25	protein-coding	10.3092	0.00789887
exon (NM_014388, exon 6 of 12)	UTP25	protein-coding	11.2409	0.00291369
exon (NM_014388, exon 7 of 12)	UTP25	protein-coding	11.2409	0.00291369
exon (NM_014388, exon 9 of 12)	UTP25	protein-coding	10.6767	0.00521275
3' UTR (NM_014388, exon 12 of 12)	UTP25	protein-coding	10.2934	0.00878241
exon (NM_016287, exon 10 of 13)	SH2D5	protein-coding	11.7033	0.00175506
exon (NM_021194, exon 1 of 2)	SLC30A1	protein-coding	10.6063	0.000975637
exon (NM_001198802, exon 27 of 35)	HP1BP3	protein-coding	11.0018	0.00384653
exon (NM_001198802, exon 24 of 35)	HP1BP3	protein-coding	10.2067	0.0087788
exon (NM_001204182, exon 6 of 8)	NEK2	protein-coding	10.179	0.0091075
exon (NM_001198802, exon 22 of 35)	HP1BP3	protein-coding	11.756	0.00182707
exon (NM_001198802, exon 21 of 35)	HP1BP3	protein-coding	10.7055	0.00527697
exon (NM_001199809, exon 11 of 19)	DTL	protein-coding	9.59976	0.0152041
exon (NM_001199812, exon 3 of 20)	DTL	protein-coding	9.72295	0.0145509
exon (NM_001199809, exon 2 of 19)	DTL	protein-coding	22.9863	2.23e-08
exon (NM_018252, exon 3 of 8)	PACC1	protein-coding	10.3919	0.00693253
exon (NM_001040619, exon 2 of 4)	ATF3	protein-coding	10.413	0.00739365
exon (NM_001146169, exon 8 of 10)	TATDN3	protein-coding	8.84443	0.0368671
exon (NM_001300755, exon 3 of 9)	ANGEL2	protein-coding	11.2681	0.00283194
exon (NM_144567, exon 2 of 9)	ANGEL2	protein-coding	9.56566	0.0180766
exon (NM_020197, exon 3 of 12)	SMYD2	protein-coding	9.98494	0.0109693
exon (NM_020197, exon 8 of 12)	SMYD2	protein-coding	11.0232	0.00284753
exon (NM_005401, exon 15 of 19)	SMYD2	protein-coding	12.2919	0.00100165
exon (NM_005401, exon 4 of 19)	SMYD2	protein-coding	9.65489	0.0173825
5' UTR (NM_005401, exon 2 of 19)	PTPN14	protein-coding	25.121	2.91e-11
exon (NM_016343, exon 14 of 20)	CENPF	protein-coding	12.0228	0.00140196
exon (NM_016343, exon 15 of 20)	CENPF	protein-coding	12.1871	0.00104717
exon (NM_016343, exon 16 of 20)	CENPF	protein-coding	11.7645	0.00181103
exon (NM_001113348, exon 17 of 19)	EIF4G3	protein-coding	10.371	0.00498629
exon (NM_001113348, exon 16 of 19)	EIF4G3	protein-coding	8.10021	0.00898314
exon (NM_001113348, exon 15 of 19)	EIF4G3	protein-coding	7.75956	0.0034555
exon (NM_001113348, exon 14 of 19)	ECE1	protein-coding	6.51266	0.0255338
exon (NM_001113348, exon 12 of 19)	ECE1	protein-coding	14.059	0.000117052
exon (NM_001113348, exon 11 of 19)	ECE1	protein-coding	27.0653	3.16e-13
exon (NM_001319294, exon 1 of 18)	KCTD3	protein-coding	23.3223	1.27e-08
exon (NM_001319295, exon 7 of 18)	KCTD3	protein-coding	11.5013	0.000305864
exon (NM_001319295, exon 10 of 18)	KCTD3	protein-coding	9.55596	0.0178007
exon (NM_001319295, exon 13 of 18)	KCTD3	protein-coding	10.899	0.00457448
exon (NM_001113348, exon 6 of 19)	ECE1	protein-coding	26.9547	4.13e-13
exon (NM_001113348, exon 5 of 19)	ECE1	protein-coding	28.3375	7.15e-14
exon (NM_001256416, exon 2 of 15)	NBPF3	protein-coding	22.1289	7.8e-08
exon (NM_016052, exon 2 of 5)	RRP15	protein-coding	12.0234	0.00138419
exon (NM_016052, exon 3 of 5)	RRP15	protein-coding	11.8296	0.00167832
exon (NM_004446, exon 29 of 32)	SLC30A10	protein-coding	27.4639	2.71e-13
exon (NM_004446, exon 19 of 32)	EPRS	protein-coding	25.429	1.18e-11
exon (NM_004446, exon 17 of 32)	EPRS	protein-coding	12.6814	0.000592303
exon (NM_004446, exon 16 of 32)	EPRS	protein-coding	11.5733	0.000136849
exon (NM_004446, exon 14 of 32)	EPRS	protein-coding	12.5953	0.000792945
exon (NM_004446, exon 13 of 32)	EPRS	protein-coding	12.392	0.000818526
exon (NM_004446, exon 10 of 32)	EPRS	protein-coding	11.5906	0.00211272
exon (NM_004446, exon 10 of 32)	EPRS	protein-coding	11.4836	0.00225748
exon (NM_004446, exon 8 of 32)	EPRS	protein-coding	12.7425	1.69e-05
exon (NM_004446, exon 7 of 32)	EPRS	protein-coding	11.9771	0.000953916
exon (NM_004446, exon 5 of 32)	EPRS	protein-coding	9.91401	0.0116114
exon (NM_004446, exon 4 of 32)	EPRS	protein-coding	10.3002	0.00855105
exon (NM_001330394, exon 21 of 26)	RAP1GAP	protein-coding	12.6694	2.46e-05
exon (NM_001330394, exon 20 of 26)	RAP1GAP	protein-coding	12.6829	0.00049478
exon (NM_001330394, exon 10 of 26)	USP48	protein-coding	12.6466	0.000632355
exon (NM_001330394, exon 7 of 26)	USP48	protein-coding	11.2086	0.00301344
exon (NM_001330394, exon 6 of 26)	USP48	protein-coding	11.4524	0.00248761
exon (NM_001330394, exon 2 of 26)	USP48	protein-coding	11.0037	0.00376244
exon (NM_001291860, exon 79 of 97)	LDLRAD2	protein-coding	8.25313	0.0136312
exon (NM_001291860, exon 77 of 97)	LDLRAD2	protein-coding	10.7492	0.0002283
exon (NM_001291860, exon 75 of 97)	LDLRAD2	protein-coding	8.68898	0.00975001
exon (NM_001291860, exon 63 of 97)	LDLRAD2	protein-coding	9.33447	0.00211414
exon (NM_001291860, exon 61 of 97)	LDLRAD2	protein-coding	8.4305	0.0117864
exon (NM_001291860, exon 59 of 97)	LDLRAD2	protein-coding	9.55449	0.00159895
exon (NM_001291860, exon 44 of 97)	LDLRAD2	protein-coding	27.6012	1.75e-13
exon (NM_001291860, exon 42 of 97)	LDLRAD2	protein-coding	9.11077	0.00378484
exon (NM_001291860, exon 37 of 97)	LDLRAD2	protein-coding	8.0327	0.0022727
exon (NM_001291860, exon 36 of 97)	LDLRAD2	protein-coding	6.90362	0.0389138
exon (NM_001291860, exon 34 of 97)	LDLRAD2	protein-coding	7.15346	0.0266879
exon (NM_001291860, exon 18 of 97)	HSPG2	protein-coding	5.84431	0.0232033
exon (NM_001291860, exon 16 of 97)	HSPG2	protein-coding	7.61043	0.0285327
exon (NM_001291860, exon 14 of 97)	HSPG2	protein-coding	5.74135	0.0407705
exon (NM_001324062, exon 2 of 29)	MIA3	protein-coding	22.9637	2.31e-08
exon (NM_001324062, exon 5 of 29)	MIA3	protein-coding	10.2382	0.00903789
exon (NM_001300867, exon 8 of 23)	MIA3	protein-coding	11.1316	0.00266784
exon (NM_003268, exon 6 of 6)	TLR5	protein-coding	10.165	0.0102355
exon (NM_001748, exon 3 of 21)	CAPN2	protein-coding	12.4556	0.000308138
exon (NM_001748, exon 4 of 21)	CAPN2	protein-coding	14.2963	8.68e-05
exon (NM_001748, exon 5 of 21)	CAPN2	protein-coding	8.48229	0.023643
exon (NM_001748, exon 9 of 21)	CAPN2	protein-coding	8.01941	0.00298331
exon (NM_001748, exon 10 of 21)	CAPN2	protein-coding	9.09831	0.0137534
exon (NM_001748, exon 14 of 21)	CAPN2	protein-coding	12.0186	0.000133239
exon (NM_001031685, exon 6 of 18)	TP53BP2	protein-coding	11.131	0.00327863
exon (NM_001031685, exon 4 of 18)	TP53BP2	protein-coding	9.84865	0.0125337
exon (NM_001031685, exon 3 of 18)	TP53BP2	protein-coding	9.49226	0.0192807
exon (NM_044472, exon 5 of 6)	CDC42	protein-coding	8.52306	0.0229498
3' UTR (NM_001791, exon 6 of 6)	WNT4	protein-coding	22.5412	4.24e-08
exon (NM_015176, exon 2 of 5)	FBXO28	protein-coding	9.42199	0.0211336
exon (NM_002533, exon 9 of 23)	NVL	protein-coding	9.97652	0.0108408
exon (NM_002533, exon 7 of 23)	NVL	protein-coding	10.2725	0.00847209
exon (NM_025160, exon 3 of 14)	WDR26	protein-coding	9.77171	0.0138962
exon (NM_002296, exon 3 of 14)	LBR	protein-coding	11.2089	0.00307013
exon (NM_002296, exon 2 of 14)	LBR	protein-coding	11.3132	0.00271804
exon (NM_018212, exon 4 of 14)	LBR	protein-coding	10.529	0.00627185
exon (NM_014698, exon 21 of 25)	EPHX1	protein-coding	10.143	0.00949457
exon (NM_014698, exon 3 of 25)	TMEM63A	protein-coding	9.65572	0.0143105
exon (NM_152608, exon 5 of 7)	SDE2	protein-coding	10.4059	0.00759336
exon (NM_022735, exon 1 of 8)	ACBD3	protein-coding	12.0596	0.00136491
exon (NM_001618, exon 12 of 23)	PARP1	protein-coding	7.36327	0.0136533
exon (NM_001618, exon 10 of 23)	PARP1	protein-coding	13.1367	1.09e-05
exon (NM_001618, exon 9 of 23)	PARP1	protein-coding	13.1278	0.00036015
exon (NM_001618, exon 8 of 23)	PARP1	protein-coding	11.9365	0.0013632
exon (NM_001618, exon 7 of 23)	PARP1	protein-coding	12.0215	7.08e-05
exon (NM_001618, exon 6 of 23)	PARP1	protein-coding	11.407	0.000187042
exon (NM_001618, exon 3 of 23)	PARP1	protein-coding	10.217	0.00869182
exon (NM_001366019, exon 28 of 37)	COQ8A	protein-coding	11.8986	0.00156718
exon (NM_001366019, exon 26 of 37)	COQ8A	protein-coding	10.7571	0.00398165
exon (NM_001366019, exon 25 of 37)	COQ8A	protein-coding	10.5726	0.00625993
exon (NM_001366019, exon 16 of 37)	COQ8A	protein-coding	9.37891	0.0214389
exon (NM_001366019, exon 11 of 37)	COQ8A	protein-coding	9.25297	0.0248069
exon (NM_001366019, exon 10 of 37)	CDC42BPA	protein-coding	9.77595	0.0137261
exon (NM_001366019, exon 9 of 37)	CDC42BPA	protein-coding	8.7059	0.0479482
exon (NM_001366019, exon 8 of 37)	CDC42BPA	protein-coding	10.8972	0.00431247
exon (NM_001366019, exon 7 of 37)	CDC42BPA	protein-coding	12.1784	0.00121203
exon (NM_001366019, exon 5 of 37)	CDC42BPA	protein-coding	10.032	0.0109644
exon (NM_001366019, exon 2 of 37)	CDC42BPA	protein-coding	9.94951	0.011972
exon (NM_001330398, exon 9 of 16)	EPHA8	protein-coding	10.8088	0.00466271
exon (NM_001330398, exon 10 of 16)	EPHA8	protein-coding	10.9987	0.00398657
exon (NM_001010858, exon 1 of 4)	RNF187	protein-coding	10.9335	0.000640354
exon (NM_004578, exon 6 of 8)	SPHAR	protein-coding	10.7927	0.00482412
exon (NM_018230, exon 23 of 26)	ACTA1	protein-coding	11.3721	0.00268465
exon (NM_018230, exon 20 of 26)	ACTA1	protein-coding	11.8153	0.0015935
exon (NM_018230, exon 17 of 26)	ACTA1	protein-coding	10.6985	0.00419812
exon (NM_018230, exon 14 of 26)	NUP133	protein-coding	9.95433	0.0111111
exon (NM_001291866, exon 8 of 16)	GALNT2	protein-coding	11.4854	0.00239369
exon (NM_001291866, exon 12 of 16)	PGBD5	protein-coding	10.882	0.0043025
exon (NM_001145036, exon 13 of 18)	AGT	protein-coding	11.0509	0.00357495
exon (NM_001145036, exon 17 of 18)	AGT	protein-coding	12.0956	0.00115349
exon (NM_152379, exon 2 of 7)	C1orf131	protein-coding	12.1124	0.00112235
exon (NM_014236, exon 7 of 16)	GNPAT	protein-coding	11.5981	0.00161984
exon (NM_024848, exon 6 of 14)	MORN1	protein-coding	23.3223	1.27e-08
exon (NM_001164540, exon 2 of 11)	DISC1	protein-coding	23.3223	1.27e-08
exon (NM_020808, exon 9 of 21)	SIPA1L2	protein-coding	10.413	0.00739365
exon (NM_020808, exon 2 of 21)	SIPA1L2	protein-coding	10.2586	0.00898065
exon (NM_007033, exon 3 of 7)	RER1	protein-coding	6.96232	0.0359469
exon (NM_007033, exon 4 of 7)	RER1	protein-coding	12.9829	3.91e-05
exon (NM_001329453, exon 3 of 4)	NTPCR	protein-coding	10.9753	0.0030081
exon (NM_014801, exon 20 of 34)	PCNX2	protein-coding	9.99637	0.0101063
exon (NM_032435, exon 10 of 10)	MAP3K21	protein-coding	23.3223	1.27e-08
exon (NM_005646, exon 27 of 30)	COA6	protein-coding	11.2194	0.00298112
exon (NM_005646, exon 25 of 30)	COA6	protein-coding	10.4248	0.00704184
exon (NM_005646, exon 19 of 30)	TARBP1	protein-coding	9.75757	0.0139576
exon (NM_005646, exon 18 of 30)	TARBP1	protein-coding	10.7361	0.00511322
exon (NM_016374, exon 22 of 24)	RBM34	protein-coding	10.165	0.0102355
exon (NM_001037277, exon 2 of 4)	GGPS1	protein-coding	10.1164	0.00898065
exon (NM_152490, exon 4 of 12)	B3GALNT2	protein-coding	10.2647	0.00941241
exon (NM_002508, exon 15 of 20)	NID1	protein-coding	10.4654	0.00676186
exon (NM_002508, exon 13 of 20)	NID1	protein-coding	11.7159	0.00185078
exon (NM_002508, exon 12 of 20)	NID1	protein-coding	10.2109	0.00874179
exon (NM_002508, exon 8 of 20)	NID1	protein-coding	11.254	0.00291151
exon (NM_002508, exon 5 of 20)	NID1	protein-coding	9.82981	0.0128184
exon (NM_002508, exon 4 of 20)	NID1	protein-coding	11.7662	0.0017283
exon (NM_002508, exon 3 of 20)	NID1	protein-coding	11.7802	0.00162449
exon (NM_002508, exon 2 of 20)	NID1	protein-coding	11.8121	0.00156646
exon (NM_001297621, exon 5 of 9)	HNRNPR	protein-coding	12.0333	0.000129766
exon (NM_001102399, exon 5 of 10)	HNRNPR	protein-coding	11.1896	0.00328326
exon (NM_001102398, exon 3 of 11)	HNRNPR	protein-coding	9.8338	0.0105727
exon (NM_018072, exon 29 of 45)	HEATR1	protein-coding	10.3495	0.00757002
exon (NM_018072, exon 28 of 45)	HEATR1	protein-coding	10.4076	0.00739365
exon (NM_018072, exon 27 of 45)	HEATR1	protein-coding	11.2421	0.000320385
exon (NM_018072, exon 26 of 45)	HEATR1	protein-coding	9.38109	0.0194656
exon (NM_018072, exon 25 of 45)	HEATR1	protein-coding	11.209	0.00301344
exon (NM_018072, exon 20 of 45)	HEATR1	protein-coding	11.1429	0.0033256
exon (NM_018072, exon 17 of 45)	HEATR1	protein-coding	11.9718	0.000118594
exon (NM_018072, exon 12 of 45)	HEATR1	protein-coding	9.27421	0.0257692
exon (NM_018072, exon 9 of 45)	HEATR1	protein-coding	10.487	0.00676564
exon (NM_001278344, exon 17 of 23)	MTR	protein-coding	9.86858	0.0122826
exon (NM_001278344, exon 20 of 23)	MTR	protein-coding	10.5993	0.00592329
exon (NM_000254, exon 2 of 33)	MTR	protein-coding	10.7569	0.00516615
exon (NM_000254, exon 13 of 33)	MTR	protein-coding	10.2525	0.00898065
exon (NM_000254, exon 15 of 33)	MTR	protein-coding	9.84868	0.0126686
exon (NM_000254, exon 16 of 33)	MTR	protein-coding	9.01866	0.0327332
exon (NM_000254, exon 29 of 33)	MTR	protein-coding	10.3312	0.00817931
exon (NM_001143778, exon 20 of 24)	TCEA3	protein-coding	9.107	0.0278828
exon (NM_000975, exon 2 of 6)	RPL11	protein-coding	17.5879	2.81e-08
exon (NM_003198, exon 1 of 11)	ELOA	protein-coding	11.0484	0.00373876
exon (NM_003198, exon 3 of 11)	ELOA	protein-coding	10.8703	0.00476741
exon (NM_020362, exon 3 of 6)	PITHD1	protein-coding	10.825	0.00449605
exon (NM_000191, exon 7 of 9)	GALE	protein-coding	11.3049	0.00279132
exon (NM_000191, exon 4 of 9)	HMGCL	protein-coding	10.2213	0.00707027
exon (NM_000143, exon 5 of 10)	FH	protein-coding	7.86675	0.0156078
exon (NM_000143, exon 4 of 10)	FH	protein-coding	7.73313	0.0461743
exon (NM_000143, exon 3 of 10)	FH	protein-coding	13.1977	0.000371233
exon (NM_000143, exon 2 of 10)	FH	protein-coding	12.9292	0.000507359
exon (NM_000143, exon 1 of 10)	FH	protein-coding	12.2247	0.00098956
exon (NM_000147, exon 3 of 8)	FUCA1	protein-coding	10.8512	0.00454883
exon (NM_130398, exon 4 of 16)	EXO1	protein-coding	10.6183	0.00578907
exon (NM_130398, exon 10 of 16)	EXO1	protein-coding	8.9463	0.0308927
exon (NM_001042405, exon 8 of 19)	CEP170	protein-coding	11.3506	0.00329794
exon (NM_001042405, exon 7 of 19)	CEP170	protein-coding	11.2059	0.00371213
exon (NM_001042405, exon 2 of 19)	CEP170	protein-coding	11.7521	0.00205798
exon (NM_006642, exon 3 of 18)	SDCCAG8	protein-coding	10.7672	0.000651343
exon (NM_005465, exon 8 of 14)	AKT3	protein-coding	9.30074	0.0198918
exon (NM_005465, exon 5 of 14)	AKT3	protein-coding	10.3622	0.00775245
exon (NM_018216, exon 13 of 19)	PANK4	protein-coding	9.95433	0.0111111
exon (NM_001365073, exon 10 of 13)	ADSS	protein-coding	10.8226	0.00481097
exon (NM_001365073, exon 8 of 13)	ADSS	protein-coding	25.2755	5.85e-12
exon (NM_031844, exon 4 of 14)	HNRNPU	protein-coding	8.1039	0.0131298
exon (NM_022366, exon 5 of 8)	TFB2M	protein-coding	8.88376	0.0345469
exon (NM_022366, exon 3 of 8)	TFB2M	protein-coding	10.0587	0.0084242
exon (NM_001139459, exon 2 of 9)	CNST	protein-coding	10.165	0.0102355
exon (NM_016002, exon 2 of 12)	SCCPDH	protein-coding	11.9097	0.00156696
non-coding (NR_136506, exon 2 of 11)	NIPAL3	protein-coding	10.5574	0.00621271
exon (NM_001330409, exon 9 of 13)	NIPAL3	protein-coding	9.59152	0.0172929
exon (NM_001322462, exon 7 of 9)	SH3BP5L	protein-coding	11.1576	0.000345196
5' UTR (NM_024836, exon 1 of 4)	ZNF672	protein-coding	11.2539	0.00322834
non-coding (NR_159380, exon 18 of 19)	SRRM1	protein-coding	11.8934	7.48e-05
exon (NM_015484, exon 6 of 7)	SYF2	protein-coding	11.7968	0.0017342
exon (NM_015484, exon 5 of 7)	SYF2	protein-coding	12.26	0.00101173
exon (NM_015484, exon 4 of 7)	SYF2	protein-coding	13.5623	6.24e-06
exon (NM_015484, exon 3 of 7)	SYF2	protein-coding	13.3833	8.48e-06
exon (NM_001282564, exon 4 of 9)	MACO1	protein-coding	10.1983	0.0088097
exon (NM_206926, exon 1 of 12)	SELENON	protein-coding	11.4296	0.00322172
exon (NM_020451, exon 3 of 13)	SELENON	protein-coding	9.60087	0.00496395
exon (NM_206926, exon 3 of 12)	SELENON	protein-coding	6.5971	0.0414545
exon (NM_206926, exon 4 of 12)	SELENON	protein-coding	12.8419	0.000499239
exon (NM_206926, exon 6 of 12)	SELENON	protein-coding	12.8417	0.000492547
exon (NM_206926, exon 7 of 12)	MTFR1L	protein-coding	12.0265	0.00123303
exon (NM_001287490, exon 1 of 4)	AUNIP	protein-coding	23.3223	1.27e-08
exon (NM_001145454, exon 3 of 5)	STMN1	protein-coding	7.69209	0.0240222
5' UTR (NM_001243533, exon 2 of 4)	PDIK1L	protein-coding	23.3223	1.27e-08
exon (NM_139135, exon 11 of 20)	PIGV	protein-coding	10.2686	0.00889499
exon (NM_032283, exon 2 of 8)	ZDHHC18	protein-coding	10.6323	0.00569694
exon (NM_001013642, exon 1 of 2)	TRNP1	protein-coding	23.3223	1.27e-08
exon (NM_003047, exon 4 of 12)	SLC9A1	protein-coding	12.1615	0.00107586
exon (NM_015023, exon 3 of 16)	WDTC1	protein-coding	9.67547	0.0153615
exon (NM_015023, exon 7 of 16)	TMEM222	protein-coding	10.002	0.0105651
exon (NM_015023, exon 11 of 16)	TMEM222	protein-coding	10.8283	0.000540538
exon (NM_015023, exon 12 of 16)	TMEM222	protein-coding	11.5274	0.000226017
exon (NM_015023, exon 13 of 16)	TMEM222	protein-coding	10.9198	0.00412648
exon (NM_001201404, exon 7 of 8)	GPR3	protein-coding	10.8781	0.0046292
exon (NM_001201404, exon 6 of 8)	GPR3	protein-coding	11.0313	0.00408834
exon (NM_001201404, exon 5 of 8)	GPR3	protein-coding	10.9146	0.00465586
5' UTR (NM_001029882, exon 2 of 7)	AHDC1	protein-coding	10.6886	0.00534132
non-coding (NR_104214, exon 15 of 17)	XKR8	protein-coding	10.5401	0.00624409
exon (NM_031459, exon 7 of 10)	SESN2	protein-coding	10.5971	0.00463742
exon (NM_031459, exon 8 of 10)	SESN2	protein-coding	9.34096	0.0193583
exon (NM_031459, exon 9 of 10)	SESN2	protein-coding	10.3388	0.00812379
exon (NM_005644, exon 3 of 6)	TAF12	protein-coding	11.266	0.00284315
exon (NM_001166005, exon 2 of 21)	EPB41	protein-coding	10.487	0.00676564
exon (NM_001166005, exon 3 of 21)	EPB41	protein-coding	10.4186	0.00753701
exon (NM_001349716, exon 6 of 11)	SRSF4	protein-coding	10.5968	0.00589682
exon (NM_004814, exon 3 of 10)	SNRNP40	protein-coding	10.7164	0.00512997
exon (NM_016505, exon 3 of 8)	ZCCHC17	protein-coding	9.10666	0.0254515
exon (NM_001271878, exon 3 of 8)	KHDRBS1	protein-coding	26.7385	5.09e-13
exon (NM_018056, exon 3 of 9)	TMEM39B	protein-coding	11.2215	0.00312219
exon (NM_012316, exon 10 of 14)	TXLNA	protein-coding	10.078	0.00835075
exon (NM_012316, exon 13 of 14)	TXLNA	protein-coding	11.9724	8.17e-05
exon (NM_175852, exon 5 of 11)	TXLNA	protein-coding	10.6267	0.00571526
exon (NM_175852, exon 6 of 11)	CCDC28B	protein-coding	11.7641	0.00166204
exon (NM_003757, exon 7 of 12)	TMEM234	protein-coding	8.78861	0.0178308
exon (NM_001300958, exon 8 of 10)	TSSK3	protein-coding	11.8535	8.42e-05
exon (NM_001300958, exon 4 of 10)	BSDC1	protein-coding	11.5592	0.00206979
exon (NM_005610, exon 2 of 12)	RBBP4	protein-coding	10.1241	0.00784651
exon (NM_001198972, exon 2 of 7)	KIAA1522	protein-coding	11.3197	0.000219642
exon (NM_003680, exon 12 of 13)	KIAA1522	protein-coding	13.9057	1.86e-06
exon (NM_033504, exon 2 of 6)	TMEM54	protein-coding	10.7187	0.00520579
exon (NM_001127361, exon 6 of 9)	RNF19B	protein-coding	11.7652	0.00180971
exon (NM_001127361, exon 3 of 9)	RNF19B	protein-coding	10.6892	0.00536204
5' UTR (NM_018207, exon 1 of 5)	TRIM62	protein-coding	10.8088	0.00466271
exon (NM_152493, exon 5 of 9)	ZNF362	protein-coding	23.3223	1.27e-08
exon (NM_152493, exon 8 of 9)	ZNF362	protein-coding	10.4076	0.00739365
exon (NM_001409, exon 17 of 37)	ARHGEF16	protein-coding	10.0664	0.0101091
exon (NM_001289088, exon 7 of 11)	ZMYM1	protein-coding	23.3223	1.27e-08
exon (NM_005066, exon 7 of 10)	SFPQ	protein-coding	15.1022	9.41e-07
exon (NM_005066, exon 5 of 10)	SFPQ	protein-coding	28.7564	5.88e-14
exon (NM_005066, exon 4 of 10)	SFPQ	protein-coding	14.1479	1.14e-06
5' UTR (NM_001350138, exon 1 of 31)	ZMYM4	protein-coding	23.3223	1.27e-08
exon (NM_024874, exon 6 of 21)	KIAA0319L	protein-coding	10.2606	0.00898065
exon (NM_024874, exon 5 of 21)	KIAA0319L	protein-coding	10.0032	0.0105209
exon (NM_002794, exon 2 of 6)	PSMB2	protein-coding	26.9809	3.16e-13
exon (NM_001330490, exon 19 of 25)	C1orf216	protein-coding	10.8716	0.0043438
exon (NM_001330490, exon 18 of 25)	C1orf216	protein-coding	9.78309	0.0136246
exon (NM_001330490, exon 16 of 25)	CLSPN	protein-coding	9.79692	0.0133188
exon (NM_001330490, exon 15 of 25)	CLSPN	protein-coding	11.0395	0.00375276
exon (NM_001330490, exon 10 of 25)	CLSPN	protein-coding	11.3977	0.00260975
exon (NM_001330490, exon 3 of 25)	CLSPN	protein-coding	11.2132	0.00300089
5' UTR (NM_012199, exon 1 of 19)	AGO1	protein-coding	9.41115	0.0213856
exon (NM_012199, exon 11 of 19)	AGO1	protein-coding	9.59479	0.0169693
exon (NM_012199, exon 13 of 19)	AGO3	protein-coding	10.2983	0.00857563
3' UTR (NM_177422, exon 17 of 17)	TEKT2	protein-coding	23.3223	1.27e-08
exon (NM_001286365, exon 4 of 16)	MAP7D1	protein-coding	7.18247	0.021663
5' UTR (NM_001321471, exon 3 of 13)	THRAP3	protein-coding	9.60485	0.0169633
exon (NM_001321471, exon 6 of 13)	SH3D21	protein-coding	6.05941	0.0121113
exon (NM_001321471, exon 8 of 13)	SH3D21	protein-coding	11.4865	0.00223196
exon (NM_001321471, exon 9 of 13)	SH3D21	protein-coding	11.8254	0.00153571
exon (NM_001282547, exon 7 of 11)	EVA1B	protein-coding	10.9987	0.00398657
exon (NM_014704, exon 12 of 22)	CEP104	protein-coding	8.81424	0.0131857
exon (NM_014704, exon 11 of 22)	CEP104	protein-coding	10.2314	0.00810202
exon (NM_014704, exon 10 of 22)	CEP104	protein-coding	11.6423	0.000165433
non-coding (NR_073090, exon 3 of 9)	MEAF6	protein-coding	9.99348	0.0106843
exon (NM_207356, exon 3 of 4)	C1orf174	protein-coding	12.3821	2.96e-05
exon (NM_006802, exon 6 of 17)	SF3A3	protein-coding	10.8303	0.00507304
5' UTR (NM_001243878, exon 1 of 5)	FHL3	protein-coding	9.85141	0.013996
exon (NM_016037, exon 3 of 8)	UTP11	protein-coding	13.398	4.96e-06
exon (NM_022157, exon 5 of 7)	RRAGC	protein-coding	11.6146	0.00185795
exon (NM_022157, exon 4 of 7)	RRAGC	protein-coding	11.1053	0.00259709
exon (NM_001136275, exon 1 of 4)	AKIRIN1	protein-coding	10.0597	0.0101054
exon (NM_012090, exon 6 of 93)	KIAA0754	protein-coding	10.4771	0.00739365
exon (NM_012090, exon 9 of 93)	KIAA0754	protein-coding	11.2174	0.00393346
exon (NM_012090, exon 12 of 93)	KIAA0754	protein-coding	23.088	1.92e-08
exon (NM_012090, exon 14 of 93)	KIAA0754	protein-coding	12.2333	0.00114829
exon (NM_012090, exon 15 of 93)	KIAA0754	protein-coding	11.584	0.000328585
exon (NM_012090, exon 18 of 93)	KIAA0754	protein-coding	10.222	0.0102355
exon (NM_012090, exon 20 of 93)	KIAA0754	protein-coding	10.5574	0.00621271
exon (NM_012090, exon 21 of 93)	KIAA0754	protein-coding	10.3576	0.00779455
exon (NM_012090, exon 22 of 93)	KIAA0754	protein-coding	23.3223	1.27e-08
exon (NM_012090, exon 26 of 93)	KIAA0754	protein-coding	9.41115	0.0213856
exon (NM_012090, exon 27 of 93)	KIAA0754	protein-coding	10.1324	0.0105727
exon (NM_012090, exon 28 of 93)	KIAA0754	protein-coding	11.2386	0.00327863
exon (NM_012090, exon 29 of 93)	KIAA0754	protein-coding	11.2109	0.00348273
exon (NM_012090, exon 33 of 93)	KIAA0754	protein-coding	25.3221	2.02e-11
exon (NM_012090, exon 35 of 93)	KIAA0754	protein-coding	23.3223	1.27e-08
exon (NM_012090, exon 37 of 93)	KIAA0754	protein-coding	11.4708	0.00284336
exon (NM_012090, exon 39 of 93)	KIAA0754	protein-coding	25.6432	7.49e-12
exon (NM_012090, exon 43 of 93)	KIAA0754	protein-coding	9.11671	0.0248233
exon (NM_012090, exon 50 of 93)	KIAA0754	protein-coding	11.0433	0.0038119
exon (NM_012090, exon 51 of 93)	KIAA0754	protein-coding	25.4802	1.18e-11
exon (NM_012090, exon 59 of 93)	KIAA0754	protein-coding	13.3272	6.38e-06
exon (NM_012090, exon 60 of 93)	KIAA0754	protein-coding	6.94605	0.0274316
exon (NM_012090, exon 63 of 93)	KIAA0754	protein-coding	11.4948	0.00222839
exon (NM_012090, exon 67 of 93)	KIAA0754	protein-coding	13.3593	0.000267737
exon (NM_012090, exon 68 of 93)	KIAA0754	protein-coding	12.966	0.0004248
exon (NM_012090, exon 75 of 93)	KIAA0754	protein-coding	6.87023	0.0365263
exon (NM_012090, exon 77 of 93)	KIAA0754	protein-coding	14.0081	1.48e-06
exon (NM_012090, exon 80 of 93)	BMP8A	protein-coding	12.7291	0.000579328
exon (NM_012090, exon 84 of 93)	BMP8A	protein-coding	13.694	0.000196688
exon (NM_012090, exon 85 of 93)	BMP8A	protein-coding	7.22497	0.0193675
exon (NM_012090, exon 87 of 93)	BMP8A	protein-coding	7.79669	0.0419801
non-coding (NR_125979, exon 3 of 4)	PABPC4	protein-coding	14.1254	3.5e-06
non-coding (NR_109896, exon 11 of 12)	MFSD2A	protein-coding	10.6614	0.000858148
exon (NM_001350476, exon 5 of 13)	CAP1	protein-coding	10.9492	0.00439723
exon (NM_001363695, exon 4 of 8)	PPT1	protein-coding	11.105	0.00268613
exon (NM_005857, exon 8 of 10)	ZMPSTE24	protein-coding	11.8891	0.00148073
5' UTR (NM_001320179, exon 1 of 6)	ZFP69	protein-coding	23.3223	1.27e-08
non-coding (NR_024567, exon 1 of 1)	NFYC	protein-coding	10.8088	0.00466271
non-coding (NR_125440, exon 2 of 18)	CTPS1	protein-coding	11.1269	0.00340904
non-coding (NR_125440, exon 3 of 18)	CTPS1	protein-coding	12.4289	0.000811241
non-coding (NR_125440, exon 5 of 18)	CTPS1	protein-coding	12.1913	0.0010743
non-coding (NR_135092, exon 11 of 16)	SLFNL1	protein-coding	10.9503	0.00411203
non-coding (NR_135092, exon 10 of 16)	SLFNL1	protein-coding	10.3131	0.00786527
5' UTR (NM_024503, exon 4 of 9)	EDN2	protein-coding	23.3223	1.27e-08
non-coding (NR_132737, exon 4 of 7)	YBX1	protein-coding	5.21972	0.0404762
exon (NM_001243246, exon 8 of 14)	P3H1	protein-coding	12.9387	0.000473652
exon (NM_001243246, exon 5 of 14)	P3H1	protein-coding	7.64238	0.0479674
exon (NM_001243246, exon 3 of 14)	P3H1	protein-coding	8.16627	0.0285591
exon (NM_001243246, exon 2 of 14)	P3H1	protein-coding	13.0766	0.000428214
exon (NM_052877, exon 4 of 8)	MED8	protein-coding	12.9671	1.52e-05
exon (NM_052877, exon 2 of 8)	MED8	protein-coding	12.1982	4.52e-05
exon (NM_001329137, exon 18 of 35)	KDM4A	protein-coding	12.8367	0.000509393
exon (NM_014663, exon 5 of 22)	KDM4A	protein-coding	10.731	0.000812646
exon (NM_014663, exon 9 of 22)	KDM4A	protein-coding	12.5559	6.12e-05
non-coding (NR_073023, exon 6 of 9)	ARTN	protein-coding	9.89859	0.0118236
exon (NM_181697, exon 5 of 6)	PRDX1	protein-coding	8.05755	0.00705677
exon (NM_181697, exon 4 of 6)	PRDX1	protein-coding	15.8727	5.61e-08
exon (NM_181697, exon 3 of 6)	PRDX1	protein-coding	8.75787	0.00432745
exon (NM_181697, exon 2 of 6)	PRDX1	protein-coding	27.6232	1.96e-13
5' UTR (NM_006066, exon 2 of 10)	AKR1A1	protein-coding	10.8921	0.00460726
exon (NM_021639, exon 11 of 13)	CCDC17	protein-coding	12.9181	0.000513256
exon (NM_005897, exon 3 of 9)	IPP	protein-coding	10.335	0.0081392
exon (NM_015112, exon 3 of 29)	MAST2	protein-coding	10.182	0.00968785
exon (NM_015112, exon 16 of 29)	PIK3R3	protein-coding	10.5277	0.00644022
exon (NM_015112, exon 17 of 29)	PIK3R3	protein-coding	10.9989	0.00378239
exon (NM_017739, exon 3 of 22)	POMGNT1	protein-coding	12.43	3.42e-05
exon (NM_001142548, exon 13 of 19)	RAD54L	protein-coding	10.7093	0.000926477
exon (NM_006369, exon 5 of 10)	LRRC41	protein-coding	5.30505	0.01963
exon (NM_003684, exon 3 of 14)	MKNK1	protein-coding	10.3155	0.00794761
exon (NM_001042546, exon 1 of 7)	ATPAF1	protein-coding	10.2045	0.00878241
exon (NM_014774, exon 3 of 11)	EFCAB14	protein-coding	10.4604	0.00675051
exon (NM_001290405, exon 3 of 5)	TAL1	protein-coding	23.3223	1.27e-08
exon (NM_001282938, exon 17 of 19)	TAL1	protein-coding	9.52159	0.0166136
exon (NM_001282938, exon 9 of 19)	STIL	protein-coding	9.39297	0.0216329
non-coding (NR_046394, exon 3 of 5)	CMPK1	protein-coding	13.2498	0.000349941
exon (NM_007051, exon 16 of 19)	DMRTA2	protein-coding	11.6181	0.00195475
exon (NM_014372, exon 2 of 3)	TTC39A	protein-coding	12.8144	0.000544812
exon (NM_001159969, exon 8 of 13)	EPS15	protein-coding	11.4564	0.00230096
exon (NM_001159969, exon 5 of 13)	EPS15	protein-coding	10.5444	0.00637195
exon (NM_001159969, exon 4 of 13)	EPS15	protein-coding	10.9782	0.0042173
exon (NM_001159969, exon 2 of 13)	EPS15	protein-coding	11.3552	0.00258217
exon (NM_001981, exon 7 of 25)	EPS15	protein-coding	9.43275	0.0208309
exon (NM_001981, exon 6 of 25)	EPS15	protein-coding	8.75558	0.044908
exon (NM_002867, exon 4 of 5)	NRDC	protein-coding	10.2051	0.00775487
exon (NM_002867, exon 3 of 5)	RAB3B	protein-coding	9.70678	0.0149385
exon (NM_001243767, exon 2 of 5)	BTF3L4	protein-coding	23.3223	1.27e-08
exon (NM_007324, exon 15 of 18)	CC2D1B	protein-coding	9.56445	0.0158174
exon (NM_032449, exon 22 of 24)	CC2D1B	protein-coding	11.5679	0.00206233
exon (NM_032449, exon 7 of 24)	CC2D1B	protein-coding	10.7716	0.00386421
exon (NM_015269, exon 12 of 30)	PRPF38A	protein-coding	22.5965	3.94e-08
3' UTR (NM_001307931, exon 13 of 13)	ECHDC2	protein-coding	10.165	0.0102355
exon (NM_001193617, exon 10 of 15)	SCP2	protein-coding	9.58077	0.017092
5' UTR (NM_001199080, exon 2 of 13)	PODN	protein-coding	23.3223	1.27e-08
exon (NM_018087, exon 11 of 18)	NDC1	protein-coding	11.1828	0.00310075
exon (NM_001305052, exon 4 of 7)	TMEM59	protein-coding	12.2887	0.0010764
exon (NM_016491, exon 2 of 7)	MRPL37	protein-coding	26.4576	8.8e-13
exon (NM_016491, exon 4 of 7)	MRPL37	protein-coding	13.8743	0.000153799
5' UTR (NM_018070, exon 1 of 17)	SSBP3	protein-coding	8.70314	0.0478994
non-coding (NR_037639, exon 26 of 33)	TTC4	protein-coding	9.55646	0.0147221
exon (NM_014762, exon 4 of 9)	DHCR24	protein-coding	10.3722	0.00603606
exon (NM_014762, exon 3 of 9)	DHCR24	protein-coding	11.2826	0.000238625
exon (NM_014762, exon 2 of 9)	DHCR24	protein-coding	11.3477	0.00274935
exon (NM_015306, exon 60 of 68)	PCSK9	protein-coding	9.88822	0.0119675
exon (NM_015306, exon 56 of 68)	PCSK9	protein-coding	9.67851	0.0152544
exon (NM_015306, exon 36 of 68)	PCSK9	protein-coding	23.3223	1.27e-08
exon (NM_015306, exon 19 of 68)	USP24	protein-coding	10.2886	0.00924784
exon (NM_003713, exon 5 of 6)	PLPP3	protein-coding	10.4801	0.00682197
exon (NM_145243, exon 3 of 9)	OMA1	protein-coding	9.88301	0.0120238
exon (NM_001085487, exon 8 of 20)	MYSM1	protein-coding	10.413	0.00739365
exon (NM_001085487, exon 3 of 20)	MYSM1	protein-coding	10.2089	0.00274658
non-coding (NR_111987, exon 2 of 33)	NPHP4	protein-coding	10.6183	0.00578907
exon (NM_033407, exon 38 of 49)	USP1	protein-coding	8.98803	0.029689
exon (NM_033407, exon 37 of 49)	USP1	protein-coding	9.47312	0.0161092
exon (NM_033407, exon 34 of 49)	USP1	protein-coding	9.29391	0.0266378
exon (NM_033407, exon 30 of 49)	ANGPTL3	protein-coding	9.92675	0.0115278
exon (NM_033407, exon 29 of 49)	ANGPTL3	protein-coding	9.55596	0.0178007
exon (NM_033407, exon 28 of 49)	ANGPTL3	protein-coding	10.1185	0.00946792
exon (NM_033407, exon 21 of 49)	ANGPTL3	protein-coding	10.487	0.00676564
exon (NM_033407, exon 14 of 49)	ANGPTL3	protein-coding	9.67694	0.0154503
exon (NM_033407, exon 9 of 49)	ANGPTL3	protein-coding	23.3223	1.27e-08
exon (NM_033407, exon 3 of 49)	DOCK7	protein-coding	22.9863	2.23e-08
exon (NM_032852, exon 3 of 11)	ATG4C	protein-coding	9.90375	0.0117508
exon (NM_032852, exon 4 of 11)	ATG4C	protein-coding	11.2007	0.00303962
exon (NM_013339, exon 9 of 15)	ALG6	protein-coding	11.2563	0.000253761
exon (NM_181864, exon 4 of 9)	ACOT7	protein-coding	9.06791	0.030806
exon (NM_001172818, exon 4 of 11)	PGM1	protein-coding	11.0395	0.00375276
exon (NM_001172818, exon 7 of 11)	PGM1	protein-coding	11.25	0.00288509
5' UTR (NM_001083592, exon 1 of 7)	ROR1	protein-coding	11.3362	0.0028446
exon (NM_005012, exon 8 of 9)	UBE2U	protein-coding	11.4914	0.00230764
exon (NM_001320923, exon 21 of 26)	RAVER2	protein-coding	8.34622	0.0237062
exon (NM_001320923, exon 19 of 26)	RAVER2	protein-coding	13.6508	0.000201256
exon (NM_001320923, exon 18 of 26)	RAVER2	protein-coding	13.6009	7.75e-06
exon (NM_001320923, exon 17 of 26)	RAVER2	protein-coding	13.1462	7.01e-06
exon (NM_001320923, exon 16 of 26)	RAVER2	protein-coding	6.74022	0.0325964
exon (NM_001320923, exon 12 of 26)	RAVER2	protein-coding	12.3172	0.00089554
exon (NM_001320923, exon 11 of 26)	JAK1	protein-coding	12.6117	0.000723169
exon (NM_001320923, exon 10 of 26)	JAK1	protein-coding	12.6079	0.000657851
exon (NM_001320923, exon 9 of 26)	JAK1	protein-coding	13.5445	0.000215065
exon (NM_001320923, exon 8 of 26)	JAK1	protein-coding	14.0843	0.000112747
exon (NM_001320923, exon 6 of 26)	JAK1	protein-coding	12.6722	0.000597399
exon (NM_001320923, exon 5 of 26)	JAK1	protein-coding	11.6053	0.00207583
5' UTR (NM_001320923, exon 3 of 26)	JAK1	protein-coding	10.0976	0.0101063
exon (NM_001265593, exon 2 of 21)	PLEKHG5	protein-coding	10.2301	0.0093079
5' UTR (NM_002227, exon 1 of 25)	JAK1	protein-coding	11.4186	0.00274895
exon (NM_024654, exon 6 of 12)	NOL9	protein-coding	9.5427	0.0184225
exon (NM_024654, exon 5 of 12)	NOL9	protein-coding	10.2444	0.00909393
exon (NM_001198688, exon 12 of 19)	LEPR	protein-coding	9.90375	0.0117508
exon (NM_001198688, exon 14 of 19)	LEPR	protein-coding	10.4021	0.00749672
exon (NM_024654, exon 2 of 12)	NOL9	protein-coding	9.79666	0.0111432
exon (NM_024654, exon 1 of 12)	NOL9	protein-coding	23.3223	1.27e-08
exon (NM_001037339, exon 3 of 10)	PDE4B	protein-coding	11.4032	0.00259161
exon (NM_018198, exon 11 of 16)	THAP3	protein-coding	12.6463	0.000644881
3' UTR (NM_032291, exon 25 of 25)	TCTEX1D1	protein-coding	8.86418	0.034105
exon (NM_001146111, exon 11 of 16)	MIER1	protein-coding	11.1308	0.000327054
exon (NM_001146111, exon 14 of 16)	MIER1	protein-coding	10.8759	0.00432881
exon (NM_015640, exon 2 of 8)	SERBP1	protein-coding	25.7966	3.94e-12
exon (NM_001242701, exon 2 of 4)	CAMTA1	protein-coding	9.96911	0.0109729
exon (NM_017768, exon 14 of 15)	LRRC40	protein-coding	12.6981	0.000577812
exon (NM_017768, exon 11 of 15)	LRRC40	protein-coding	9.20165	0.0227525
exon (NM_017768, exon 10 of 15)	LRRC40	protein-coding	11.0785	0.00347054
exon (NM_001350608, exon 9 of 13)	SRSF11	protein-coding	13.5288	1.32e-05
exon (NM_030816, exon 3 of 13)	ANKRD13C	protein-coding	9.56566	0.0180766
exon (NM_001902, exon 8 of 12)	CTH	protein-coding	10.0223	0.0102996
exon (NM_001902, exon 9 of 12)	CTH	protein-coding	10.0223	0.0102996
exon (NM_005455, exon 4 of 11)	ZRANB2	protein-coding	10.7025	0.00529325
exon (NM_001130043, exon 6 of 8)	CRYZ	protein-coding	10.8906	0.00436845
exon (NM_001130043, exon 4 of 8)	CRYZ	protein-coding	11.2286	0.00295218
exon (NM_001130043, exon 3 of 8)	CRYZ	protein-coding	10.0151	0.0103803
non-coding (NR_027962, exon 3 of 6)	CRYZ	protein-coding	9.79689	0.0135485
exon (NM_001349109, exon 3 of 4)	ST6GALNAC3	protein-coding	11.9466	0.00134534
exon (NM_005482, exon 6 of 11)	PIGK	protein-coding	10.0754	0.0108985
exon (NM_005482, exon 3 of 11)	PIGK	protein-coding	10.1514	0.00913164
exon (NM_015534, exon 10 of 15)	ZZZ3	protein-coding	9.51289	0.0153615
exon (NM_015534, exon 6 of 15)	ZZZ3	protein-coding	9.41752	0.0186929
exon (NM_015017, exon 21 of 25)	ZZZ3	protein-coding	9.96422	0.0109905
exon (NM_015017, exon 18 of 25)	ZZZ3	protein-coding	10.0551	0.0101063
exon (NM_015017, exon 12 of 25)	USP33	protein-coding	10.5541	0.00623865
exon (NM_015017, exon 10 of 25)	USP33	protein-coding	8.76065	0.0416074
exon (NM_015017, exon 7 of 25)	USP33	protein-coding	9.86461	0.0122998
exon (NM_001303433, exon 16 of 21)	FUBP1	protein-coding	12.6081	0.000707333
exon (NM_001303433, exon 15 of 21)	FUBP1	protein-coding	13.4166	0.000170554
exon (NM_001303433, exon 7 of 21)	FUBP1	protein-coding	10.2871	0.0081396
exon (NM_001303433, exon 2 of 21)	FUBP1	protein-coding	10.6915	0.00531916
3' UTR (NM_006820, exon 9 of 9)	IFI44	protein-coding	11.0716	0.00349487
non-coding (NR_135641, exon 2 of 8)	IFI44	protein-coding	12.609	0.000670799
exon (NM_022159, exon 11 of 15)	ADGRL4	protein-coding	27.7968	1.6e-13
exon (NM_022159, exon 10 of 15)	ADGRL4	protein-coding	27.755	1.75e-13
exon (NM_022159, exon 9 of 15)	ADGRL4	protein-coding	27.3025	2.22e-13
exon (NM_022159, exon 7 of 15)	ADGRL4	protein-coding	12.8446	4.66e-05
3' UTR (NM_001561, exon 9 of 9)	TNFRSF9	protein-coding	8.5981	0.0472141
exon (NM_001366002, exon 7 of 21)	ADGRL2	protein-coding	10.7245	0.00103078
exon (NM_001366002, exon 13 of 21)	ADGRL2	protein-coding	9.80796	0.0131474
exon (NM_001366002, exon 14 of 21)	ADGRL2	protein-coding	10.8938	0.00460378
exon (NM_001042682, exon 6 of 13)	SLC45A1	protein-coding	11.5517	0.00213753
exon (NM_001350215, exon 5 of 20)	TTLL7	protein-coding	8.90445	0.0337826
exon (NM_025065, exon 3 of 9)	RPF1	protein-coding	10.0781	0.0099162
exon (NM_025065, exon 4 of 9)	RPF1	protein-coding	11.1975	0.00233699
exon (NM_004388, exon 1 of 7)	CTBS	protein-coding	11.5785	0.00206694
exon (NM_001166295, exon 3 of 13)	SSX2IP	protein-coding	10.6886	0.00534132
exon (NM_001134445, exon 3 of 7)	DDAH1	protein-coding	9.57432	0.0172191
exon (NM_001170670, exon 10 of 11)	ZNHIT6	protein-coding	11.3998	0.00248685
exon (NM_001206651, exon 3 of 10)	SH3GLB1	protein-coding	26.6364	7.99e-13
exon (NM_001206651, exon 4 of 10)	SH3GLB1	protein-coding	13.3712	0.000299259
5' UTR (NM_001320707, exon 1 of 21)	PKN2	protein-coding	10.3426	0.00808252
exon (NM_006256, exon 9 of 22)	GTF2B	protein-coding	9.85133	0.0124952
exon (NM_001320707, exon 13 of 21)	GTF2B	protein-coding	10.4776	0.00665039
non-coding (NR_146183, exon 13 of 15)	RBMXL1	protein-coding	9.70237	0.0149175
non-coding (NR_146183, exon 5 of 15)	RBMXL1	protein-coding	11.1678	0.00315562
exon (NM_001319179, exon 11 of 12)	GBP3	protein-coding	12.3879	5.78e-05
exon (NM_001319179, exon 9 of 12)	GBP3	protein-coding	10.9399	0.00356398
exon (NM_002053, exon 10 of 11)	GBP1	protein-coding	9.26076	0.00921167
exon (NM_002053, exon 6 of 11)	GBP1	protein-coding	11.0369	0.000378381
exon (NM_001320185, exon 6 of 12)	ZNF326	protein-coding	11.9535	0.000139259
exon (NM_001320185, exon 7 of 12)	ZNF326	protein-coding	11.4159	0.00256805
exon (NM_001320185, exon 11 of 12)	ZNF326	protein-coding	10.6463	0.00537045
exon (NM_001160184, exon 7 of 15)	PLEKHN1	protein-coding	10.1869	0.0101063
exon (NM_024980, exon 1 of 4)	GPR157	protein-coding	23.3223	1.27e-08
5' UTR (NM_004285, exon 1 of 5)	H6PD	protein-coding	23.3223	1.27e-08
exon (NM_005665, exon 17 of 18)	GFI1	protein-coding	23.3223	1.27e-08
exon (NM_004285, exon 2 of 5)	H6PD	protein-coding	12.0375	0.00142142
exon (NM_005665, exon 6 of 18)	EVI5	protein-coding	10.4905	0.00675051
exon (NM_005665, exon 2 of 18)	EVI5	protein-coding	10.6245	0.005746
exon (NM_016040, exon 3 of 4)	TMED5	protein-coding	12.7998	4.78e-05
exon (NM_001306076, exon 19 of 29)	CCDC18	protein-coding	10.0435	0.0101654
exon (NM_001306076, exon 22 of 29)	CCDC18	protein-coding	9.52493	0.0165525
exon (NM_001306076, exon 25 of 29)	CCDC18	protein-coding	10.656	0.00554401
exon (NM_017737, exon 4 of 15)	BCAR3	protein-coding	10.335	0.0081392
exon (NM_017737, exon 7 of 15)	BCAR3	protein-coding	11.279	0.00292568
exon (NM_017737, exon 10 of 15)	BCAR3	protein-coding	10.0984	0.0096776
exon (NM_001261410, exon 4 of 10)	BCAR3	protein-coding	10.622	0.00575857
exon (NM_001328667, exon 19 of 22)	ARHGAP29	protein-coding	7.00569	0.042904
exon (NM_001328667, exon 18 of 22)	ARHGAP29	protein-coding	12.6001	0.000457177
exon (NM_001328667, exon 15 of 22)	ARHGAP29	protein-coding	11.7315	0.000189279
exon (NM_001328667, exon 13 of 22)	ARHGAP29	protein-coding	12.6541	2.31e-05
exon (NM_001328667, exon 12 of 22)	ARHGAP29	protein-coding	6.74108	0.0316186
exon (NM_001328667, exon 6 of 22)	ARHGAP29	protein-coding	10.51	0.00644238
exon (NM_001993, exon 4 of 6)	F3	protein-coding	8.62329	0.0457581
exon (NM_001286056, exon 6 of 7)	CNN3	protein-coding	8.01078	0.0131874
exon (NM_001286055, exon 2 of 6)	CNN3	protein-coding	7.17666	0.0268942
exon (NM_005026, exon 4 of 24)	PIK3CD	protein-coding	23.3223	1.27e-08
exon (NM_005026, exon 20 of 24)	PIK3CD	protein-coding	10.7915	0.000706581
exon (NM_001009566, exon 10 of 19)	PIK3CD	protein-coding	13.1786	0.000342287
exon (NM_001009566, exon 7 of 19)	PIK3CD	protein-coding	13.2514	0.000307424
exon (NM_001009566, exon 6 of 19)	PIK3CD	protein-coding	13.3746	0.000264178
exon (NM_001009566, exon 5 of 19)	PIK3CD	protein-coding	13.1913	0.000332622
exon (NM_001009566, exon 4 of 19)	PIK3CD	protein-coding	11.6008	0.00199126
5' UTR (NM_001160301, exon 1 of 6)	DPYD	protein-coding	9.41115	0.0213856
5' UTR (NM_001009566, exon 1 of 19)	CLSTN1	protein-coding	11.5418	0.00243597
exon (NM_001316975, exon 5 of 8)	NMNAT1	protein-coding	10.9521	0.000429469
exon (NM_001322487, exon 18 of 20)	PYROXD2	protein-coding	10.9417	0.00438823
5' UTR (NM_001322487, exon 1 of 20)	HPS1	protein-coding	10.836	0.00452802
exon (NM_015221, exon 12 of 17)	DNMBP	protein-coding	10.6292	0.00571707
exon (NM_015221, exon 7 of 17)	DNMBP	protein-coding	11.3248	0.00275856
non-coding (NR_144759, exon 3 of 13)	ERLIN1	protein-coding	11.1889	0.00363301
non-coding (NR_144759, exon 2 of 13)	ERLIN1	protein-coding	10.8106	0.00473832
exon (NM_001278, exon 4 of 21)	CHUK	protein-coding	8.93512	0.0311285
exon (NM_001278, exon 3 of 21)	CHUK	protein-coding	8.65622	0.0442328
exon (NM_001001342, exon 3 of 4)	BLOC1S2	protein-coding	12.6769	2.21e-05
exon (NM_005063, exon 4 of 6)	SCD	protein-coding	12.0211	0.00123856
exon (NM_005063, exon 5 of 6)	SCD	protein-coding	11.0668	0.00363841
exon (NM_030971, exon 7 of 12)	SFXN3	protein-coding	11.5753	0.000139604
exon (NM_001256856, exon 3 of 14)	POLL	protein-coding	22.5412	4.24e-08
exon (NM_001256856, exon 5 of 14)	POLL	protein-coding	11.1645	0.00323905
exon (NM_001256856, exon 6 of 14)	POLL	protein-coding	10.865	0.00480464
exon (NM_001256856, exon 11 of 14)	POLL	protein-coding	9.91401	0.0116114
exon (NM_012215, exon 9 of 16)	NPM3	protein-coding	12.9793	0.000417952
exon (NM_012215, exon 7 of 16)	OGA	protein-coding	12.9505	0.000432296
exon (NM_012215, exon 4 of 16)	OGA	protein-coding	11.1233	0.00330576
exon (NM_012215, exon 3 of 16)	OGA	protein-coding	10.2246	0.00185229
exon (NM_004741, exon 10 of 13)	NOLC1	protein-coding	5.31432	0.0267926
exon (NM_001199379, exon 11 of 40)	NFKB2	protein-coding	11.2073	0.000273192
exon (NM_001199379, exon 13 of 40)	NFKB2	protein-coding	10.9728	0.000733851
exon (NM_001199379, exon 16 of 40)	NFKB2	protein-coding	11.4963	0.000168166
exon (NM_001199379, exon 18 of 40)	NFKB2	protein-coding	11.2038	0.00303762
exon (NM_001199379, exon 20 of 40)	NFKB2	protein-coding	11.1558	0.000318958
5' UTR (NM_001322935, exon 2 of 22)	NFKB2	protein-coding	11.2657	0.000245132
exon (NM_005736, exon 6 of 11)	ACTR1A	protein-coding	13.3994	0.00026969
exon (NM_005736, exon 5 of 11)	ACTR1A	protein-coding	12.4333	0.000923615
exon (NM_016169, exon 2 of 12)	SUFU	protein-coding	10.3388	0.00812379
exon (NM_001351173, exon 2 of 19)	NT5C2	protein-coding	9.34475	0.0192788
exon (NM_006951, exon 3 of 11)	TAF5	protein-coding	10.6088	0.0058552
exon (NM_014976, exon 3 of 36)	PDCD11	protein-coding	11.4105	0.0025664
exon (NM_014976, exon 5 of 36)	PDCD11	protein-coding	10.4487	0.00709339
exon (NM_014976, exon 12 of 36)	PDCD11	protein-coding	10.9923	0.000684493
exon (NM_014976, exon 14 of 36)	PDCD11	protein-coding	11.9162	7.61e-05
exon (NM_014976, exon 15 of 36)	PDCD11	protein-coding	12.2104	0.00102802
exon (NM_014976, exon 16 of 36)	PDCD11	protein-coding	11.25	0.00288509
exon (NM_014976, exon 17 of 36)	PDCD11	protein-coding	11.1769	0.00342104
exon (NM_001365079, exon 4 of 9)	SH3PXD2A	protein-coding	11.134	0.00393211
exon (NM_014720, exon 6 of 19)	SLK	protein-coding	12.1355	0.00023638
exon (NM_014720, exon 7 of 19)	SLK	protein-coding	10.4138	0.00154922
exon (NM_014720, exon 10 of 19)	SLK	protein-coding	11.0857	0.00352997
exon (NM_014720, exon 11 of 19)	SLK	protein-coding	11.6407	0.00187695
exon (NM_145247, exon 2 of 4)	SFR1	protein-coding	10.0241	0.00213412
exon (NM_145247, exon 3 of 4)	SFR1	protein-coding	10.7852	0.00467572
5' UTR (NM_033397, exon 1 of 3)	ITPRIP	protein-coding	23.3223	1.27e-08
5' UTR (NM_001272013, exon 1 of 2)	ITPRIP	protein-coding	10.2525	0.00898065
exon (NM_001324136, exon 9 of 21)	XPNPEP1	protein-coding	10.5776	0.00603577
exon (NM_001324136, exon 5 of 21)	XPNPEP1	protein-coding	11.0507	0.00372949
5' UTR (NM_016824, exon 1 of 15)	ADD3	protein-coding	23.3223	1.27e-08
exon (NM_001320591, exon 14 of 16)	MXI1	protein-coding	11.1429	0.0033256
5' UTR (NM_130439, exon 1 of 6)	MXI1	protein-coding	23.3223	1.27e-08
exon (NM_005871, exon 5 of 6)	SMNDC1	protein-coding	13.3023	0.000292002
exon (NM_005871, exon 4 of 6)	SMNDC1	protein-coding	12.1676	0.001145
exon (NM_005445, exon 7 of 29)	SMC3	protein-coding	8.90624	0.0350861
exon (NM_005445, exon 8 of 29)	SMC3	protein-coding	11.3219	0.00269157
exon (NM_005445, exon 14 of 29)	SMC3	protein-coding	11.0151	0.00288725
exon (NM_005445, exon 18 of 29)	SMC3	protein-coding	12.0021	0.00127316
exon (NM_005445, exon 19 of 29)	SMC3	protein-coding	11.3845	0.000367486
exon (NM_005445, exon 21 of 29)	SMC3	protein-coding	12.4207	3.2e-05
3' UTR (NM_005445, exon 29 of 29)	SMC3	protein-coding	11.9411	0.00143323
exon (NM_014023, exon 6 of 14)	IDI1	protein-coding	10.8441	0.00448677
exon (NM_020918, exon 16 of 22)	GPAM	protein-coding	10.413	0.00739365
exon (NM_001303134, exon 4 of 11)	ZDHHC6	protein-coding	10.8884	0.000729716
5' UTR (NM_001349870, exon 1 of 12)	TCF7L2	protein-coding	23.3223	1.27e-08
exon (NM_014023, exon 11 of 14)	IDI1	protein-coding	10.9537	0.00397456
exon (NM_001080491, exon 12 of 14)	USP6NL	protein-coding	9.91054	0.00278989
exon (NM_001080491, exon 9 of 14)	USP6NL	protein-coding	9.59152	0.0172929
exon (NM_001267057, exon 5 of 7)	CASP7	protein-coding	11.7644	0.000124895
exon (NM_001267057, exon 6 of 7)	CASP7	protein-coding	11.6199	0.000228134
exon (NM_198514, exon 7 of 11)	NHLRC2	protein-coding	10.7807	0.00551763
exon (NM_001322891, exon 9 of 16)	AFAP1L2	protein-coding	10.8169	0.00548424
exon (NM_001322891, exon 7 of 16)	AFAP1L2	protein-coding	23.3223	1.27e-08
exon (NM_001352441, exon 3 of 20)	ABLIM1	protein-coding	23.3223	1.27e-08
exon (NM_020940, exon 6 of 17)	FAM160B1	protein-coding	10.4712	0.00142488
exon (NM_001258299, exon 1 of 17)	SHTN1	protein-coding	22.8038	2.89e-08
exon (NM_173791, exon 3 of 5)	PDZD8	protein-coding	9.0744	0.0342458
exon (NM_173791, exon 2 of 5)	PDZD8	protein-coding	9.79969	0.0132755
exon (NM_022063, exon 3 of 9)	FAM204A	protein-coding	12.8697	3.81e-05
exon (NM_153810, exon 5 of 9)	CACUL1	protein-coding	9.8353	0.0144108
exon (NM_015542, exon 2 of 22)	UPF2	protein-coding	10.7788	0.00489277
exon (NM_006793, exon 6 of 7)	SFXN4	protein-coding	6.44113	0.0464885
exon (NM_006793, exon 4 of 7)	PRDX3	protein-coding	10.7565	0.000675629
exon (NM_004281, exon 3 of 4)	BAG3	protein-coding	8.09015	0.0101063
exon (NM_018706, exon 11 of 17)	SEC61A2	protein-coding	23.3223	1.27e-08
exon (NM_014937, exon 8 of 20)	INPP5F	protein-coding	10.2067	0.00878241
exon (NM_014937, exon 12 of 20)	INPP5F	protein-coding	9.60119	0.0167532
exon (NM_001256379, exon 10 of 16)	INPP5F	protein-coding	12.0165	6.15e-05
exon (NM_001256379, exon 9 of 16)	INPP5F	protein-coding	12.7192	1.55e-05
exon (NM_018706, exon 15 of 17)	SEC61A2	protein-coding	10.3463	0.00790934
exon (NM_001256379, exon 7 of 16)	MCMBP	protein-coding	11.9902	0.00143392
5' UTR (NM_024834, exon 1 of 16)	MCMBP	protein-coding	11.5067	0.00261146
exon (NM_007190, exon 8 of 19)	SEC23IP	protein-coding	10.3253	0.00805133
exon (NM_018117, exon 3 of 29)	WDR11	protein-coding	10.165	0.0102355
exon (NM_018117, exon 15 of 29)	WDR11	protein-coding	10.5564	0.00486083
exon (NM_018117, exon 16 of 29)	WDR11	protein-coding	10.5033	0.00573538
exon (NM_007041, exon 11 of 12)	ATE1	protein-coding	9.80245	0.0132312
exon (NM_017615, exon 5 of 11)	NSMCE4A	protein-coding	11.7755	0.00192158
exon (NM_002775, exon 6 of 9)	HTRA1	protein-coding	26.9299	5.3e-13
exon (NM_001330174, exon 4 of 10)	ACADSB	protein-coding	9.53539	0.0151811
exon (NM_004725, exon 4 of 8)	BUB3	protein-coding	12.2432	0.00112666
exon (NM_004725, exon 5 of 8)	BUB3	protein-coding	13.247	0.000309764
exon (NM_001322968, exon 11 of 12)	OAT	protein-coding	12.5395	0.000727265
exon (NM_001322968, exon 5 of 12)	OAT	protein-coding	12.4419	0.000863176
exon (NM_032182, exon 5 of 9)	ABRAXAS2	protein-coding	10.2686	0.00889499
exon (NM_017580, exon 2 of 9)	ZRANB1	protein-coding	11.3683	0.00255164
exon (NM_017580, exon 3 of 9)	ZRANB1	protein-coding	11.5679	0.00206233
exon (NM_016567, exon 3 of 8)	BCCIP	protein-coding	11.4889	0.00292604
exon (NM_016567, exon 4 of 8)	BCCIP	protein-coding	12.9625	3.28e-05
exon (NM_016567, exon 5 of 8)	BCCIP	protein-coding	26.3407	1.19e-12
exon (NM_001290223, exon 1 of 52)	DOCK1	protein-coding	9.82035	0.0145769
exon (NM_001290223, exon 10 of 52)	INSYN2A	protein-coding	8.6341	0.0464683
exon (NM_001290223, exon 13 of 52)	INSYN2A	protein-coding	10.1185	0.00946792
exon (NM_001290223, exon 14 of 52)	INSYN2A	protein-coding	11.1689	0.00324203
exon (NM_001290223, exon 19 of 52)	INSYN2A	protein-coding	9.21423	0.0259053
exon (NM_001290223, exon 25 of 52)	INSYN2A	protein-coding	10.1258	0.0112015
exon (NM_001290223, exon 28 of 52)	INSYN2A	protein-coding	10.3189	0.00781693
exon (NM_001290223, exon 37 of 52)	NPS	protein-coding	10.0945	0.0110378
exon (NM_001290223, exon 50 of 52)	NPS	protein-coding	11.9251	0.00138208
exon (NM_001290223, exon 51 of 52)	NPS	protein-coding	11.3142	0.00269635
exon (NM_001323354, exon 2 of 20)	PTPRE	protein-coding	10.3407	0.00810294
exon (NM_001145966, exon 7 of 14)	MKI67	protein-coding	11.4551	0.00297291
exon (NM_001145966, exon 4 of 14)	MKI67	protein-coding	23.3223	1.27e-08
exon (NM_001008211, exon 4 of 16)	OPTN	protein-coding	27.085	2.89e-13
exon (NM_001008211, exon 6 of 16)	OPTN	protein-coding	27.1346	2.7e-13
exon (NM_006426, exon 3 of 14)	DPYSL4	protein-coding	11.242	0.00305673
exon (NM_006426, exon 4 of 14)	DPYSL4	protein-coding	10.2004	0.00879073
exon (NM_006426, exon 12 of 14)	DPYSL4	protein-coding	12.2554	0.00097264
non-coding (NR_134911, exon 3 of 13)	STK32C	protein-coding	23.3223	1.27e-08
non-coding (NR_046330, exon 10 of 18)	ADAM8	protein-coding	12.4036	5.05e-05
non-coding (NR_046330, exon 9 of 18)	ADAM8	protein-coding	12.8261	0.000516343
exon (NM_145806, exon 1 of 6)	ZNF511	protein-coding	11.8677	9.03e-05
exon (NM_138384, exon 4 of 11)	MTG1	protein-coding	10.4691	0.00685649
5' UTR (NM_001369863, exon 1 of 9)	BEND7	protein-coding	23.3223	1.27e-08
exon (NM_003675, exon 3 of 10)	PRPF18	protein-coding	11.2572	0.00301133
exon (NM_018027, exon 20 of 25)	FRMD4A	protein-coding	12.8266	3.78e-05
exon (NM_018027, exon 12 of 25)	FRMD4A	protein-coding	10.6177	0.00605132
exon (NM_018027, exon 10 of 25)	FRMD4A	protein-coding	9.10318	0.030713
exon (NM_001282701, exon 3 of 4)	FAM107B	protein-coding	14.6135	4.23e-07
5' UTR (NM_001282696, exon 1 of 5)	FAM107B	protein-coding	9.89234	0.0142138
exon (NM_001308295, exon 11 of 13)	RPP38	protein-coding	12.9845	0.000434914
exon (NM_001010924, exon 3 of 8)	FAM171A1	protein-coding	10.1969	0.00984531
exon (NM_001318330, exon 5 of 14)	MINDY3	protein-coding	10.7871	0.00486836
exon (NM_001081, exon 1 of 67)	CUBN	protein-coding	23.3223	1.27e-08
exon (NM_001351220, exon 7 of 11)	CUBN	protein-coding	8.74102	0.0458725
exon (NM_014241, exon 1 of 7)	HACD1	protein-coding	11.0298	0.00365799
exon (NM_003473, exon 5 of 14)	STAM	protein-coding	10.5639	0.00617932
exon (NM_003473, exon 12 of 14)	TMEM236	protein-coding	10.915	0.00426504
3' UTR (NM_006393, exon 28 of 28)	NEBL	protein-coding	10.413	0.00739365
non-coding (NR_136736, exon 10 of 26)	MLLT10	protein-coding	9.43275	0.0208309
non-coding (NR_136736, exon 11 of 26)	MLLT10	protein-coding	10.2457	0.00842091
exon (NM_022365, exon 6 of 12)	DNAJC1	protein-coding	10.2659	0.00824105
exon (NM_022365, exon 1 of 12)	DNAJC1	protein-coding	10.8598	0.00484233
exon (NM_012071, exon 1 of 8)	COMMD3	protein-coding	12.3079	0.000922524
5' UTR (NM_005180, exon 1 of 10)	BMI1	protein-coding	10.335	0.0081392
exon (NM_001282767, exon 19 of 19)	ARHGAP21	protein-coding	8.80892	0.0377408
exon (NM_001282786, exon 3 of 8)	PRTFDC1	protein-coding	10.8938	0.00460378
exon (NM_001348034, exon 7 of 11)	PDSS1	protein-coding	10.0849	0.00982337
exon (NM_001348034, exon 5 of 11)	PDSS1	protein-coding	11.373	0.0026824
exon (NM_001256053, exon 18 of 34)	ANKRD26	protein-coding	9.68149	0.0152544
exon (NM_001256053, exon 2 of 34)	ANKRD26	protein-coding	22.5412	4.24e-08
exon (NM_001256053, exon 1 of 34)	ANKRD26	protein-coding	23.3223	1.27e-08
exon (NM_014263, exon 16 of 19)	ANKRD26	protein-coding	12.9472	2.47e-05
exon (NM_014263, exon 15 of 19)	ANKRD26	protein-coding	12.3663	0.000862334
exon (NM_014263, exon 14 of 19)	ANKRD26	protein-coding	13.07	0.000438767
exon (NM_014263, exon 11 of 19)	ANKRD26	protein-coding	12.9241	2.31e-05
exon (NM_014263, exon 7 of 19)	YME1L1	protein-coding	12.2314	6.39e-05
exon (NM_014263, exon 5 of 19)	YME1L1	protein-coding	11.4896	0.00241053
exon (NM_014263, exon 2 of 19)	YME1L1	protein-coding	11.8717	0.00146306
exon (NM_001352576, exon 7 of 14)	ACBD5	protein-coding	10.3014	0.00796334
exon (NM_001352576, exon 5 of 14)	ACBD5	protein-coding	10.1361	0.0092855
exon (NM_001202466, exon 4 of 14)	ZMYND11	protein-coding	10.3281	0.00146076
exon (NM_001202466, exon 5 of 14)	ZMYND11	protein-coding	9.86148	0.0034455
exon (NM_001202466, exon 9 of 14)	ZMYND11	protein-coding	11.0085	0.00374221
exon (NM_016628, exon 3 of 14)	WAC	protein-coding	12.6667	0.000602015
exon (NM_016628, exon 6 of 14)	WAC	protein-coding	10.4082	0.00739811
exon (NM_001202466, exon 10 of 14)	ZMYND11	protein-coding	12.2818	0.000929373
exon (NM_018109, exon 3 of 9)	MTPAP	protein-coding	10.9989	0.00378239
exon (NM_001244134, exon 3 of 8)	MAP3K8	protein-coding	9.93431	0.0113577
exon (NM_001244134, exon 6 of 8)	MAP3K8	protein-coding	9.69941	0.0149688
exon (NM_001323072, exon 5 of 23)	PFKP	protein-coding	10.4045	0.00287963
exon (NM_001323070, exon 3 of 16)	PFKP	protein-coding	26.7324	5.08e-13
exon (NM_001323070, exon 4 of 16)	PFKP	protein-coding	13.2281	0.000335589
exon (NM_001323070, exon 5 of 16)	PFKP	protein-coding	14.2901	8.79e-05
exon (NM_001323070, exon 9 of 16)	PFKP	protein-coding	11.9768	0.00130565
exon (NM_001347727, exon 8 of 27)	PITRM1	protein-coding	11.1908	0.000475537
exon (NM_001347725, exon 5 of 25)	PITRM1	protein-coding	11.1895	0.00245538
exon (NM_001347725, exon 3 of 25)	PITRM1	protein-coding	11.1118	0.00052915
exon (NM_001270699, exon 11 of 16)	ARHGAP12	protein-coding	9.37369	0.0196174
exon (NM_001347725, exon 2 of 25)	PITRM1	protein-coding	9.90756	0.0118985
exon (NM_018287, exon 5 of 20)	ARHGAP12	protein-coding	9.68149	0.0152544
exon (NM_004521, exon 25 of 26)	KIF5B	protein-coding	12.7147	0.000633513
exon (NM_004521, exon 24 of 26)	KIF5B	protein-coding	12.6017	0.000647033
exon (NM_004521, exon 23 of 26)	KIF5B	protein-coding	11.9606	9.16e-05
exon (NM_004521, exon 20 of 26)	KIF5B	protein-coding	12.5541	4.44e-05
exon (NM_004521, exon 17 of 26)	KIF5B	protein-coding	12.9197	1.05e-05
exon (NM_004521, exon 16 of 26)	KIF5B	protein-coding	12.8855	1.73e-05
exon (NM_004521, exon 15 of 26)	KIF5B	protein-coding	12.1974	0.00117929
exon (NM_004521, exon 12 of 26)	KIF5B	protein-coding	12.7637	2e-05
exon (NM_004521, exon 11 of 26)	KIF5B	protein-coding	13.2843	5.77e-06
exon (NM_004521, exon 9 of 26)	KIF5B	protein-coding	11.4515	0.00233363
exon (NM_004521, exon 8 of 26)	KIF5B	protein-coding	11.6795	0.00182707
exon (NM_004521, exon 7 of 26)	KIF5B	protein-coding	10.3145	0.00791626
exon (NM_025209, exon 14 of 15)	EPC1	protein-coding	10.1324	0.0105727
exon (NM_025209, exon 6 of 15)	EPC1	protein-coding	10.5885	0.00621013
exon (NM_002211, exon 7 of 16)	ITGB1	protein-coding	8.67972	0.0234492
exon (NM_002211, exon 6 of 16)	ITGB1	protein-coding	29.6794	2.45e-14
exon (NM_002211, exon 5 of 16)	ITGB1	protein-coding	29.3387	2.95e-14
exon (NM_002211, exon 4 of 16)	ITGB1	protein-coding	29.6485	2.45e-14
exon (NM_002211, exon 3 of 16)	ITGB1	protein-coding	13.7938	8.86e-06
exon (NM_001244973, exon 5 of 17)	NRP1	protein-coding	12.6981	0.000581694
exon (NM_001184792, exon 19 of 21)	PARD3	protein-coding	12.1689	0.00119096
exon (NM_001184792, exon 15 of 21)	PARD3	protein-coding	10.4563	0.006792
exon (NM_001184792, exon 11 of 21)	PARD3	protein-coding	10.2698	0.00821814
exon (NM_001184792, exon 2 of 21)	PARD3	protein-coding	10.2765	0.00864477
exon (NM_001198778, exon 15 of 21)	CUL2	protein-coding	12.8016	2.16e-05
exon (NM_001198778, exon 14 of 21)	CUL2	protein-coding	11.4682	0.000239737
exon (NM_001198778, exon 10 of 21)	CUL2	protein-coding	11.7989	0.00158089
exon (NM_014753, exon 5 of 23)	BMS1	protein-coding	11.0524	0.00358488
exon (NM_014753, exon 12 of 23)	BMS1	protein-coding	12.6774	0.000624087
exon (NM_014753, exon 15 of 23)	BMS1	protein-coding	12.1078	0.000130166
non-coding (NR_135077, exon 5 of 9)	CSGALNACT2	protein-coding	23.3223	1.27e-08
3' UTR (NM_145313, exon 13 of 13)	RASGEF1A	protein-coding	23.3223	1.27e-08
exon (NM_000124, exon 10 of 21)	PGBD3	protein-coding	8.07883	0.0273423
exon (NM_001303486, exon 17 of 18)	OGDHL	protein-coding	10.5358	0.00496242
exon (NM_001303486, exon 15 of 18)	OGDHL	protein-coding	10.2087	0.00876793
exon (NM_001145263, exon 2 of 10)	NCOA4	protein-coding	11.3342	0.00264249
non-coding (NR_073040, exon 5 of 10)	NET1	protein-coding	10.5981	0.00581829
exon (NM_001321785, exon 12 of 21)	TASOR2	protein-coding	10.165	0.0102355
exon (NM_001321785, exon 12 of 21)	TASOR2	protein-coding	8.81426	0.041949
exon (NM_001321785, exon 17 of 21)	GDI2	protein-coding	11.2445	0.00044694
exon (NM_032997, exon 3 of 8)	ZWINT	protein-coding	12.1985	0.00102337
exon (NM_001494, exon 3 of 11)	GDI2	protein-coding	10.1581	0.00915276
exon (NM_001258452, exon 5 of 22)	FBH1	protein-coding	10.5393	0.00632003
exon (NM_001258452, exon 6 of 22)	FBH1	protein-coding	12.5557	0.000679694
exon (NM_001258452, exon 10 of 22)	FBH1	protein-coding	6.10697	0.0278713
exon (NM_001258452, exon 15 of 22)	FBH1	protein-coding	13.2117	0.000341179
exon (NM_001258452, exon 16 of 22)	FBH1	protein-coding	13.2812	9.4e-06
non-coding (NR_073073, exon 2 of 8)	TFAM	protein-coding	10.1329	0.00783249
exon (NM_001145547, exon 3 of 12)	RBM17	protein-coding	10.309	0.00750807
exon (NM_001145547, exon 5 of 12)	RBM17	protein-coding	12.6133	0.000707068
exon (NM_005436, exon 7 of 9)	MRLN	protein-coding	9.68749	0.0151463
exon (NM_005436, exon 3 of 9)	CCDC6	protein-coding	10.1622	0.00902586
exon (NM_005436, exon 1 of 9)	CCDC6	protein-coding	11.8746	0.00166133
exon (NM_001204403, exon 35 of 44)	ANK3	protein-coding	10.3312	0.00817931
exon (NM_001204403, exon 28 of 44)	ANK3	protein-coding	10.369	0.00780273
5' UTR (NM_001363545, exon 1 of 15)	PFKFB3	protein-coding	11.2539	0.00322834
exon (NM_001170406, exon 3 of 4)	CDK1	protein-coding	12.6636	0.000739918
exon (NM_001282630, exon 3 of 15)	PFKFB3	protein-coding	10.4602	0.00706304
exon (NM_001282630, exon 7 of 15)	PFKFB3	protein-coding	10.1405	0.00924269
exon (NM_001282630, exon 11 of 15)	PFKFB3	protein-coding	10.3399	0.00767378
exon (NM_001282630, exon 14 of 15)	PFKFB3	protein-coding	11.7084	0.0017481
3' UTR (NM_145307, exon 12 of 12)	RTKN2	protein-coding	8.86418	0.034105
exon (NM_032776, exon 19 of 26)	NRBF2	protein-coding	11.1321	0.00044319
exon (NM_032776, exon 13 of 26)	NRBF2	protein-coding	9.76609	0.0138165
exon (NM_032776, exon 12 of 26)	NRBF2	protein-coding	10.4426	0.00691507
exon (NM_032776, exon 11 of 26)	NRBF2	protein-coding	11.3571	0.00258503
non-coding (NR_036502, exon 3 of 3)	PRKCQ	protein-coding	8.95491	0.0318097
exon (NM_012238, exon 3 of 9)	SIRT1	protein-coding	10.3576	0.00779455
exon (NM_022079, exon 3 of 26)	HERC4	protein-coding	10.734	0.00510147
5' UTR (NM_022079, exon 1 of 26)	HERC4	protein-coding	11.0948	0.000418827
non-coding (NR_102264, exon 2 of 22)	DNA2	protein-coding	23.3223	1.27e-08
exon (NM_024045, exon 12 of 15)	DDX21	protein-coding	8.82685	0.0411465
exon (NM_001256910, exon 4 of 15)	DDX21	protein-coding	11.0544	0.00356139
exon (NM_001256910, exon 6 of 15)	DDX21	protein-coding	11.7532	0.00166273
exon (NM_001256910, exon 7 of 15)	DDX21	protein-coding	11.4489	0.00248338
exon (NM_001256910, exon 9 of 15)	DDX21	protein-coding	11.8093	0.00156998
exon (NM_001256910, exon 10 of 15)	KIF1BP	protein-coding	12.4224	0.000792088
exon (NM_001256910, exon 12 of 15)	KIF1BP	protein-coding	11.9004	0.000150571
exon (NM_015634, exon 3 of 7)	KIF1BP	protein-coding	9.60828	0.0136928
exon (NM_015634, exon 4 of 7)	KIF1BP	protein-coding	11.2812	0.00244181
exon (NM_001035260, exon 5 of 8)	SUPV3L1	protein-coding	11.0493	0.00360688
exon (NM_033498, exon 8 of 21)	TACR2	protein-coding	12.3785	0.000885934
exon (NM_033498, exon 12 of 21)	TACR2	protein-coding	13.3168	0.000282864
exon (NM_033498, exon 13 of 21)	TACR2	protein-coding	13.571	8.02e-06
exon (NM_001198696, exon 6 of 9)	AIFM2	protein-coding	10.576	0.00602878
exon (NM_014431, exon 4 of 20)	PALD1	protein-coding	10.5574	0.00621271
exon (NM_003901, exon 7 of 15)	PCBD1	protein-coding	10.1411	0.0103896
exon (NM_003901, exon 11 of 15)	PCBD1	protein-coding	9.3588	0.0189294
exon (NM_170744, exon 2 of 17)	SLC29A3	protein-coding	10.2525	0.00898065
exon (NM_001042466, exon 4 of 14)	CDH23	protein-coding	27.8628	1.44e-13
exon (NM_001042466, exon 3 of 14)	PSAP	protein-coding	13.8964	2e-06
exon (NM_001042466, exon 2 of 14)	PSAP	protein-coding	27.6517	1.49e-13
exon (NM_001198798, exon 4 of 10)	ASCC1	protein-coding	8.61075	0.0464749
non-coding (NR_157570, exon 3 of 9)	DNAJB12	protein-coding	9.77327	0.0138011
non-coding (NR_157570, exon 2 of 9)	DNAJB12	protein-coding	11.3974	0.00245419
exon (NM_138357, exon 5 of 8)	OIT3	protein-coding	10.6886	0.00534132
exon (NM_138357, exon 7 of 8)	OIT3	protein-coding	10.7255	0.00512461
exon (NM_000917, exon 12 of 15)	PLA2G12B	protein-coding	9.98139	0.0107806
exon (NM_000917, exon 6 of 15)	P4HA1	protein-coding	12.6415	0.000682848
exon (NM_000917, exon 4 of 15)	P4HA1	protein-coding	11.1551	0.00335548
5' UTR (NM_000917, exon 1 of 15)	P4HA1	protein-coding	9.50935	0.0187517
exon (NM_001135752, exon 6 of 15)	ECD	protein-coding	11.976	0.00135304
exon (NM_001135752, exon 3 of 15)	ECD	protein-coding	10.526	0.0063117
exon (NM_004922, exon 3 of 24)	SEC24C	protein-coding	11.1032	0.00349197
exon (NM_004922, exon 9 of 24)	FUT11	protein-coding	10.215	0.00870173
exon (NM_001367799, exon 1 of 26)	ZSWIM8	protein-coding	10.2525	0.00898065
exon (NM_002658, exon 8 of 11)	PLAU	protein-coding	5.37688	0.0201758
exon (NM_003373, exon 4 of 21)	VCL	protein-coding	12.1279	0.00110307
exon (NM_003373, exon 5 of 21)	VCL	protein-coding	11.8853	0.00148327
exon (NM_003373, exon 6 of 21)	AP3M1	protein-coding	12.3089	0.00092294
exon (NM_003373, exon 7 of 21)	AP3M1	protein-coding	11.2914	0.00275736
exon (NM_003373, exon 9 of 21)	AP3M1	protein-coding	13.2189	5.87e-06
exon (NM_003373, exon 10 of 21)	AP3M1	protein-coding	13.9415	1.56e-06
exon (NM_003373, exon 11 of 21)	AP3M1	protein-coding	13.3993	1.58e-05
exon (NM_003373, exon 12 of 21)	AP3M1	protein-coding	13.4455	0.000251058
exon (NM_003373, exon 14 of 21)	AP3M1	protein-coding	12.5951	0.000658975
exon (NM_003373, exon 15 of 21)	AP3M1	protein-coding	13.1126	2.45e-05
exon (NM_003373, exon 18 of 21)	AP3M1	protein-coding	6.21162	0.0361102
non-coding (NR_135191, exon 6 of 9)	AP3M1	protein-coding	11.6455	0.000153994
non-coding (NR_135191, exon 4 of 9)	AP3M1	protein-coding	12.0819	0.00122095
non-coding (NR_135191, exon 3 of 9)	AP3M1	protein-coding	11.3758	0.00267451
non-coding (NR_135191, exon 2 of 9)	AP3M1	protein-coding	11.3133	0.00284522
exon (NM_001123, exon 4 of 11)	ADK	protein-coding	10.7671	0.00519517
exon (NM_001256468, exon 3 of 18)	KAT6B	protein-coding	10.6886	0.00534132
exon (NM_001184823, exon 5 of 10)	VDAC2	protein-coding	12.0629	0.00125553
non-coding (NR_045609, exon 14 of 14)	KIN	protein-coding	9.02271	0.0293391
exon (NM_001320886, exon 2 of 9)	ATP5F1C	protein-coding	11.9848	0.000142226
exon (NM_001320886, exon 4 of 9)	ATP5F1C	protein-coding	13.46	4.76e-06
exon (NM_031923, exon 2 of 7)	TAF3	protein-coding	10.7557	0.00495196
exon (NM_004747, exon 27 of 32)	DLG5	protein-coding	10.6151	0.00581095
exon (NM_004747, exon 26 of 32)	DLG5	protein-coding	10.5049	0.0064772
exon (NM_004747, exon 7 of 32)	DLG5	protein-coding	23.3223	1.27e-08
exon (NM_007055, exon 29 of 31)	POLR3A	protein-coding	10.7237	0.00422591
exon (NM_007055, exon 25 of 31)	POLR3A	protein-coding	10.1856	0.00892974
exon (NM_007055, exon 24 of 31)	POLR3A	protein-coding	10.8171	0.0046213
exon (NM_007055, exon 11 of 31)	POLR3A	protein-coding	10.5607	0.00620516
exon (NM_007055, exon 6 of 31)	POLR3A	protein-coding	9.23958	0.0225997
exon (NM_007055, exon 4 of 31)	POLR3A	protein-coding	10.1236	0.011273
exon (NM_020338, exon 22 of 25)	PPIF	protein-coding	10.9092	0.00443752
exon (NM_020338, exon 24 of 25)	PPIF	protein-coding	10.5742	0.00676564
exon (NM_005729, exon 1 of 6)	PPIF	protein-coding	10.7063	0.00521532
exon (NM_001278409, exon 9 of 17)	PLAC9	protein-coding	8.00834	0.009569
exon (NM_001278409, exon 8 of 17)	PLAC9	protein-coding	5.97711	0.0315005
exon (NM_014394, exon 2 of 9)	GHITM	protein-coding	13.9453	9.09e-06
exon (NM_014394, exon 4 of 9)	GHITM	protein-coding	14.4456	1.23e-06
exon (NM_014394, exon 5 of 9)	GHITM	protein-coding	13.1606	0.000401231
exon (NM_001318328, exon 4 of 19)	WAPL	protein-coding	10.8256	0.00468129
exon (NM_001318328, exon 2 of 19)	WAPL	protein-coding	11.8244	0.0016
exon (NM_001015880, exon 2 of 13)	PAPSS2	protein-coding	10.6539	0.00555495
exon (NM_001015880, exon 3 of 13)	PAPSS2	protein-coding	12.9349	0.000442131
exon (NM_001015880, exon 10 of 13)	ATAD1	protein-coding	12.5975	0.000650016
exon (NM_001015880, exon 11 of 13)	ATAD1	protein-coding	13.2517	0.000304683
exon (NM_000314, exon 7 of 9)	PTEN	protein-coding	10.8152	0.00461788
exon (NM_000314, exon 8 of 9)	PTEN	protein-coding	11.8457	0.00196932
exon (NM_001320855, exon 3 of 9)	ACTA2	protein-coding	11.5873	0.00204482
exon (NM_000235, exon 8 of 10)	CH25H	protein-coding	10.4904	0.00668792
exon (NM_000235, exon 6 of 10)	CH25H	protein-coding	12.0087	0.0012552
exon (NM_000235, exon 3 of 10)	LIPA	protein-coding	9.86725	0.0122612
exon (NM_000235, exon 2 of 10)	LIPA	protein-coding	11.1517	0.00331248
exon (NM_016195, exon 2 of 33)	KIF20B	protein-coding	9.41115	0.0213856
exon (NM_016195, exon 11 of 33)	KIF20B	protein-coding	9.4739	0.0192807
exon (NM_016195, exon 14 of 33)	KIF20B	protein-coding	10.1905	0.00956144
exon (NM_016195, exon 25 of 33)	KIF20B	protein-coding	10.8024	0.00477753
exon (NM_016195, exon 26 of 33)	KIF20B	protein-coding	11.6893	0.00180523
exon (NM_016195, exon 27 of 33)	KIF20B	protein-coding	10.4776	0.00667737
exon (NM_016195, exon 29 of 33)	KIF20B	protein-coding	11.2722	0.00296694
exon (NM_014391, exon 3 of 9)	ANKRD1	protein-coding	6.54791	0.0092641
exon (NM_014391, exon 2 of 9)	ANKRD1	protein-coding	9.33678	0.000379966
5' UTR (NM_014391, exon 1 of 9)	ANKRD1	protein-coding	8.08899	0.00278087
exon (NM_001257101, exon 7 of 10)	PCGF5	protein-coding	9.43275	0.0208309
non-coding (NR_104291, exon 1 of 21)	HECTD2	protein-coding	10.2646	0.00894976
exon (NM_025235, exon 2 of 27)	TNKS2	protein-coding	9.91911	0.0115456
exon (NM_025235, exon 5 of 27)	TNKS2	protein-coding	23.3223	1.27e-08
exon (NM_025235, exon 14 of 27)	TNKS2	protein-coding	11.2155	0.000369805
exon (NM_025235, exon 16 of 27)	TNKS2	protein-coding	10.8386	0.00535995
exon (NM_025235, exon 17 of 27)	TNKS2	protein-coding	9.988	0.00259173
exon (NM_025235, exon 19 of 27)	TNKS2	protein-coding	10.6245	0.005746
exon (NM_025235, exon 20 of 27)	TNKS2	protein-coding	10.7337	0.00609526
exon (NM_025235, exon 21 of 27)	TNKS2	protein-coding	11.0228	0.00368636
exon (NM_025235, exon 25 of 27)	FGFBP3	protein-coding	10.6293	0.00578011
exon (NM_003972, exon 11 of 38)	BTAF1	protein-coding	9.57551	0.0173831
exon (NM_003972, exon 25 of 38)	BTAF1	protein-coding	9.85933	0.0125191
exon (NM_003972, exon 26 of 38)	BTAF1	protein-coding	9.46517	0.0194509
exon (NM_003972, exon 29 of 38)	BTAF1	protein-coding	23.3223	1.27e-08
exon (NM_001178137, exon 9 of 10)	BTAF1	protein-coding	23.3223	1.27e-08
exon (NM_017824, exon 4 of 6)	2024-03-05	protein-coding	6.76823	0.042765
exon (NM_001322794, exon 18 of 24)	IDE	protein-coding	9.77738	0.0136349
exon (NM_001322794, exon 17 of 24)	IDE	protein-coding	10.3092	0.00791249
exon (NM_001322794, exon 12 of 24)	IDE	protein-coding	10.5268	0.00632795
non-coding (NR_136399, exon 5 of 26)	IDE	protein-coding	9.5904	0.016907
exon (NM_004523, exon 1 of 22)	KIF11	protein-coding	9.94951	0.011972
exon (NM_004523, exon 5 of 22)	KIF11	protein-coding	10.0621	0.0101019
exon (NM_019053, exon 2 of 22)	EXOC6	protein-coding	11.1901	0.00307998
exon (NM_019053, exon 16 of 22)	CYP26C1	protein-coding	10.9589	0.00407426
exon (NM_133337, exon 49 of 53)	MYOF	protein-coding	12.0596	0.00124233
exon (NM_133337, exon 45 of 53)	MYOF	protein-coding	26.6405	1.07e-12
exon (NM_133337, exon 43 of 53)	MYOF	protein-coding	26.6752	6.44e-13
exon (NM_133337, exon 35 of 53)	MYOF	protein-coding	12.3193	0.000889126
exon (NM_133337, exon 30 of 53)	MYOF	protein-coding	11.4922	0.00221764
exon (NM_133337, exon 28 of 53)	MYOF	protein-coding	12.5839	0.000667687
exon (NM_133337, exon 27 of 53)	MYOF	protein-coding	11.2515	0.0028845
exon (NM_133337, exon 25 of 53)	MYOF	protein-coding	12.8789	2.64e-05
exon (NM_133337, exon 24 of 53)	MYOF	protein-coding	11.8313	0.00156318
exon (NM_133337, exon 22 of 53)	MYOF	protein-coding	13.2813	0.000298956
exon (NM_133337, exon 21 of 53)	MYOF	protein-coding	11.4879	0.002244
exon (NM_133337, exon 20 of 53)	MYOF	protein-coding	11.9307	0.00137129
exon (NM_133337, exon 18 of 53)	MYOF	protein-coding	12.1268	0.00112462
exon (NM_001127182, exon 2 of 9)	CEP55	protein-coding	13.4057	0.000277313
exon (NM_001127182, exon 3 of 9)	CEP55	protein-coding	13.28	0.000298956
exon (NM_001127182, exon 8 of 9)	CEP55	protein-coding	12.0333	0.000998488
non-coding (NR_144635, exon 1 of 13)	FRA10AC1	protein-coding	10.8136	0.00498176
non-coding (NR_144337, exon 3 of 3)	SLC35G1	protein-coding	10.2717	0.00777836
exon (NM_022451, exon 11 of 21)	NOC3L	protein-coding	10.0894	0.00977514
exon (NM_022451, exon 10 of 21)	NOC3L	protein-coding	10.6391	0.00499258
exon (NM_022451, exon 9 of 21)	NOC3L	protein-coding	10.2191	0.00867314
exon (NM_022451, exon 2 of 21)	NOC3L	protein-coding	11.4533	0.00231714
exon (NM_001289068, exon 10 of 22)	HELLS	protein-coding	9.33846	0.0243004
exon (NM_001289069, exon 13 of 22)	HELLS	protein-coding	11.5202	0.00222456
exon (NM_001289069, exon 16 of 22)	HELLS	protein-coding	10.2396	0.0084788
exon (NM_020992, exon 3 of 7)	PDLIM1	protein-coding	10.5993	0.00592329
exon (NM_001323412, exon 15 of 17)	ALDH18A1	protein-coding	13.0549	0.000416674
exon (NM_001323412, exon 13 of 17)	ALDH18A1	protein-coding	12.917	0.000467462
exon (NM_001323412, exon 3 of 17)	ALDH18A1	protein-coding	10.6017	0.00583678
exon (NM_015631, exon 9 of 14)	TCTN3	protein-coding	12.1225	0.000135925
exon (NM_020123, exon 14 of 15)	TLL2	protein-coding	12.6184	2.7e-05
exon (NM_020123, exon 8 of 15)	TLL2	protein-coding	12.3569	0.000851951
exon (NM_020123, exon 3 of 15)	TM9SF3	protein-coding	12.4911	0.000757893
exon (NM_001170766, exon 7 of 9)	LCOR	protein-coding	9.39458	0.0228445
exon (NM_001256423, exon 8 of 12)	ARHGAP19	protein-coding	10.335	0.0081392
exon (NM_015179, exon 5 of 34)	RRP12	protein-coding	9.55596	0.0178007
5' UTR (NM_001287803, exon 2 of 12)	ZDHHC16	protein-coding	10.6157	0.00631001
exon (NM_001287804, exon 6 of 8)	ZDHHC16	protein-coding	6.59649	0.049894
exon (NM_001289404, exon 17 of 30)	ZDHHC16	protein-coding	11.2665	0.000400159
exon (NM_001289404, exon 12 of 30)	ZDHHC16	protein-coding	10.3928	0.00581999
5' UTR (NM_021732, exon 1 of 3)	AVPI1	protein-coding	10.413	0.00739365
exon (NM_001174119, exon 8 of 11)	ZFYVE27	protein-coding	9.66871	0.0132736
exon (NM_001351010, exon 8 of 12)	LOXL4	protein-coding	9.66335	0.0155902
exon (NM_005961, exon 31 of 33)	MUC6	protein-coding	23.3223	1.27e-08
exon (NM_001282101, exon 2 of 9)	YAP1	protein-coding	22.8533	2.67e-08
exon (NM_001282101, exon 5 of 9)	YAP1	protein-coding	9.67245	0.0154184
exon (NM_001165, exon 2 of 9)	BIRC3	protein-coding	9.52159	0.0166136
exon (NM_001165, exon 6 of 9)	BIRC3	protein-coding	11.5912	0.00215302
3' UTR (NM_001165, exon 9 of 9)	BIRC2	protein-coding	10.4307	0.00154783
exon (NM_001256166, exon 4 of 9)	BIRC2	protein-coding	10.2024	0.00878267
exon (NM_001318741, exon 6 of 7)	DCUN1D5	protein-coding	11.9461	0.0014357
exon (NM_033306, exon 6 of 10)	CASP4	protein-coding	13.8084	9.39e-06
exon (NM_033306, exon 5 of 10)	CASP4	protein-coding	27.392	1.84e-13
exon (NM_001257119, exon 3 of 8)	CASP1	protein-coding	10.0086	0.00887817
exon (NM_016422, exon 3 of 6)	RNF141	protein-coding	11.6298	0.00193067
exon (NM_152434, exon 11 of 18)	CWF19L2	protein-coding	10.9185	0.00413247
exon (NM_152434, exon 7 of 18)	CWF19L2	protein-coding	10.7713	0.00486418
exon (NM_017515, exon 2 of 8)	SLC35F2	protein-coding	10.8954	0.00424208
exon (NM_003478, exon 4 of 19)	CUL5	protein-coding	9.55596	0.0178007
exon (NM_003478, exon 6 of 19)	CUL5	protein-coding	10.7413	0.000877358
exon (NM_003478, exon 9 of 19)	ACAT1	protein-coding	9.45404	0.0202539
exon (NM_014633, exon 22 of 25)	CTR9	protein-coding	13.3932	1.06e-05
exon (NM_003478, exon 15 of 19)	ACAT1	protein-coding	10.7939	0.00426983
exon (NM_003478, exon 16 of 19)	ACAT1	protein-coding	7.85286	0.0087252
exon (NM_003478, exon 18 of 19)	ACAT1	protein-coding	11.1021	0.00270902
exon (NM_000019, exon 3 of 12)	ACAT1	protein-coding	12.3915	0.000824756
exon (NM_000019, exon 8 of 12)	ACAT1	protein-coding	12.2309	4.54e-05
exon (NM_001351834, exon 10 of 64)	ATM	protein-coding	23.387	1.27e-08
exon (NM_001351834, exon 18 of 64)	ATM	protein-coding	23.3223	1.27e-08
exon (NM_001351834, exon 21 of 64)	ATM	protein-coding	23.3223	1.27e-08
exon (NM_001351834, exon 43 of 64)	ATM	protein-coding	10.1607	0.0103212
exon (NM_001351834, exon 61 of 64)	C11orf65	protein-coding	10.4307	0.00154783
exon (NM_001418, exon 4 of 22)	EIF4G2	protein-coding	6.83249	0.0050903
exon (NM_001363503, exon 6 of 7)	C11orf65	protein-coding	10.7245	0.00517513
exon (NM_001363503, exon 4 of 7)	C11orf65	protein-coding	11.508	0.000166458
exon (NM_001363503, exon 2 of 7)	POGLUT3	protein-coding	10.95	0.00398941
exon (NM_001363503, exon 1 of 7)	POGLUT3	protein-coding	9.39657	0.0217693
exon (NM_033390, exon 2 of 6)	ZC3H12C	protein-coding	23.3223	1.27e-08
exon (NM_033390, exon 4 of 6)	ZC3H12C	protein-coding	10.2525	0.00898065
exon (NM_002906, exon 13 of 14)	RDX	protein-coding	12.7474	0.000554752
5' UTR (NM_002906, exon 1 of 14)	RDX	protein-coding	9.90762	0.01176
exon (NM_015191, exon 2 of 15)	SIK2	protein-coding	9.91401	0.0116114
exon (NM_015191, exon 10 of 15)	PPP2R1B	protein-coding	11.3034	0.000280022
non-coding (NR_147984, exon 15 of 16)	PPP2R1B	protein-coding	23.3223	1.27e-08
exon (NM_001352415, exon 11 of 16)	ALG9	protein-coding	10.6188	0.005398
3' UTR (NM_001330371, exon 3 of 3)	C11orf1	protein-coding	11.8011	0.00160944
exon (NM_001037954, exon 4 of 21)	DIXDC1	protein-coding	9.44792	0.0167101
exon (NM_033425, exon 2 of 17)	DIXDC1	protein-coding	9.35091	0.0221354
exon (NM_033425, exon 4 of 17)	DIXDC1	protein-coding	11.1087	0.00371213
exon (NM_033425, exon 12 of 17)	DIXDC1	protein-coding	9.52663	0.01814
exon (NM_033425, exon 16 of 17)	DLAT	protein-coding	10.487	0.00676564
exon (NM_001931, exon 1 of 14)	DLAT	protein-coding	10.5574	0.00621271
exon (NM_001931, exon 5 of 14)	DLAT	protein-coding	10.885	0.00428864
exon (NM_001931, exon 7 of 14)	DLAT	protein-coding	11.4206	0.00239873
exon (NM_001931, exon 12 of 14)	PIH1D2	protein-coding	12.462	0.000772166
exon (NM_018195, exon 2 of 6)	NKAPD1	protein-coding	9.38479	0.0179867
exon (NM_001318533, exon 16 of 22)	ANKK1	protein-coding	10.3119	0.0084056
exon (NM_004724, exon 14 of 16)	TMPRSS5	protein-coding	11.3928	0.00246594
exon (NM_004724, exon 13 of 16)	TMPRSS5	protein-coding	25.2977	5.33e-12
exon (NM_004724, exon 12 of 16)	TMPRSS5	protein-coding	12.6194	0.000634498
exon (NM_004724, exon 10 of 16)	ZW10	protein-coding	12.3423	0.000930304
exon (NM_004724, exon 9 of 16)	ZW10	protein-coding	11.0172	0.00293382
exon (NM_004724, exon 8 of 16)	ZW10	protein-coding	11.2919	0.000306665
exon (NM_004724, exon 6 of 16)	ZW10	protein-coding	11.9524	0.000118403
exon (NM_004724, exon 2 of 16)	ZW10	protein-coding	11.5098	0.000193562
exon (NM_001346258, exon 4 of 24)	USP28	protein-coding	23.3223	1.27e-08
exon (NM_001159736, exon 2 of 10)	BUD13	protein-coding	9.77453	0.0138479
exon (NM_003904, exon 11 of 14)	ZPR1	protein-coding	11.4425	0.000325842
exon (NM_003904, exon 1 of 14)	ZPR1	protein-coding	10.1448	0.00920519
non-coding (NR_110268, exon 4 of 7)	PAFAH1B2	protein-coding	10.7132	0.00514911
exon (NM_004716, exon 6 of 17)	PCSK7	protein-coding	10.4449	0.00718788
exon (NM_004716, exon 5 of 17)	PCSK7	protein-coding	11.8249	0.00155345
exon (NM_138972, exon 3 of 9)	BACE1	protein-coding	11.8182	0.00160863
exon (NM_001271933, exon 16 of 32)	CEP164	protein-coding	10.7871	0.00485097
exon (NM_001286152, exon 4 of 6)	JAML	protein-coding	23.3223	1.27e-08
exon (NM_001286152, exon 3 of 6)	JAML	protein-coding	8.81426	0.041949
5' UTR (NM_005797, exon 1 of 6)	MPZL2	protein-coding	11.252	0.00287906
exon (NM_001204077, exon 17 of 20)	ATP5MG	protein-coding	11.6556	0.00013549
exon (NM_001204077, exon 18 of 20)	ATP5MG	protein-coding	9.98428	0.0101063
exon (NM_001197104, exon 3 of 36)	KMT2A	protein-coding	10.413	0.00739365
exon (NM_001197104, exon 26 of 36)	TTC36	protein-coding	11.1964	0.000729326
5' UTR (NM_020153, exon 2 of 13)	IFT46	protein-coding	10.4331	0.00559972
exon (NM_001655, exon 2 of 10)	ARCN1	protein-coding	12.6681	0.000610985
exon (NM_001142281, exon 5 of 9)	PHLDB1	protein-coding	13.2698	0.00029859
exon (NM_001142281, exon 6 of 9)	PHLDB1	protein-coding	12.614	0.000470536
exon (NM_001142281, exon 7 of 9)	PHLDB1	protein-coding	6.45772	0.0435409
5' UTR (NM_015157, exon 3 of 24)	PHLDB1	protein-coding	9.14019	0.024809
exon (NM_015157, exon 6 of 24)	PHLDB1	protein-coding	10.9987	0.00398657
exon (NM_001257191, exon 13 of 14)	DDX6	protein-coding	10.5505	0.00614671
exon (NM_001257191, exon 6 of 14)	DDX6	protein-coding	10.092	0.0101063
exon (NM_001257191, exon 4 of 14)	DDX6	protein-coding	9.36694	0.0226584
exon (NM_001257191, exon 2 of 14)	DDX6	protein-coding	10.8576	0.00474609
exon (NM_001290185, exon 4 of 17)	VPS11	protein-coding	10.4458	0.00554381
exon (NM_001282659, exon 2 of 28)	USP47	protein-coding	10.165	0.0102355
exon (NM_005188, exon 2 of 16)	CBL	protein-coding	10.8364	0.00461363
exon (NM_017944, exon 10 of 27)	USP47	protein-coding	10.2267	0.00874486
exon (NM_017944, exon 14 of 27)	DKK3	protein-coding	10.2163	0.00187465
exon (NM_017944, exon 15 of 27)	DKK3	protein-coding	10.4424	0.00104617
exon (NM_017944, exon 24 of 27)	DKK3	protein-coding	12.0458	0.00125117
exon (NM_013253, exon 6 of 8)	DKK3	protein-coding	12.0024	0.00130973
exon (NM_015313, exon 8 of 41)	ARHGEF12	protein-coding	23.3223	1.27e-08
[truncated: 7,957 more rows]

## Sheet: Supplementary Table S2
Genes	Log2(FC)	P-Value
CACNA1C	3.38579	0.0110421
ELAVL2	4.16151	0.046006
ZNF83	1.02987	0.0191874
MALAT1	1.66564	0.0427912
SEC11A	0.788342	0.00949446
PRIMPOL	1.35345	0.0334875
PLXNA4	0.845362	0.0278647
SPATA7	1.06729	0.00312635
RPS6KA5	3.53778	0.0120811
DLG1	1.35847	0.0127065
LRRC69	2.94429	0.0409444
DNAJC15	0.984564	0.0359434
BRIP1	3.55039	0.00149733
MMP28	1.08087	0.0349531
C3orf67	4.66101	0.0118925
SLC30A8	4.91659	0.00942697
CPEB1	5.87645	0.0323407
HACE1	2.67408	0.0426735
NFIB	0.765352	0.0166282
OLFM3	3.0398	0.0323629
LMO7	3.18225	0.0178382
SULT1A1	1.48452	0.00721787
SPAST	2.32116	0.0443451
CACNA1C	3.38579	0.0110421
ALDH7A1	2.00601	0.02088
ADGRF2	5.75135	0.030612
GLRB	3.5321	0.0450912
TNPO1	5.49001	0.0169078
RPS6KA5	3.53778	0.0120811
BCAT1	0.922694	0.0379238
GLIPR1L1	1.99918	0.0149729
FHIT	2.38221	0.0462534
UTP4	1.06016	0.0440274
NOX4	1.38293	0.00488542
VWDE	5.52435	0.00919269
TMEM161B	3.7466	0.0128488
FARP1	3.44575	0.029477
CACNA1C	3.38579	0.0110421
CATSPERE	2.67055	0.0182783
CAMTA1	3.75526	0.0167899
SMYD3	1.68525	0.0336613
IL1RAP	3.243	0.0248084
IKZF1	4.8612	0.0389538
SLC35F4	3.06044	0.0236767
ACTR3C	3.74966	0.0292308
GAS5	1.87862	0.00188219
CHD9	0.896101	0.0435079
ALDH7A1	2.00601	0.02088
SLAIN1	5.54763	0.0414529
ST6GALNAC3	1.53003	0.0334945
CNKSR2	4.45146	0.00995472
LINC01266	3.87707	0.0160724
SLC30A9	1.07222	0.0353763
IL1RL2	4.10741	0.0142757
NFIB	0.767549	0.0217387
PDE9A	4.71255	0.0272487
RMDN2	3.77226	0.0173915
CNKSR2	4.45146	0.00995472
TPTE	3.82714	0.0414594
PCCA	1.81692	0.0201732
CARD8	0.848261	0.0123997
PLXNA4	1.7831	0.035492
METTL25	3.36375	0.0109476
GAS5	1.87862	0.00188219
RPL24	1.07862	0.0313121
TEX9	2.73954	0.0192174
CSNK1G3	2.23944	0.0347248
TIAM1	4.6138	0.00207915
ATG4C	2.00038	0.0284368
CATSPERE	2.67055	0.0182783
LDB2	1.23315	0.0465049
RIMS2	3.17619	0.0209984
ABHD12B	4.51907	0.0247808
ELAVL2	4.16151	0.046006
XRCC4	1.88148	0.0452122
LINC00842	5.5707	0.0113347
GAS5	1.87862	0.00188219
CAPS2	1.37752	0.0355624
PTP4A2	0.88459	0.00413739
SLC8A1	2.38154	0.0243819
GPC3	0.950084	0.00922495
GAS5-AS1	2.2763	0.00594919
PDE9A	4.71255	0.0272487
SNHG31	2.63182	0.0137769
DLG1	1.55692	0.0117894
HACE1	2.67408	0.0426735
RORA-AS1	1.11675	0.0275419
CYSLTR2	4.48998	0.0376234
LEKR1	3.11937	0.0486236
ACSL6	6.16188	0.0144415
CCDC68	4.91067	0.0363766
MMD2	5.02628	0.0454047
ANO2	1.64261	0.0339593
DDAH1	1.06875	0.0398532
PCCA	2.33857	0.0326236
NFIB	0.714728	0.0118703
SPATA7	1.06729	0.00312635
SUSD2	3.02224	0.0283423
CLEC4GP1	2.22853	0.00127967
LOC100129620	1.58677	0.0190131
PXDNL	2.42577	0.0265015
ZNF221	2.60735	0.0446956
CAMTA1	3.75526	0.0167899
LINC01507	3.67629	0.0255852
ZDHHC21	1.41273	0.0310166
TMEM161B	3.7466	0.0128488
ZDHHC21	1.41273	0.0310166
C3orf67	3.77873	0.0323633
ZDHHC21	1.41273	0.0310166
LCORL	0.959794	0.0385687
TGFBR3	2.54464	0.0350067
SLC26A7	3.94962	0.00935336
ASPH	0.97052	0.0415392
ABCA12	2.90298	0.0409446
TRPM3	1.39992	0.00408392
NFIB	0.714728	0.0118703
METTL25	3.36375	0.0109476
SMYD3	1.6421	0.0441765
ZCCHC7	0.922621	0.0301197
LDB2	1.22746	0.0477115
ARNT2	5.69423	0.00144925
LRRTM3	4.68177	0.042698
LINC01603	5.12983	0.0344516
RIMS2	2.03189	0.0160267
EPHA6	2.95479	0.0401014
EBF1	3.43564	0.00953609
CAPS2	1.37752	0.0355624
WDR38	2.12348	0.00781849
RIMS2	3.17619	0.0209984
RPS6KA5	3.53778	0.0120811
PRIMPOL	1.35345	0.0334875
TTK	3.66792	0.000591518
CDC14B	3.22055	0.0421269
FSD1L	4.99861	0.0412372
LUC7L3	1.71185	0.0102728
PGR	5.62907	0.0119754
GALNT15	2.19328	0.00200588
TRIM23	4.79489	0.0274655
RPL26	1.69578	0.00349317
ST18	5.09476	0.0189871
COMMD10	2.4552	0.0201608
TRPM3	1.39992	0.00408392
EBF1	3.43564	0.00953609
RNGTT	1.25742	0.0471317
LCORL	0.959794	0.0385687
SYT16	4.58362	0.0321409
MIR100HG	1.19532	0.00784125
DENND1B	2.58519	0.0163382
DIPK1A	1.51818	0.00416261
LINC01515	3.49687	0.0385985
TM7SF2	2.23024	0.0172321
COA1	0.990933	0.0387548
SLC8A1	2.38154	0.0243819
HACE1	2.67408	0.0426735
HTR4	3.77028	0.0274068
ULK2	1.50996	0.0455336
VPS13A	3.04828	0.0251414
MALRD1	3.38374	0.0138058
SMARCAD1	1.64298	0.0471011
MCF2L	4.45428	0.01934
COL25A1	3.25349	0.0112495
SLC35F4	3.06044	0.0236767
RIMS2	2.03189	0.0160267
LINC02055	3.12692	0.0442181
LRRC7	1.95244	0.0409067
PTGER3	3.81148	0.0385655
GALNT15	2.43109	0.00189438
CAMK4	2.55199	0.0200139
CYYR1-AS1	3.43314	0.0105034
RBM34	1.47269	0.00102045
INTS4P1	2.73935	0.0405005
LUC7L3	1.71185	0.0102728
POT1	2.42222	0.043579
ACTR3C	3.74966	0.0292308
BEST3	2.40967	0.0496693
DLG1	1.55692	0.0117894
RPL39	1.37222	0.030729
IKZF1	4.8612	0.0389538
DDAH1	1.38027	0.0320293
MIR99AHG	2.28938	0.0280484
SCARA5	4.99995	0.00707119
CPEB1	5.87645	0.0323407
GPM6A	3.29365	0.0316397
NCF2	4.9671	0.0495289
RUNX1T1	1.79001	0.0470735
LINC00331	5.76562	0.0378301
RPL34	2.1315	0.00128
IL1RAP	3.243	0.0248084
CACNB2	1.98194	0.00801984
NEGR1	1.65791	0.035783
GAS5	1.87862	0.00188219
ZDHHC21	1.41273	0.0310166
PDE9A	4.71255	0.0272487
DLG1	1.55692	0.0117894
DLG1	1.35847	0.0127065
XRCC4	1.88148	0.0452122
ELAVL2	4.16151	0.046006
HACE1	2.67408	0.0426735
SNRPE	2.00171	0.0138338
RPL5	1.50393	0.00377751
KIF6	6.52174	0.0096718
FSD1L	5.0608	0.00338049
FLG-AS1	4.08392	0.0447027
USH2A	3.95251	0.00527604
MEF2C-AS1	2.76944	0.0431772
QKI	1.21529	0.029637
METTL25	3.36375	0.0109476
MROH9	4.49593	0.0342525
SHOC2	1.92836	0.0260668
CPNE8	3.13867	0.0190308
PDZD4	2.74801	0.0285324
FLVCR2	0.792947	0.0395611
TPTE	3.82714	0.0414594
CEP57L1	1.67013	0.0374673
ROBO1	1.65102	0.0391268
TCF12	1.69016	0.0360269
CDH1	5.79489	0.0136048
C15orf40	0.839709	0.0301668
DLG1	1.55692	0.0117894
RNF180	2.30117	0.0319862
FBXL17	2.96139	0.0111659
RCAN2	3.22022	0.0352862
CACNA1S	5.26096	0.00820494
GPBP1	1.01032	0.00776783
RBPJ	1.42761	0.0221443
GNAT3	5.54387	0.0470984
UNC5A	2.5707	0.028541
TRPM3	1.45936	0.0445562
UGT3A1	4.79132	0.0494341
ZFHX4-AS1	2.66716	0.0198662
PTEN	1.08412	0.0404443
FGF10	5.86289	0.0246561
NME7	1.33543	0.0407661
RPL26	1.69578	0.00349317
GLIPR1L1	1.99918	0.0149729
INTS6	1.98838	0.0297907
SLC26A7	3.94403	0.00784568
RPS6KA5	3.53778	0.0120811
PTP4A2	0.879944	0.00424714
IGF2BP2	1.51505	0.000159393
TBCK	1.0989	0.0191511
TCF12	1.69622	0.034465
ST6GALNAC3	1.81272	0.0205217
ACTR6	3.06229	0.045969
RORA-AS1	1.14793	0.0320961
GLRA3	3.69393	0.0295427
TRABD2A	5.08525	0.0376122
STAU2	2.16835	0.0320136
PHF24	5.25986	0.0321576
NFIB	0.758906	0.0247046
TPT1	1.26242	0.00191469
SP140	4.41495	0.0336569
ADAMTS20	3.31804	0.0267183
CAPS2	1.37752	0.0355624
CREBZF	1.5494	0.0190919
GAS5	1.87862	0.00188219
SYT12	5.3477	0.0340284
TIAM1	2.9604	0.00494579
PGAP1	1.74569	0.0225288
CACNA1C	3.38579	0.0110421
PRIMPOL	1.35345	0.0334875
LTN1	2.78445	0.0489597
ZNF83	1.02987	0.0191874
ELAVL2	4.16151	0.046006
CSNK1G3	2.23944	0.0347248
SLC8A1-AS1	3.19039	0.0332376
ZNF736	5.12092	0.046836
CAPS2	1.37752	0.0355624
ALG6	1.7517	0.0378531
CYSLTR2	4.48998	0.0376234
LINC00635	4.90398	0.0462043
ITGA9-AS1	1.28786	0.0467979
PDE9A	4.71255	0.0272487
DLG1	1.55692	0.0117894
TADA2A	3.10012	0.0311314
LINC02231	4.84023	0.0206364
DLG1	1.55692	0.0117894
SLC8A1	2.40812	0.024192
TEKT3	5.09839	0.0303157
ELAVL2	4.16151	0.046006
ACTR3C	3.5963	0.0134707
LCORL	0.959794	0.0385687
CEP57L1	1.67013	0.0374673
POT1	2.42222	0.043579
HIF3A	1.83547	0.0414378
NME7	1.33543	0.0407661
STAU2	1.18094	0.0488399
LRCH1	2.20958	0.0149554
C18orf21	1.34706	0.0151985
FABP6	3.94537	0.0242136
LCORL	0.959794	0.0385687
CACNA1C	3.38579	0.0110421
CEP57L1	1.67013	0.0374673
PDE9A	4.71255	0.0272487
CSNK1G3	2.23944	0.0347248
KATNBL1	1.47673	0.0272851
RMDN2	3.15917	0.0122731
TIAM1	2.9604	0.00494579
LMO7	3.18225	0.0178382
GRIK3	2.71952	0.034217
SREK1	1.40156	0.0495209
RPS24	0.850002	0.0174528
CARD8	1.45817	0.000951171
RIMS2	2.03189	0.0160267
MYO1D	2.18078	0.0167479
CARD8	0.782203	0.0139958
LINC01162	3.97924	0.03211
LRRC7	1.95244	0.0409067
VAT1L	4.33021	0.00797404
LINC02150	5.32511	0.0264757
PDE1C	4.16088	0.00500783
EBF1	3.43564	0.00953609
SMS	1.05235	0.0302024
LINC02609	4.2126	0.0134222
EBF1	3.43564	0.00953609
ACTR3C	3.74966	0.0292308
ANAPC4	1.17607	0.0155972
ZDHHC21	1.41273	0.0310166
IL12RB2	3.14393	0.0462405
PGR	5.62907	0.0119754
DCT	5.601	0.0216139
CACNA1C	3.38579	0.0110421
STYX	2.08123	0.0353423
ITGB4	1.0374	0.0203343
ZMYND10	4.30789	0.0408843
CEP57L1	1.67013	0.0374673
CPEB1	5.87645	0.0323407
CACNA1C	3.38579	0.0110421
PCCA	1.81692	0.0201732
ZNF221	2.60735	0.0446956
TRPM3	1.2965	0.00886075
DAB1	2.64641	0.0489541
FOXP2	3.67743	0.00921111
LUC7L3	1.77628	0.0107095
RCAN2	3.22022	0.0352862
PRIMPOL	1.35345	0.0334875
ADAM5	4.79667	0.0307644
RPS6KA5	3.53778	0.0120811
CCDC7	3.05309	0.00377452
KIF26B	2.6078	0.0142359
C3orf67	4.66101	0.0118925
ZNF678	2.3809	0.017281
CEP162	1.31058	0.0346101
PLAAT5	5.4204	0.0499683
POU2F3	5.40768	0.0160413
ZDHHC21	1.41273	0.0310166
CAPS2	1.37752	0.0355624
EPSTI1	3.56891	0.0154257
HSCB	1.20591	0.045226
SLC8A1	2.38154	0.0243819
LDB2	1.23315	0.0465049
SPARCL1	4.18889	0.0497627
RIMS2	2.03189	0.0160267
TIAM1	4.6138	0.00207915
LOC284930	3.55147	0.0149143
MCF2L	4.67164	0.00794408
PRKACB	3.94463	0.0455846
RBPJ	1.42761	0.0221443
ASPH	0.97052	0.0415392
HSCB	1.33162	0.0342488
ABCD2	5.42046	0.0158616
NFIB	0.841823	0.0186227
SULT1A1	1.43034	0.00771153
CLVS2	3.99893	0.0494189
SOCS5	1.50935	0.04046
KIF20B	2.11461	0.0389532
GPM6A	3.29365	0.0316397
RIMS2	2.03189	0.0160267
ATP5ME	1.45494	0.0334916
GAS5	1.87862	0.00188219
SREK1	1.40156	0.0495209
CCL15-CCL14	2.5319	0.00332631
SLC5A1	6.59742	0.0342392
DMGDH	5.85346	0.00957319
ELAVL2	4.16151	0.046006
SNRPE	2.00171	0.0138338
IKZF1	4.8612	0.0389538
NFIB	0.904218	0.00984519
PDE9A	4.71255	0.0272487
CREBZF	1.5494	0.0190919
TRIM24	1.67436	0.0149849
ZNF736	4.64043	0.0404505
KY	4.18061	0.0482108
SPAST	2.32116	0.0443451
ZNF536	3.59016	0.0102544
CDK14	1.96575	0.0284988
GAS5	1.87862	0.00188219
DLG1	1.55692	0.0117894
CEP57L1	1.67013	0.0374673
CSNK1G3	2.23944	0.0347248
IL1RL2	4.10741	0.0142757
C18orf21	1.30088	0.0180314
DAB1	2.64641	0.0489541
CDH23	3.42271	0.0479435
TCF12	1.69016	0.0360269
GPBP1	0.982351	0.0105652
ABHD12B	4.51907	0.0247808
SLC8A1	2.18108	0.0499951
VPS13A	1.85444	0.0471404
PCDHAC2	4.70247	0.0103313
DENND1B	2.58519	0.0163382
ZDHHC13	1.31081	0.049568
TNPO1	0.901437	0.0342334
RPS15A	1.92226	0.000485616
STAU2	2.20924	0.0250526
VPS13A	1.85444	0.0471404
CASQ2	5.50825	0.0159012
TRPM3	1.2965	0.00886075
RIMS2	2.03189	0.0160267
CARD8	0.864674	0.0110412
SREK1	1.40156	0.0495209
PCCA	1.81692	0.0201732
IL12RB2	3.14393	0.0462405
GALNT15	2.24734	0.000946665
CCDC178	2.68359	0.0423226
LOC102724596	2.82343	0.025679
RS1	4.18184	0.0318703
CEP57L1	1.67013	0.0374673
CYSLTR2	4.48998	0.0376234
CDK14	1.8882	0.0360236
IGF2BP2	1.51505	0.000159393
SLC35F4	3.06044	0.0236767
PIK3R6	3.90855	0.0255947
COL21A1	5.25015	0.0295162
LINC01288	4.3293	0.0206005
CAMK4	2.55199	0.0200139
IL1RAP	3.243	0.0248084
ZFYVE16	1.09514	0.0443623
CAMTA1	3.75526	0.0167899
ELAVL2	4.16151	0.046006
CPEB1	5.87645	0.0323407
PRIMPOL	1.35345	0.0334875
COA1	0.990933	0.0387548
SPEF2	3.71069	0.0140587
NFIB	0.758906	0.0247046
MIR325HG	5.22657	0.00460968
EMX2OS	5.67467	0.0494619
TEX9	2.73954	0.0192174
DLG1	1.55692	0.0117894
ZNF254	2.0424	0.026275
TNPO1	0.909339	0.0360486
COA1	0.990933	0.0387548
COMMD6	1.34028	0.00530211
OSTC	1.13967	0.0347163
ZCCHC7	0.922621	0.0301197
RPS27A	1.55419	0.000598662
CNKSR2	4.4936	0.00541731
KIAA1324	1.95592	0.0447311
IL1RL2	4.10741	0.0142757
GLRA3	3.69393	0.0295427
ZDHHC21	1.41273	0.0310166
CCDC168	3.67376	0.0320939
RPL32	1.12963	0.0494051
PGAP1	1.74569	0.0225288
PCCA	1.81692	0.0201732
NDUFA5	1.70495	0.0459389
PDE9A	4.71255	0.0272487
CRISPLD1	5.74275	0.0336689
ELAVL2	4.16151	0.046006
ZCWPW2	2.81977	0.0389839
FGF7	6.19359	0.00428372
PTGER3	3.98978	0.014563
DLG1	1.55692	0.0117894
PLCB4	2.63767	0.0475012
QKI	1.21529	0.029637
SLC35F4	3.06044	0.0236767
TAF4B	2.64608	0.0482648
ABCB1	1.21653	0.0222895
MEIKIN	4.55316	0.0200106
CPVL	3.02085	0.0203023
TIAM1	2.9604	0.00494579
MIR99AHG	2.28938	0.0280484
PRIMPOL	1.35345	0.0334875
PCM1	2.81813	0.0364685
CYYR1	3.11646	0.0163753
PGR	5.62907	0.0119754
JAZF1-AS1	3.81926	0.0487464
RPS6KA5	3.53778	0.0120811
ALDH7A1	2.00601	0.02088
RIMS2	2.03189	0.0160267
EBF1	3.43564	0.00953609
CACNB2	1.95432	0.00920626
EBF1	3.43564	0.00953609
MEF2C-AS1	2.91534	0.0374686
CACNB2	2.24934	0.00560015
RIMS2	3.17619	0.0209984
PLAAT5	5.4204	0.0499683
PRIMPOL	1.35345	0.0334875
TRPM3	1.39992	0.00408392
ASPH	0.944289	0.0417403
PRIMPOL	1.35345	0.0334875
CDC14B	4.62519	0.00377398
ZNF221	2.60735	0.0446956
PTGER3	3.6574	0.0478806
SPAG6	5.6855	0.0108371
CAMTA1	3.75526	0.0167899
TAF1A	6.19763	0.0142106
LAMA2	2.24005	0.0217655
TRABD2A	5.08525	0.0376122
DOCK2	1.4802	0.0413122
CPVL	3.03829	0.0213485
NPY2R	5.72296	0.0402217
RPS24	0.850002	0.0174528
ZNF704	1.00954	0.0174656
ZFYVE16	1.09514	0.0443623
CSNK1A1	0.63281	0.031677
INTS4P1	2.73935	0.0405005
CARD8	0.848261	0.0123997
CYYR1-AS1	3.65932	0.00683666
PPP2R2C	3.5636	0.0361106
RPL34	2.1315	0.00128
DLG1	1.35847	0.0127065
EPSTI1	3.56891	0.0154257
ZDHHC21	1.41273	0.0310166
CSNK1G3	2.23944	0.0347248
SLC38A4	4.0746	0.025195
NFIB	0.714728	0.0118703
ACTR3C	3.5963	0.0134707
EVI5	1.91941	0.0351307
EBF1	3.43564	0.00953609
KAT2B	2.39333	0.0185865
CEP162	1.31058	0.0346101
PTGER3	3.98978	0.014563
C1QTNF7	6.05955	0.0292286
CPEB1	5.87645	0.0323407
PDE9A	4.71255	0.0272487
ACTR3C	3.74966	0.0292308
PLXNA4	1.81716	0.0248042
RIMS2	3.17619	0.0209984
LINC01708	4.83955	0.0378173
ELAVL2	4.16151	0.046006
SHOC2	1.92836	0.0260668
CNKSR2	4.4936	0.00541731
EPS8	2.88543	0.0215145
LINC00379	4.86046	0.0348132
ST6GALNAC3	1.53003	0.0334945
ATP8A2	2.76961	0.0121657
INTS4P2	3.64033	0.0464926
COL21A1	5.25015	0.0295162
CSNK1G3	2.23944	0.0347248
TMEM74	3.47608	0.0168205
NFIB	0.762816	0.0239463
TIAM1	2.9604	0.00494579
CERS3	6.80717	0.00505095
WDR38	2.12348	0.00781849
ZNF678	2.81397	0.00574784
DAB1	2.64641	0.0489541
WDR63	3.06299	0.0460036
RMDN2	3.81734	0.0166327
ABCA12	2.86405	0.0374962
USP46	1.13934	0.047983
LAMA2	2.24005	0.0217655
LINC00879	6.18635	0.0243596
CNKSR2	4.4936	0.00541731
RNF138	3.38194	0.01608
RORA	1.10199	0.0260702
NCF2	4.9671	0.0495289
DLG1	1.55692	0.0117894
RPL32	1.11944	0.0479985
PPP2R2C	3.5636	0.0361106
TMEM161B	3.7466	0.0128488
SLC8A1	2.38154	0.0243819
SMIM14	1.89845	0.0174854
DIPK1A	3.0017	0.0287162
PDE9A	4.71255	0.0272487
SEC11A	0.788342	0.00949446
SELENOP	2.89208	0.0427878
MIR99AHG	2.27065	0.0488636
LCORL	0.959794	0.0385687
CYSLTR2	4.48998	0.0376234
TWISTNB	1.74445	0.00962954
TNPO1	0.909339	0.0360486
PCCA	1.81692	0.0201732
MIR99AHG	3.98419	0.00459866
SYT12	5.3477	0.0340284
EDIL3	2.7555	0.00821696
PGR	5.62907	0.0119754
TSHR	3.48247	0.0326324
CLDN10	3.37934	0.0147893
G2E3-AS1	3.79544	0.00302024
CSNK1G3	2.23944	0.0347248
LINC01605	2.51573	0.0350274
PWWP3B	4.71371	0.048873
CARD8	0.848261	0.0123997
PLCB4	2.79314	0.0436879
SYCP2L	4.16151	0.046006
ZNF83	1.02987	0.0191874
SELENOP	2.89208	0.0427878
ELAVL2	4.16151	0.046006
CPEB1	5.87645	0.0323407
USP33	2.95338	0.0268055
HACE1	2.67408	0.0426735
PTGER3	3.81148	0.0385655
ZNF678	2.81397	0.00574784
RTKN2	5.91849	0.00556882
HACE1	2.67408	0.0426735
ZBTB41	3.73327	0.0169688
NPSR1-AS1	2.41078	0.0394587
CAPS2	1.37752	0.0355624
HACE1	2.67408	0.0426735
CHD9	0.896096	0.0330868
TOX3	3.16118	0.0420518
IL1RAP	3.243	0.0248084
IGF2BP2	1.51505	0.000159393
C12orf42	4.00332	0.0433099
CD160	3.92233	0.0166011
KAZALD1	1.37683	0.0247094
RIMS2	3.17619	0.0209984
DIAPH3	2.22988	0.0437494
METTL25	3.36375	0.0109476
SLC35F4	3.06044	0.0236767
ELAVL2	4.16151	0.046006
PARD3	1.23472	0.0377746
MIR100HG	0.997591	0.0225043
HHLA1	6.05861	0.0247355
ZNF83	1.02987	0.0191874
MIR325HG	5.22657	0.00460968
SLC35F4	3.06044	0.0236767
RBM34	1.47269	0.00102045
SCAI	1.57274	0.0495747
EVI5	1.91941	0.0351307
KCNN2	4.66401	0.0476388
CAMK4	2.55199	0.0200139
SMARCAD1	1.64298	0.0471011
LRRN3	5.43322	0.0132083
PLCB4	2.89981	0.0323927
ZCCHC7	0.922621	0.0301197
ATG9B	0.921376	0.00162762
NFIB	0.765352	0.0166282
RPS6KA5	3.53778	0.0120811
NETO1	6.05861	0.0247355
PCCA	1.81692	0.0201732
LCORL	0.959794	0.0385687
ATG4C	2.00038	0.0284368
C3orf67	2.6765	0.0248622
ULK2	1.50996	0.0455336
SPATA21	6.26609	0.0046182
NOX4	1.38293	0.00488542
TMEM161B	3.7466	0.0128488
ELAVL2	4.16151	0.046006
SYT12	5.3477	0.0340284
TPT1	1.26223	0.00191618
TNPO1	0.90197	0.0320768
CAPS2	1.37752	0.0355624
MYRIP	2.06401	0.0285106
CACNA1C	3.38579	0.0110421
MTIF3	0.86108	0.0495702
MACC1	5.50749	0.0244556
CAMTA1	3.75526	0.0167899
RPL34	2.18907	0.00121731
USP12-AS1	4.02452	0.0359847
CCDC178	2.68359	0.0423226
TM7SF2	2.23994	0.016412
CEP57L1	1.67013	0.0374673
CRISPLD1	5.74275	0.0336689
KAZN-AS1	5.80945	0.0241731
CEP57L1	1.67013	0.0374673
NOX4	1.39503	0.00531889
ZDHHC21	1.41273	0.0310166
TM4SF1	0.738394	0.0142695
CCDC30	0.945936	0.0404151
KAZALD1	1.37683	0.0247094
DAB1	2.64641	0.0489541
LINC02099	3.12184	0.0403449
C18orf21	1.30088	0.0180314
MIR100HG	1.2807	0.00552001
LOC101928519	4.90735	0.00717574
STAU2	1.17697	0.049942
C15orf40	0.843386	0.0240169
COMMD10	2.16355	0.0233662
MEF2C-AS1	2.91534	0.0374686
PCCA	1.81692	0.0201732
FPGT-TNNI3K	1.84169	0.0469995
CACNB2	1.80918	0.0450825
VWDE	5.52435	0.00919269
SMIM14	1.89845	0.0174854
IL1RL2	4.10741	0.0142757
CDK14	1.8882	0.0360236
FYB1	4.61685	0.00162501
RABGAP1L	1.41401	0.0291486
OSTC	1.14054	0.0346206
DCT	5.601	0.0216139
SLC39A8	2.92117	0.0439411
MCF2L	4.45428	0.01934
DLG1	1.55692	0.0117894
LOC101928911	6.60035	0.00842642
FRG1HP	1.15983	0.0463466
PCCA	1.81692	0.0201732
TCF12	1.69622	0.034465
LRRC7	1.95244	0.0409067
NFIB	0.780849	0.0128812
ELAVL4	6.59324	0.0131593
LINC02192	4.98002	0.0412293
ABCB1	1.21653	0.0222895
NETO1	6.05861	0.0247355
LINC01748	2.31054	0.00415967
SPAG6	5.6855	0.0108371
ELAVL2	4.19006	0.0340208
RNF138	3.38194	0.01608
PIWIL2	4.05015	0.01568
CNTN1	4.6272	0.013096
MCF2L	4.67164	0.00794408
ZCWPW2	2.8393	0.0320205
EBF1	3.43564	0.00953609
TMEM72-AS1	3.66447	0.0136199
SOX9-AS1	5.08525	0.0376122
RIMS2	3.17619	0.0209984
SOCS5	1.50935	0.04046
COL26A1	4.12715	0.0267676
ZDHHC21	1.41273	0.0310166
CPVL	3.03829	0.0213485
CACNA1C	3.38579	0.0110421
MIR100HG	0.985255	0.0254715
DLG1	1.35847	0.0127065
SLC8A1	2.38154	0.0243819
CCDC7	2.76219	0.00532905
KIAA1324	1.95592	0.0447311
MIR325HG	5.22657	0.00460968
PCDHAC1	5.66341	0.00198878
HIF3A	1.86403	0.0427014
CSNK1A1	0.630239	0.0314359
TIAM1	2.9604	0.00494579
CCDC178	2.68359	0.0423226
NFIB	0.758906	0.0247046
DCT	5.601	0.0216139
ZNF56	2.05645	0.0185465
CDC14B	5.04412	0.00792151
PPP6C	1.12036	0.0216225
TRPM3	1.39992	0.00408392
RPL5	1.50733	0.00371969
EBF1	3.43564	0.00953609
TCF12	1.69622	0.034465
LOC102546294	3.97629	0.0467013
PDE1C	4.16088	0.00500783
CYYR1	3.11646	0.0163753
RIMS2	2.03189	0.0160267
MMP28	1.08087	0.0349531
TRIM23	4.79489	0.0274655
CACNA1C	3.38579	0.0110421
ZNF83	1.23103	0.0388138
PRIMPOL	1.35345	0.0334875
NFIB	0.768748	0.021529
ATG9B	0.921376	0.00162762
RPS6KA5	3.53778	0.0120811
PDE9A	4.71255	0.0272487
CACNA1C	3.38579	0.0110421
HSCB	1.20591	0.045226
KCNN4	1.42974	0.0226086
ACACB	1.93681	0.0426387
TINAG	2.99244	0.0346573
LINC00907	3.24828	0.025764
ST6GALNAC3	1.81272	0.0205217
ACSL6	6.16188	0.0144415
LINC00907	3.24828	0.025764
COA1	0.990933	0.0387548
TXNDC16	3.69943	0.0283642
PI15	5.4204	0.0499683
CCDC141	3.17666	0.0279469
RMDN2	3.77226	0.0173915
DPYD	2.9745	0.0140898
SEC11A	0.788342	0.00949446
GAS5	1.87862	0.00188219
NFIB	0.714728	0.0118703
EXPH5	5.45917	0.00488312
DCT	5.601	0.0216139
PCCA	1.81692	0.0201732
STK17A	1.18094	0.041303
LOC388813	6.50621	0.0386465
RPH3A	3.37558	0.0288417
CCDC150	2.47722	0.0328428
DLG1	1.55692	0.0117894
VIT	2.54365	0.011482
SLC8A1	2.38154	0.0243819
SREK1	1.40156	0.0495209
IGF2BP2	1.52584	0.000146536
PTP4A2	0.88459	0.00413739
CARD8	0.848261	0.0123997
RIMS2	2.03189	0.0160267
NETO1	6.25811	0.0182411
MIR100HG	1.19266	0.00960616
FAM155A-IT1	4.28287	0.0439287
TCF12	1.69622	0.034465
CREBZF	1.5494	0.0190919
FRMD3	1.07194	0.0230515
USP46	1.13934	0.047983
PDE9A	4.71255	0.0272487
LTN1	2.78445	0.0489597
NEK11	2.64616	0.0236317
ESR2	2.33937	0.0211989
TADA2A	3.10012	0.0311314
MUC19	3.51246	0.0199872
COL25A1	3.25349	0.0112495
SLC35F4	3.06044	0.0236767
PGAP1	1.74569	0.0225288
LOC728158	5.59918	0.0475662
RABGAP1L	1.33598	0.0195851
HSCB	1.20591	0.045226
ELAVL2	4.16151	0.046006
CCL14	2.52835	0.00337151
DIPK1A	3.0017	0.0287162
CNTN1	3.51672	0.0169483
CNKSR2	4.45146	0.00995472
CARD8	0.848261	0.0123997
RANBP17	2.14515	0.0232802
LOC105372633	4.32106	0.0312255
ST6GALNAC3	1.53003	0.0334945
COA1	0.990933	0.0387548
SREK1	1.40156	0.0495209
ATP5PO	1.13177	0.0246735
PTGER3	3.98978	0.014563
KY	4.99171	0.020703
PDE1C	4.16088	0.00500783
SPARCL1	4.18889	0.0497627
MIR100HG	0.997591	0.0225043
CERS3	6.80717	0.00505095
MEF2C-AS1	2.76944	0.0431772
FSD1L	5.0608	0.00338049
NFIB	0.758906	0.0247046
SPARCL1	4.18889	0.0497627
SLC8A1	2.38154	0.0243819
GPBP1	0.982351	0.0105652
LMO7	3.18225	0.0178382
CACNA1C	3.38579	0.0110421
CSF1R	6.02476	0.00717003
CAPS2	1.37752	0.0355624
GPBP1	0.982351	0.0105652
PHF24	5.25986	0.0321576
CACNA2D1	1.83255	0.0354645
WWP1	2.72306	0.00284141
GPBP1	0.980602	0.0110056
C15orf40	0.818081	0.03129
C18orf21	1.30088	0.0180314
ESRRB	5.31148	0.0111334
PRIMPOL	1.35345	0.0334875
ZNF708	3.25221	0.0168733
RABGAP1L	1.33624	0.0186552
ADGRG6	3.23619	0.000620431
SYCP1	6.79369	0.0013541
S100A8	5.33921	0.0285723
EVI5	1.91941	0.0351307
PEBP4	3.81724	0.0143094
NFIB	0.879404	0.012486
ABHD12B	4.51907	0.0247808
RORA	1.25265	0.0173574
RPPH1	3.09417	0.0118977
CGN	3.4203	0.044341
WDR63	3.06299	0.0460036
ZNF83	1.23103	0.0388138
LCORL	0.959794	0.0385687
LINC02506	2.64971	0.0474304
LOC100507477	3.0098	0.0455824
CACNA1C	3.38579	0.0110421
ABCB1	1.21653	0.0222895
PRIMPOL	1.35345	0.0334875
EVI5	1.91941	0.0351307
CHD9	0.886855	0.0377996
SEC11A	0.788342	0.00949446
ZNF83	1.02987	0.0191874
MIR17HG	4.75864	0.015698
EBF1	3.43564	0.00953609
NFIB	0.765352	0.0166282
METTL25	3.36375	0.0109476
SPATA21	6.26609	0.0046182
PIK3R6	3.90855	0.0255947
TRPM3	1.39992	0.00408392
SREK1	1.41714	0.0461085
ZNF254	2.13573	0.0253145
IKZF1	4.8612	0.0389538
ZNF254	2.0424	0.026275
CCDC7	3.05309	0.00377452
RAP1A	1.78045	0.0329492
LZTFL1	2.33763	0.029829
UTP4	1.06016	0.0440274
FLJ44635	1.04522	0.00574855
CAPS2	1.37752	0.0355624
SULT1A1	1.55446	0.00618546
LINC01999	5.71224	0.0407692
LINC02246	2.29958	0.0426418
CCDC7	2.2261	0.019179
CASC18	1.8784	0.0486028
PDE1C	3.34437	0.01824
RIMS2	3.17619	0.0209984
ACSL6	6.16188	0.0144415
GUCY1A1	4.77072	0.0185963
NFIB	0.807869	0.0339192
PHF24	5.25986	0.0321576
MSH2	1.67431	0.037292
DEPDC4	3.20677	0.016294
ASPH	0.944289	0.0417403
VIT	2.54365	0.011482
PRKCE	1.42772	0.0256765
LINC01592	3.556	0.020507
EBF1	3.43564	0.00953609
MYO1D	1.50434	0.0449725
TBCK	1.0989	0.0191511
CARD8	0.932427	0.00799617
BCAT1	0.922694	0.0379238
CYSLTR2	4.48998	0.0376234
ZDHHC21	1.41273	0.0310166
RPS6KA5	3.53778	0.0120811
ELAVL4	6.59324	0.0131593
LINC02398	4.01608	0.0361595
NOX4	1.36033	0.00560282
CARD8	0.864674	0.0110412
RIMS2	2.03189	0.0160267
LINC02291	6.20614	0.00585751
LCORL	0.959794	0.0385687
VIT	2.54365	0.011482
COL25A1	3.25349	0.0112495
FRMD3	1.10701	0.0139684
RNGTT	1.25742	0.0471317
GAS5	1.87862	0.00188219
SLC10A7	3.74481	0.0325566
STAU2	2.16835	0.0320136
CYP4X1	4.78182	0.0196333
NEK1	2.16417	0.0366129
ZNF708	3.25221	0.0168733
TSHR	3.48247	0.0326324
PRR16	2.65636	0.0293183
CARD8	0.782203	0.0139958
LINC00466	5.17095	0.00882568
BASP1-AS1	4.10564	0.0147945
EPSTI1	3.56891	0.0154257
TCF12	1.69622	0.034465
ZNF83	1.23103	0.0388138
TCF12	1.69622	0.034465
CDH1	5.79489	0.0136048
LINC01814	5.82394	0.0271584
MPPED1	4.80231	0.0195204
POT1	2.42222	0.043579
CREBZF	1.5494	0.0190919
SLC6A20	5.6685	0.0123997
PCDHA1	2.48212	0.0405017
GPM6A	3.29365	0.0316397
SLC35F4	3.06044	0.0236767
VWDE	5.52435	0.00919269
PAN3	1.99208	0.038341
TRPM3	1.2965	0.00886075
XRCC4	1.88148	0.0452122
ASPH	0.97052	0.0415392
NFIB	0.765352	0.0166282
C3orf67	2.6765	0.0248622
TSHR	3.5433	0.022779
NFASC	3.68386	0.0438768
ZDHHC21	1.41273	0.0310166
ALG13	2.30476	0.0326288
PIN4	1.9329	0.012487
NCF2	4.9671	0.0495289
LINC01340	5.56653	0.00499079
SP140	4.41495	0.0336569
SCAI	1.57274	0.0495747
CEP57L1	1.67013	0.0374673
NOX4	1.38293	0.00488542
ANO2	1.62493	0.0350447
RBM34	1.47269	0.00102045
TALAM1	1.66995	0.0432052
KY	4.99171	0.020703
C12orf42	4.00332	0.0433099
ITGB4	1.0374	0.0203343
ADGRF1	4.3674	0.0445883
RPL34	2.18907	0.00121731
TXNDC16	3.69943	0.0283642
LDB2	1.23315	0.0465049
VIT	2.54365	0.011482
TCF12	1.69016	0.0360269
LINC00635	4.90398	0.0462043
MIR548F3	1.06269	0.00639849
SOX9-AS1	5.08525	0.0376122
ATP8A2	2.85735	0.0103112
PTP4A2	0.879944	0.00424714
TMEM161B	3.7466	0.0128488
TBCK	1.06689	0.0233668
MIR100HG	0.985255	0.0254715
CWC27	0.936548	0.0325793
RUNX1T1	2.02877	0.0275692
MRPL1	1.42464	0.0461846
HIF3A	1.83547	0.0414378
NFIB	0.841823	0.0186227
TRPM3	1.2965	0.00886075
IKZF1	4.8612	0.0389538
C9	4.15099	0.0175582
ZNF83	1.02987	0.0191874
LYST	4.11069	0.03704
CEP57L1	1.67013	0.0374673
CAPS2	1.37752	0.0355624
STAU2	1.18094	0.0488399
CNKSR2	4.4936	0.00541731
SLC26A7	3.94403	0.00784568
LRCH1	3.29203	0.0102349
ZNF395	1.83175	0.0350426
SLC45A2	6.08337	0.0214537
COMMD6	1.34028	0.00530211
INTS6	1.98838	0.0297907
ZBTB41	3.73327	0.0169688
SHOC2	1.92836	0.0260668
PCCA	1.81692	0.0201732
GAS5	1.87862	0.00188219
FSD1L	5.0608	0.00338049
ZFYVE16	1.09514	0.0443623
GAS5	1.87862	0.00188219
RBM34	1.47269	0.00102045
CARD8	0.90078	0.00858253
RPL21	1.53868	0.0352152
PHF24	5.25986	0.0321576
CACNB2	1.80918	0.0450825
CARD8	0.848261	0.0123997
LINC02036	5.49898	0.0459894
SMIM10L1	0.713012	0.0477324
DMGDH	5.85346	0.00957319
KAZALD1	1.42045	0.0244664
TRPM3	1.39992	0.00408392
RORA-AS1	1.11675	0.0275419
CACNB2	1.80918	0.0450825
PTPN4	1.75787	0.00102932
LINC02099	3.12184	0.0403449
KY	4.18061	0.0482108
CPB2	3.38693	0.0408598
RPS6KA5	3.53778	0.0120811
ARHGAP18	1.30332	0.0137209
IKZF1	4.8612	0.0389538
MAP4K3-DT	1.26846	0.0361868
LRRIQ1	4.4646	0.00889059
ARL15	2.43915	0.0176485
PRELP	1.94663	0.0367141
SLC18A1	6.17896	0.0152214
RIMS2	3.17619	0.0209984
GPHN	1.99744	0.0134593
NEK1	2.16417	0.0366129
PLAAT5	5.4204	0.0499683
ACSL6	6.16188	0.0144415
PDE1C	3.34437	0.01824
PRR16	2.62745	0.0333622
SULT1A1	1.55446	0.00618546
LOC101929563	3.6295	0.028911
DLG1	1.55692	0.0117894
SP140	4.41495	0.0336569
ADORA1	4.4296	0.0371797
PDE11A	2.83546	0.0484703
LRRC69	2.94429	0.0409444
NETO1	6.05861	0.0247355
EMX2OS	5.67467	0.0494619
FGD3	5.52263	0.0168576
LRCH1	3.29203	0.0102349
LINC02113	6.25811	0.0182411
CCDC7	3.05309	0.00377452
TPTE	3.82714	0.0414594
MPPED1	4.80231	0.0195204
CCDC152	3.33159	0.030497
FRMD3	1.07302	0.0168954
CARD8	0.848261	0.0123997
STARD6	3.8073	0.0369557
TIAM1	2.9604	0.00494579
LINC01776	1.75436	0.0108082
ASPH	0.944289	0.0417403
GAS5	1.7618	0.00299931
KIAA1324	1.95592	0.0447311
GPC3	0.950084	0.00922495
NFIB	0.765352	0.0166282
ZDHHC21	1.41273	0.0310166
ERICH3-AS1	6.25894	0.0218906
SLC38A4	4.0746	0.025195
QKI	1.21529	0.029637
IL1RAP	3.243	0.0248084
NPSR1-AS1	2.41078	0.0394587
SEC11A	0.788342	0.00949446
DIPK1A	3.279	0.0431237
BCAT1	0.922694	0.0379238
PDE9A	4.71255	0.0272487
VIT	3.61594	0.00383369
LMO7	3.18225	0.0178382
PRIMPOL	1.35345	0.0334875
RPS24	0.850002	0.0174528
CARD8	0.848261	0.0123997
LRFN2	2.74304	0.0454327
RIMS2	2.03189	0.0160267
PDE4D	1.96009	0.0490303
MIR325HG	5.22657	0.00460968
PIK3R6	3.90855	0.0255947
GAS5	1.87862	0.00188219
HACE1	2.67408	0.0426735
HACE1	2.67408	0.0426735
CSNK1G3	2.23944	0.0347248
HTR4	3.77028	0.0274068
CWC27	0.936548	0.0325793
SYCP1	6.79369	0.0013541
SLC8A1	2.38154	0.0243819
ITSN2	3.0274	0.0117613
ATP5ME	1.45494	0.0334916
PDE9A	4.71255	0.0272487
ADAMTS5	5.15896	0.0235839
ACSL6	6.16188	0.0144415
TGFBR3	2.54464	0.0350067
ATP5PD	1.84632	0.000440797
SHOC2	1.92836	0.0260668
NETO1	6.05861	0.0247355
RIMS2	2.03189	0.0160267
PCDHA11	6.15893	0.000639915
NUP210	3.58751	0.0233389
ZCWPW2	2.81977	0.0389839
ARID2	2.32295	0.0198581
PCCA	1.81692	0.0201732
ELAVL2	4.16151	0.046006
RBM34	1.47269	0.00102045
FRMD4A	3.00656	0.02214
SIK3	2.92269	0.0105525
PCM1	2.81813	0.0364685
LOC101927040	3.72966	0.0222788
TAF4B	2.64608	0.0482648
RIMS2	3.17619	0.0209984
TRPM3	1.39992	0.00408392
IL12RB2	3.14393	0.0462405
IL1RAP	3.243	0.0248084
DLG1	1.55692	0.0117894
ANKRD28	4.20804	0.012313
TOX3	3.16118	0.0420518
ST6GALNAC3	1.53003	0.0334945
PTGER3	5.86628	0.00811213
RALGAPA1P1	4.92539	0.0478782
CACNA1C	3.38579	0.0110421
MAP3K21	4.28285	0.0200403
ELAVL2	4.19006	0.0340208
ACTR3C	3.74966	0.0292308
HACD4	2.98408	0.0217479
C3orf67	2.6765	0.0248622
IL1RL2	4.10741	0.0142757
NFIB	0.765352	0.0166282
POT1	2.42222	0.043579
GUCY1B2	4.63113	0.00935085
SEMA3A	2.29068	0.014022
EEF1B2	0.951012	0.0446267
CD160	3.92233	0.0166011
CAPS2	1.37752	0.0355624
GAS5	1.87862	0.00188219
NDUFA5	1.70495	0.0459389
MOB3B	3.33292	0.0418421
CERS3	6.80717	0.00505095
AGBL4-IT1	6.0432	0.0251002
CACNB2	1.80918	0.0450825
CYSLTR2	4.48998	0.0376234
ITSN2	3.0274	0.0117613
TCF12	1.69622	0.034465
ZNF117	1.66409	0.0379523
SDHAF3	2.51457	0.0149338
LRRN3	5.43322	0.0132083
CACNA1E	3.45244	0.0283192
CRY1	3.6574	0.0142191
ZNF678	2.81397	0.00574784
MCF2L	4.5602	0.0133518
CACNA1C	3.38579	0.0110421
DLG1	1.55692	0.0117894
SLC6A20	5.6685	0.0123997
CCL15-CCL14	2.5319	0.00332631
ASPH	0.97052	0.0415392
SVEP1	2.97956	0.0357949
SPAST	2.32116	0.0443451
CAMK4	2.55199	0.0200139
TTC41P	5.39841	0.00323701
EML6	1.86369	0.0375815
PIN4	1.9329	0.012487
CPB2	3.38693	0.0408598
LINC01202	5.12062	0.0288193
ZNF83	1.23103	0.0388138
ACTR6	3.06229	0.045969
STARD6	3.8073	0.0369557
MMD2	5.02628	0.0454047
RPL37A	0.927597	0.0341526
NEK1	2.16417	0.0366129
DLG1	1.55692	0.0117894
EBF1	3.43564	0.00953609
IL12RB2	3.14393	0.0462405
CAMK4	2.55199	0.0200139
RORA-AS1	1.14793	0.0320961
PCDHA1	2.48212	0.0405017
MIR99AHG	3.90571	0.00845923
PDZD4	2.74801	0.0285324
ZGRF1	3.15579	0.0102917
UBE2E1	1.12514	0.0483345
CEP57L1	1.67013	0.0374673
RPS24	0.850002	0.0174528
NTRK3	3.9166	0.0146077
PDE9A	4.71255	0.0272487
CEP57L1	1.67013	0.0374673
LMO7	3.18225	0.0178382
RBPJ	1.43013	0.0220074
EDIL3	2.7555	0.00821696
SLC8A1	2.38154	0.0243819
FSIP1	2.22914	0.0400896
TSPAN8	3.72621	0.0179302
STAU2	1.18094	0.0488399
ZNF704	1.00954	0.0174656
CNKSR2	4.45146	0.00995472
CACNA1C	3.38579	0.0110421
ANKRD28	4.20804	0.012313
DROSHA	1.01157	0.0352749
LINC02389	4.84023	0.0206364
DMGDH	4.89045	0.0193215
SLC30A8	4.91659	0.00942697
FSD1L	5.0608	0.00338049
MIR12136	0.89715	0.0297513
MCTS1	1.05414	0.0307905
GLRB	3.5321	0.0450912
SREK1	1.40156	0.0495209
ABCA12	2.86405	0.0374962
METTL25	3.36375	0.0109476
TCF12	1.69016	0.0360269
ZNF83	1.02987	0.0191874
CPEB1	5.87645	0.0323407
CYSLTR2	4.48998	0.0376234
FYB1	4.19375	0.00470599
IL1RAP	3.39266	0.028189
DLG1	1.55692	0.0117894
CACNB2	1.80918	0.0450825
PDZD4	2.74801	0.0285324
ACTR3C	3.74966	0.0292308
TGFBR3	2.36238	0.042964
LINC02578	4.09731	0.0362034
PWWP3B	4.71371	0.048873
HACE1	2.67408	0.0426735
CEP57L1	1.67013	0.0374673
ELAVL2	4.19006	0.0340208
C10orf88	0.978118	0.041604
ELAVL2	4.16151	0.046006
PRIMPOL	1.35345	0.0334875
CAMTA1	3.75526	0.0167899
ELAVL2	4.19006	0.0340208
CACNA1C	3.38579	0.0110421
TRPM3	1.2965	0.00886075
ENSA	0.907516	0.0498884
LRRTM3	4.15962	0.010853
RPS4X	1.12353	0.0314335
HOMER1	3.28148	0.0360607
STMN2	4.95206	0.0434652
DIPK1A	3.0017	0.0287162
LOC102546299	3.90338	0.0293074
GPC3	0.950084	0.00922495
SP140	4.41495	0.0336569
PDE9A	4.71255	0.0272487
RMDN2-AS1	3.83282	0.0257909
CDC14B	3.70907	0.0112322
MIR100HG	1.19266	0.00960616
ANO2	1.62493	0.0350447
SULT4A1	5.64028	0.0341771
RPS24	0.846082	0.0175489
PHF24	5.25986	0.0321576
ZNF271P	0.927763	0.0352892
ROBO1	1.65102	0.0391268
ITSN2	3.0274	0.0117613
SLC8A1	2.38154	0.0243819
PGM5	5.72944	0.0460247
DNM3	2.31066	0.021417
NBEA	2.60292	0.0440196
TMEM161B	2.8214	0.0287423
ESR2	2.09426	0.033797
TNPO1	0.909339	0.0360486
PRELP	1.94663	0.0367141
RBM34	1.47269	0.00102045
PCCA	1.81692	0.0201732
ELAVL2	4.16151	0.046006
TMA16	1.40135	0.0293503
CCDC68	4.91067	0.0363766
DLG1	1.55692	0.0117894
TIAM1	2.9604	0.00494579
CARD8	0.848261	0.0123997
SULT1A1	1.48452	0.00721787
CACNA1C	3.38579	0.0110421
LINC00535	2.41299	0.0373117
SLC30A8	4.91659	0.00942697
NETO1	6.25811	0.0182411
TPTE	3.82714	0.0414594
CAMTA1	3.75526	0.0167899
PDE9A	4.71255	0.0272487
LRRC7	1.95244	0.0409067
PRR16	2.69444	0.0263243
ST6GALNAC3	1.53003	0.0334945
TRPM3	1.39992	0.00408392
ESR2	2.09426	0.033797
DLC1	2.4887	0.0325759
CSNK1G3	2.23944	0.0347248
TIAM1	4.6138	0.00207915
PKD1L2	4.06483	0.049859
IL12RB2	3.14393	0.0462405
PDZD4	2.74801	0.0285324
NUCKS1	1.40305	0.0143259
RPS24	0.850002	0.0174528
EPSTI1	3.56891	0.0154257
CAPS2	1.37752	0.0355624
IKZF1	4.8612	0.0389538
ZDHHC21	1.41273	0.0310166
RIMS2	3.17619	0.0209984
CACNA1C	3.38579	0.0110421
SLCO1B1	4.72072	0.0154978
CDC14B	3.22055	0.0421269
RIPOR2	5.53021	0.0212025
GABBR1	1.785	0.0257913
ZGRF1	3.15579	0.0102917
CACNA1E	3.45244	0.0283192
CREBZF	1.5494	0.0190919
ITGA9-AS1	1.37524	0.0376552
HAPLN1	6.50621	0.0386465
GPRIN3	3.82329	0.0208951
OLFM3	3.0398	0.0323629
QKI	1.21529	0.029637
ZDHHC17	4.47147	0.00755485
RB1	1.18949	0.00590219
PPP6C	1.12036	0.0216225
NGF-AS1	3.64635	0.0177763
FAM228B	1.84493	0.0469444
TMEM161B	3.7466	0.0128488
LOC400655	3.69508	0.040417
NFIB	0.758906	0.0247046
IGF2BP2	1.51505	0.000159393
ZDHHC21	1.41273	0.0310166
ZNF678	2.81397	0.00574784
CNTN1	3.31731	0.0236892
BANK1	4.09034	0.0146934
DLG1	1.55692	0.0117894
NFIB	0.765352	0.0166282
LOC101559451	1.18873	0.0422318
NFIB	0.807869	0.0339192
SPAG6	5.6855	0.0108371
SELENOP	2.89208	0.0427878
PDE1C	4.16088	0.00500783
DDX52	0.829102	0.0184329
SPARCL1	4.18889	0.0497627
SYCP1	6.79369	0.0013541
C3orf67	2.6765	0.0248622
CSNK1G3	2.23944	0.0347248
SLC8A1	2.38154	0.0243819
IL12RB2	3.14393	0.0462405
DAB1	2.40064	0.0476475
GAS5	1.87862	0.00188219
ZFYVE16	1.09514	0.0443623
SKOR2	6.14264	0.0259434
DNM3	2.19124	0.0265683
RABGAP1L	1.41401	0.0291486
MTIF3	0.8713	0.0475179
ZNF708	3.25221	0.0168733
HACE1	2.67408	0.0426735
TAF1A	6.19763	0.0142106
TPT1	1.26242	0.00191469
VAV3	4.21919	0.0276897
ST6GALNAC3	1.53003	0.0334945
ZC3H12D	5.00723	0.0385687
CDC14B	3.70907	0.0112322
RIMS2	3.17619	0.0209984
DNM3	2.19124	0.0265683
DDX60	4.04863	0.0348769
LINC00587	6.24922	0.0152641
RPS6KA5	3.53778	0.0120811
ENAH	0.800365	0.0239674
TAF4B	2.64608	0.0482648
RPS15A	1.92226	0.000485616
CACNA1C	3.38579	0.0110421
CPVL	3.02085	0.0203023
CEP57L1	1.67013	0.0374673
ADORA1	4.4296	0.0371797
ADORA1	4.4296	0.0371797
TBCK	1.0989	0.0191511
PTEN	1.08412	0.0404443
DLG1	1.55692	0.0117894
TRPM3	1.2965	0.00886075
CEP295	1.24754	0.0207085
DAB1	2.83627	0.0380091
NFASC	3.68386	0.0438768
PARD3	1.23472	0.0377746
TMPRSS12	4.54742	0.0318497
USH2A	5.31704	0.00407851
LINC02133	5.2358	0.0125231
TBCK	1.0989	0.0191511
HSCB	1.20591	0.045226
ESR1	2.85317	0.0287916
CHD9	0.886855	0.0377996
ERMP1	2.27571	0.0102461
ZNF83	1.23103	0.0388138
RMDN2	3.67587	0.0442034
HACE1	2.67408	0.0426735
NFIB	0.758906	0.0247046
ERICH3	4.83263	0.0416576
MIR325HG	5.22657	0.00460968
CDH1	5.79489	0.0136048
CARD8	0.848261	0.0123997
PAM	2.6327	0.0314365
PCCA	1.81692	0.0201732
NUP133	1.74351	0.0124992
RPL34	2.18907	0.00121731
RBPJ	1.43013	0.0220074
RNF138	3.38194	0.01608
TNPO1	0.90197	0.0320768
ZNF83	1.02987	0.0191874
COA1	0.990933	0.0387548
COMMD6	1.29495	0.00604868
ZMYND10	4.30789	0.0408843
IKZF1	4.8612	0.0389538
SCN4B	5.58639	0.0447895
LINC00376	4.06495	0.0133005
LRRC69	2.94429	0.0409444
ZNF254	2.13573	0.0253145
CSNK1A1	0.630239	0.0314359
ITGB4	1.0374	0.0203343
TAFA4	4.69553	0.0149325
MTIF3	0.86108	0.0495702
LRRN3	5.43322	0.0132083
CPEB1	5.87645	0.0323407
LINC01607	3.33069	0.0367905
TTC39B	1.98004	0.0208588
LCORL	0.959794	0.0385687
COL25A1	3.25349	0.0112495
PDE9A	4.71255	0.0272487
HACE1	2.67408	0.0426735
DLG1	1.55692	0.0117894
STMN2	4.95206	0.0434652
INTS6	1.98838	0.0297907
SLC2A12	2.98589	0.0357129
NEK11	3.29589	0.00567904
DAB1	2.64641	0.0489541
MIR100HG	0.997591	0.0225043
CERS3	6.80717	0.00505095
ALG13	2.30476	0.0326288
TLL1	2.58229	0.0248682
DNM3	2.19124	0.0265683
STYX	2.08123	0.0353423
CDH23	3.52805	0.0413301
AGBL3	2.95699	0.0319946
POT1	2.42222	0.043579
TTK	3.66792	0.000591518
ZRANB2-AS2	3.52963	0.0258765
LRRC7	1.95244	0.0409067
CDH1	5.79489	0.0136048
TMEM161B	3.86102	0.00795238
CDC14B	3.70907	0.0112322
NEK1	2.16417	0.0366129
CAPS2	1.37752	0.0355624
RPL34	2.60317	0.000253148
RORA	1.10199	0.0260702
COA1	0.990933	0.0387548
ST6GALNAC3	1.53003	0.0334945
RNF180	2.2839	0.0290475
BANK1	4.14719	0.0133731
SCN4B	5.58639	0.0447895
PRKAR2B	1.32732	0.0180577
NFIB	0.765352	0.0166282
MIR17HG	4.75864	0.015698
TCF12	1.69622	0.034465
SHOC2	1.92836	0.0260668
CARD8	0.875759	0.0105302
ELAVL4	6.59324	0.0131593
CARD8	0.90078	0.00858253
PRR16	2.65636	0.0293183
ZNF83	1.23103	0.0388138
TRIM24	1.67436	0.0149849
NFIB	0.841823	0.0186227
ZCWPW2	2.8393	0.0320205
VWA8	2.14504	0.0302683
ZNF277	1.04319	0.0345128
SMIM14	1.90163	0.0174609
IL1RL2	4.10741	0.0142757
CDK14	1.8882	0.0360236
CCL14	2.53851	0.00329289
SLC35F4	3.06044	0.0236767
CACNB2	2.24934	0.00560015
CASC18	1.8784	0.0486028
METTL25	3.36375	0.0109476
MYRIP	2.06401	0.0285106
PARD3	1.23472	0.0377746
NXPE1	5.7542	0.0351817
ADGRG6	3.23619	0.000620431
NFIB	0.879404	0.012486
PPFIA2	3.60903	0.0341804
ZCCHC7	0.922621	0.0301197
CEP57L1	1.67013	0.0374673
USP46	1.13934	0.047983
GPM6A	3.29365	0.0316397
HACD4	2.98408	0.0217479
COLEC10	4.96246	0.0494533
NOX4	1.38293	0.00488542
PTP4A2	0.879944	0.00424714
PTGER3	3.98978	0.014563
RPL26	1.69578	0.00349317
RPS6KA5	3.53778	0.0120811
SLFN12L	4.99139	0.0340365
MICU2	1.51586	0.0364797
QKI	1.21529	0.029637
SMARCAD1	1.64298	0.0471011
CAPS2	1.37752	0.0355624
GTF2A2	1.43268	0.0396611
NEK1	2.16417	0.0366129
CARD8	0.848261	0.0123997
MEF2C-AS1	2.91534	0.0374686
PRKACB	3.94463	0.0455846
TM7SF2	2.23994	0.016412
SLC35F4	3.06044	0.0236767
PAG1	3.12068	0.0439107
RIMS2	3.17619	0.0209984
DLG1	1.35847	0.0127065
COMMD6	1.34028	0.00530211
NFIB	0.841823	0.0186227
NPY2R	5.72296	0.0402217
PDE1C	3.34437	0.01824
RIMS2	2.03189	0.0160267
SPAG6	5.6855	0.0108371
MSH2	1.67431	0.037292
ZDHHC21	1.41273	0.0310166
LRRC7	1.95244	0.0409067
TRPM3	1.2965	0.00886075
COMMD6	1.34028	0.00530211
DROSHA	1.01157	0.0352749
DAB1	2.83627	0.0380091
DLG1	1.55692	0.0117894
FYB1	4.19375	0.00470599
SMARCAD1	1.64298	0.0471011
ZNF536	3.65497	0.020191
PGR	5.62907	0.0119754
FYB1	4.19375	0.00470599
VIT	2.54365	0.011482
XRCC4	1.88148	0.0452122
LOC100507477	3.0098	0.0455824
EBF1	3.43564	0.00953609
LOC101929210	6.42181	0.00471292
KIF20B	2.11461	0.0389532
ERGIC2	1.1851	0.00216048
RMDN2	2.87938	0.0375934
OLFM3	3.0398	0.0323629
HS6ST3	2.08606	0.0251163
ZFYVE16	1.09514	0.0443623
RPS6KA5	3.53778	0.0120811
TCF12	1.69622	0.034465
IL1RAP	3.243	0.0248084
EFCAB3	2.20249	0.0445653
ZDHHC21	1.41273	0.0310166
GPC3	0.950084	0.00922495
SLC26A7	4.24499	0.0106884
COA1	0.990933	0.0387548
HACD4	2.98408	0.0217479
ST18	5.09476	0.0189871
ADGRG6	3.23619	0.000620431
RIMS2	3.17619	0.0209984
ELAVL2	4.16151	0.046006
PCCA	1.81692	0.0201732
TGFBR3	2.54464	0.0350067
PTEN	1.08412	0.0404443
MEI4	2.38139	0.0330137
CARD8	0.848261	0.0123997
PCCA	1.81692	0.0201732
LINC01612	4.86887	0.0155662
PDE9A	4.71255	0.0272487
MYRIP	2.06401	0.0285106
TM9SF2	1.23764	0.0423083
SYT12	5.3477	0.0340284
BEST3	2.40967	0.0496693
SLC4A7	2.43477	0.0403877
PTGER3	3.98978	0.014563
COA1	0.990933	0.0387548
CNTN1	3.55874	0.0478822
CPEB1	5.87645	0.0323407
CACNA1C	3.38579	0.0110421
LMO7	3.18225	0.0178382
PRIMPOL	1.35345	0.0334875
CLDN10	3.37934	0.0147893
ENSA	0.907516	0.0498884
CYSLTR2	4.48998	0.0376234
STK32A	5.90561	0.00924721
SLC8A1	2.38154	0.0243819
ZDHHC13	1.31081	0.049568
LINC01594	4.1356	0.0386423
SLC10A7	3.74481	0.0325566
CEP290	1.97834	0.00306584
PTP4A2	0.88459	0.00413739
MMD2	5.33921	0.0285723
UGT3A1	4.84321	0.0458674
ACTR3C	3.74966	0.0292308
ST6GALNAC3	1.53003	0.0334945
FAR2	0.949934	0.044472
SMS	1.05235	0.0302024
RIMS2	2.03189	0.0160267
HACE1	2.67408	0.0426735
SLC35F4	3.06044	0.0236767
MIR99AHG	2.28938	0.0280484
TSPAN8	3.72621	0.0179302
ROBO1	1.92954	0.0357018
SEC11A	0.788342	0.00949446
NXPE1	5.7542	0.0351817
SYCP1	6.79369	0.0013541
CES5A	3.94662	0.0239271
ZCCHC7	0.922621	0.0301197
SLC8A1	2.38154	0.0243819
CYYR1	3.11646	0.0163753
RUNX1T1	2.02877	0.0275692
RIMS2	3.17619	0.0209984
RPL32	1.1203	0.0484975
TIAM1	5.21163	0.0270545
ACSL6	6.16188	0.0144415
SLC8A1	2.40812	0.024192
BEST3	2.61213	0.0339848
LINC02446	5.07132	0.0239723
CSNK1G3	2.23944	0.0347248
PPP6C	1.12036	0.0216225
ITSN2	2.68863	0.0216168
HTR4	3.47651	0.035452
SORCS3	2.82012	0.0447852
ENAH	0.800365	0.0239674
CATSPERE	2.67055	0.0182783
C12orf42	4.00332	0.0433099
OSTC	1.14054	0.0346206
KY	4.18061	0.0482108
CAPS2	1.37752	0.0355624
EXOC4	2.52722	0.0205448
MTIF3	0.8713	0.0475179
IGF2BP2	1.52584	0.000146536
ELAVL2	4.16151	0.046006
NETO1	6.05861	0.0247355
CSF1R	5.43928	0.0197713
RPS27A	1.54895	0.000630207
CSF1R	5.43928	0.0197713
C15orf40	0.843386	0.0240169
HTR4	3.47651	0.035452
SLC18A1	6.17896	0.0152214
CACNA1C	3.38579	0.0110421
RORA	1.31511	0.0292135
PGR	5.62907	0.0119754
NCF2	4.9671	0.0495289
CPEB1	5.87645	0.0323407
MYRIP	2.06401	0.0285106
PDE9A	4.71255	0.0272487
ELAVL2	4.16151	0.046006
DLG1	1.55692	0.0117894
RPS27A	1.54748	0.000639623
CAPS2	1.37752	0.0355624
PHF20L1	3.3972	0.0189449
PIWIL2	4.05015	0.01568
PRIMPOL	1.35345	0.0334875
MYRFL	4.03248	0.00873213
HDAC2-AS2	2.69551	0.0189563
C3orf67-AS1	2.7885	0.0344784
NOX4	1.38293	0.00488542
SLC4A7	2.43477	0.0403877
TRIM23	4.79489	0.0274655
SREK1	1.40156	0.0495209
ZNF271P	0.927763	0.0352892
SLC8A1	2.40812	0.024192
ZNF83	1.02987	0.0191874
ELAVL2	4.16151	0.046006
ZNF83	1.23103	0.0388138
IL1RAP	3.243	0.0248084
LCORL	0.959794	0.0385687
CNTLN	2.32064	0.017827
KCNQ3	3.13212	0.028044
HACE1	2.67408	0.0426735
ZFYVE16	1.09514	0.0443623
CSNK1G3	2.23944	0.0347248
CHD9	0.886855	0.0377996
RNGTT	1.25742	0.0471317
PDZD4	2.74801	0.0285324
IGF2BP2	1.52584	0.000146536
PPFIA2	3.98353	0.0417442
BANK1	4.14719	0.0133731
PGR	5.62907	0.0119754
GPHN	1.99744	0.0134593
CACNA1E	3.45244	0.0283192
C15orf40	0.815235	0.0314732
CRYZL1	1.17623	0.0322727
OLFM3	3.0398	0.0323629
PRIMPOL	1.35345	0.0334875
BEST3	2.47061	0.0409652
GLRB	3.5321	0.0450912
DLG1	1.55692	0.0117894
TRHDE	3.78795	0.0203098
SLC35F4	3.06044	0.0236767
LINC02558	5.92985	0.0350852
EXPH5	5.45917	0.00488312
CEP57L1	1.67013	0.0374673
LPAR6	0.943283	0.0437503
FSIP1	2.22914	0.0400896
PPFIA2	3.60903	0.0341804
SLC18A1	6.17896	0.0152214
DDX52	0.829102	0.0184329
PI15	5.4204	0.0499683
CSNK1A1	0.630239	0.0314359
IKZF1	4.8612	0.0389538
ELAVL2	4.16151	0.046006
FYB1	4.19375	0.00470599
TAF1A	5.90194	0.024146
HACE1	2.67408	0.0426735
LOC400627	1.3383	0.0353349
ATP5PD	1.84632	0.000440797
TCF12	1.69622	0.034465
ZDHHC17	4.47147	0.00755485
EBF3	4.62741	0.0346519
DLG1	1.55692	0.0117894
MEI4	2.38139	0.0330137
CDC14B	3.22055	0.0421269
DOCK2	1.4802	0.0413122
MCF2L	4.45428	0.01934
CACNB2	1.80918	0.0450825
SLC18A1	6.17896	0.0152214
ZDHHC21	1.41273	0.0310166
ACTR3C	3.74966	0.0292308
MEF2C-AS1	2.91534	0.0374686
LINC02208	3.7857	0.0372786
MIR325HG	5.22657	0.00460968
TMEM161B	3.7466	0.0128488
CACNA1C	3.38579	0.0110421
MIR4500HG	3.39056	0.0435994
ZNF83	1.23103	0.0388138
ZDHHC21	1.41273	0.0310166
SIM1	4.67302	0.0288553
C12orf42	4.00332	0.0433099
MIR99AHG	3.90571	0.00845923
NME7	1.33543	0.0407661
SPAST	2.32116	0.0443451
RPL35	1.74073	0.0252166
FAM227B	2.23072	0.0314631
PRIMPOL	1.35345	0.0334875
RIMS2	2.03189	0.0160267
ITSN2	3.0274	0.0117613
CELSR3	2.97902	0.0241307
DNM3	2.19124	0.0265683
VPS13A	3.04828	0.0251414
COA1	0.990933	0.0387548
ACTR6	3.06229	0.045969
MALAT1	1.66564	0.0427912
ELAVL2	4.16151	0.046006
KIF6	6.52174	0.0096718
ZFYVE16	1.09514	0.0443623
RBPJ	1.43913	0.0214089
C18orf63	4.7913	0.0490255
MIR100HG	0.985255	0.0254715
ADGRG6	3.23619	0.000620431
KIAA0825	3.17184	0.0410447
CACNA2D1	1.83255	0.0354645
ELAVL2	4.16151	0.046006
PDE9A	4.71255	0.0272487
MYRIP	2.06401	0.0285106
SEMA6A-AS2	4.89666	0.0238587
RPL23	1.14174	0.00743397
SEC11A	0.815215	0.00701677
CSNK1G3	2.23944	0.0347248
TIAM1	5.21163	0.0270545
RIMS2	3.17619	0.0209984
PTPN11	3.94023	0.0318045
LTB	-2.81309	8.4e-06
PLEKHG5	-0.704909	0.01856
COPS7B	-0.656397	0.0484922
HLA-C	-0.7679	0.0119415
IL32	-1.56886	0.00148486
P2RY6	-3.23675	7.72e-06
MGAT1	-0.58052	0.0258879
CTSB	-0.820948	0.0271393
C1S	-2.82266	0.0170443
PLEKHG5	-0.704909	0.01856
APOL1	-1.13238	4.74e-05
LTB	-2.81309	8.4e-06
ZC3H12A	-2.60125	0.00155713
TSTD2	-1.54354	0.0299325
ATN1	-0.827713	0.0227815
IL32	-1.56886	0.00148486
NFKB1	-1.33265	0.0204349
PLEKHG5	-0.705758	0.0183598
MSX1	-1.51569	0.00067364
CUL4A	-0.560153	0.0432555
ENTPD6	-0.731377	0.017139
MGAT1	-0.562286	0.0294852
IL32	-1.56663	0.0015196
NODAL	-3.18948	0.0457831
TRAF3	-0.762453	0.0387379
CCNI	-0.828549	0.049608
MGAT1	-0.588009	0.0251224
ENTPD6	-0.729788	0.0172051
ATG9A	-0.882416	0.043944
HIC1	-0.74039	0.0143095
LINC01480	-1.37189	0.0238253
WARS	-0.692529	0.0239447
SLC7A2	-2.32296	1.2e-05
TNFRSF4	-4.12919	0.032583
KIFC3	-0.827853	0.0254499
PRR5L	-1.29316	0.0276461
SLC7A2	-2.25372	8.11e-06
CFAP410	-0.752842	0.0189364
CFLAR	-0.715949	0.0106062
LOC101926963	-1.2084	0.0290628
PLEKHG5	-0.713744	0.0176281
CDKN1A	-0.716315	0.0188924
POU2F2	-2.49007	3.04e-11
SOX7	-1.10337	0.0396227
CXCL8	-3.55319	0.0134347
SAMD4A	-0.728071	0.0181381
SLC2A6	-1.39162	0.000213767
NDST1	-0.700593	0.0290416
C19orf12	-0.650731	0.0478191
UBD	-4.91735	2.17e-21
PTPRE	-0.99174	0.0352534
LOC100126784	-1.50071	0.0398499
TRIM27	-0.831772	0.0387402
CFAP410	-0.752842	0.0189364
MGAT1	-0.58052	0.0258879
PAPLN	-1.52774	4.15e-06
INHBA	-1.3032	0.0483739
EFNA1	-1.60626	0.00890634
NFKBIA	-1.54376	0.0427571
NAV2	-0.631282	0.0157776
BMF	-1.4015	0.0499855
CSF2	-9.82668	8.64e-15
SOD2	-3.41459	7.19e-12
P2RY6	-3.23675	7.72e-06
TNIP1	-1.15088	0.03514
POU2F2	-2.49007	3.04e-11
TP53	-1.07711	0.0285337
CTSS	-1.52856	0.0302715
GIPC1	-0.787388	0.0356213
PI4KA	-1.04101	0.00204627
HLA-A	-0.658249	0.0477713
PHLDA2	-1.27124	0.0133118
TMEM217	-1.25051	0.00193876
IL32	-1.47438	0.00691831
USB1	-0.725027	0.032979
PCDHGB5	-2.33172	0.0332771
C1S	-2.82266	0.0170443
ZC3H12A	-2.60125	0.00155713
TNFRSF10B	-0.687446	0.0221873
MX1	-1.82395	9.07e-05
APOL1	-1.13238	4.74e-05
HERC6	-1.84463	0.0201042
PHF8	-1.18328	0.0243143
ICAM1	-3.72895	7.06e-20
HPX	-4.7665	0.0420674
RFLNA	-2.75629	8.79e-12
SPHK1	-0.584243	0.0401129
TNIP1	-1.15415	0.0348428
MOB3C	-1.19467	0.0339836
CNTNAP1	-1.16987	0.0346997
HAPLN3	-1.39532	0.0319661
LRG1	-6.21448	0.000681807
TNIP3	-3.03799	0.0437263
EBI3	-5.01087	2.19e-05
BTN3A1	-1.92385	0.00528169
ENTPD6	-0.729788	0.0172051
ABCG1	-0.690517	0.00983308
ENTPD6	-0.731377	0.017139
SLC38A7	-0.750133	0.0250257
KIFC3	-0.743622	0.0390963
NUP153	-0.873073	0.0411447
MGAT1	-0.590463	0.0249197
APOL1	-1.13375	4.62e-05
ENTPD6	-0.731377	0.017139
CUL4A	-0.560153	0.0432555
BMF	-1.4015	0.0499855
PXN	-0.710116	0.043707
GTF3C1	-0.94036	0.0360443
ARID1A	-1.05258	0.0282793
IL32	-1.56886	0.00148486
CTHRC1	-2.57547	0.0182589
MARK2	-0.859913	0.030241
ENO1	-0.652239	0.0291984
C11orf68	-0.708379	0.0467427
GTF3C1	-0.94036	0.0360443
POLR3A	-0.944371	0.040729
JMJD6	-0.813883	0.0199817
CX3CL1	-2.77302	1.8e-05
IL32	-1.56663	0.0015196
TNFSF10	-1.57777	0.000111687
ENTPD6	-0.730342	0.0172734
TNFSF10	-1.57777	0.000111687
ENTPD6	-0.731377	0.017139
CFAP410	-0.741696	0.0203212
TMEM132A	-1.16848	0.0355934
TEPSIN	-1.13063	0.0470281
TAZ	-0.798876	0.04362
SLC7A2	-2.32296	1.2e-05
ADAMTS4	-1.5447	0.0290042
TTLL4	-0.984934	0.0380478
IL32	-1.47438	0.00691831
TNFAIP3	-3.32173	0.00122356
PXN-AS1	-0.826915	0.03983
ABCG1	-0.689542	0.00973279
TPM1	-0.950361	0.0296241
SLC38A7	-0.750133	0.0250257
TP53	-1.07711	0.0285337
CXCL8	-3.96836	3.78e-05
P2RY6	-3.23675	7.72e-06
CD83	-2.83842	0.0133119
PDZK1IP1	-4.02258	0.0124783
SLC26A9	-2.25658	0.0432804
CX3CL1	-2.77302	1.8e-05
TRAF3	-0.762453	0.0387379
TAZ	-0.798876	0.04362
RFLNA	-2.75256	1.05e-11
CTSB	-0.820948	0.0271393
KLF16	-0.856075	0.0369304
DPYSL3	-0.726115	0.0286284
GPSM1	-0.8469	0.0465961
CD44	-1.05522	0.0172577
TAF13	-3.60643	0.0307773
KCTD11	-0.647044	0.0390343
PAPLN	-1.52774	4.15e-06
CD34	-0.990424	0.0415635
MGAT1	-0.562286	0.0294852
SUFU	-0.742605	0.0465555
TLR2	-3.67549	0.000442876
GIPC1	-0.787388	0.0356213
CTSS	-1.52856	0.0302715
CTHRC1	-2.48071	0.0241552
MX1	-1.82395	9.07e-05
TRAF1	-2.49129	4.7e-07
ACOT7	-0.779633	0.0355133
CCNI	-0.828549	0.049608
KIFC3	-0.840145	0.0223917
NSMF	-0.905457	0.0159916
CSF3	-3.24789	2.67e-11
EFNB1	-1.57395	0.000863997
DGKQ	-0.783426	0.0445832
SETD5	-0.840699	0.010163
LOC100507156	-1.62135	0.0161771
NUAK2	-2.23045	1.54e-06
TP53	-1.06098	0.0324349
CXCL1	-4.2143	1.19e-11
GABARAPL1	-4.22884	0.0265383
GPRC5B	-1.23656	0.0379612
PTPRE	-0.99174	0.0352534
DAXX	-0.790482	0.0392722
TNFAIP3	-3.32173	0.00122356
IL32	-1.56886	0.00148486
IL32	-1.56663	0.0015196
ZNF71-SMIM17	-1.39099	0.0304337
TNIP1	-1.14881	0.0357777
CCNI	-0.828549	0.049608
NFKB1	-1.33265	0.0204349
CBLN2	-2.49472	0.0201946
CSF1	-2.15299	0.000520271
PIPSL	-0.981875	0.036556
NEDD9	-1.08813	0.0432179
MGAT1	-0.588772	0.0251748
ENTPD6	-0.731377	0.017139
IKBKE	-1.31122	0.000999577
ENTPD6	-0.731377	0.017139
ENTPD6	-0.731377	0.017139
BMF	-1.4015	0.0499855
ICOSLG	-2.5407	1.38e-10
PXDN	-1.21671	0.000718172
PLEKHG5	-0.697556	0.0196276
MGAT1	-0.581561	0.0260285
AGRN	-0.967676	0.0194097
HELZ2	-1.22193	0.000600551
PKIG	-0.84138	0.0118348
NSMF	-0.905457	0.0159916
C19orf12	-0.650731	0.0478191
RGS3	-0.734121	0.0407676
BTN3A1	-1.92385	0.00528169
CDKN1A	-0.730015	0.0180211
LAMC2	-2.13057	7.89e-06
P4HA2	-1.32392	0.00551719
CEBPD	-2.85656	1.66e-06
ICOSLG	-2.5407	1.38e-10
TRAF1	-2.4226	7.22e-08
REL	-2.3743	0.0170104
PRDM8	-3.71641	0.0250611
MGAT1	-0.582134	0.0256752
GIPC1	-0.787388	0.0356213
CD83	-2.83842	0.0133119
SAMD4A	-0.728071	0.0181381
ABCA2	-1.08467	0.0453202
PHF8	-1.1824	0.0242455
AHDC1	-0.777791	0.0211492
TP53	-1.06098	0.0324349
CD83	-2.83842	0.0133119
DAXX	-0.790482	0.0392722
IL32	-1.43357	0.0111315
S100A3	-1.98572	0.0331624
IRF1	-1.49537	0.0289988
TNIP1	-1.15088	0.03514
TMEM259	-0.845113	0.0350018
TAPBP	-1.42663	0.000931921
MSC	-6.19135	0.000640576
COPS7B	-0.65916	0.0476371
PLA2G4C	-1.48317	0.00480898
PAPLN	-1.67556	3.31e-06
APOL1	-1.13375	4.62e-05
P2RY6	-3.23675	7.72e-06
TP53	-1.07711	0.0285337
F2RL1	-2.31966	0.00882991
TNIP1	-1.15088	0.03514
CDIPT	-1.17329	0.0441963
NFKB2	-1.70237	0.00110201
PDLIM4	-0.823575	0.020635
PLD3	-0.656421	0.0427784
ATP6V1B1-AS1	-3.9655	0.0172423
CSF3	-3.24789	2.67e-11
IL32	-1.56886	0.00148486
TNFAIP3	-3.32173	0.00122356
RELT	-0.821829	0.048373
MICB	-1.52214	0.0420314
SOD2	-1.13285	0.0049669
ENTPD6	-0.731377	0.017139
NINJ1	-0.869716	0.0232063
HLA-F	-3.29126	0.00561448
PRR5L	-1.41304	0.0155067
ENO1	-0.652239	0.0291984
IRF1	-1.49537	0.0289988
RGS3	-0.712063	0.0361248
PRR5L	-1.41304	0.0155067
FLI1	-0.677231	0.0153452
[truncated: 379 more rows]

## Sheet: Supplementary Table 3
Inflammatory Genes
TLR1
TLR2
TLR6
LBP
CD14
LY96
TLR3
TLR4
TLR5
TLR7
TLR8
CTSK
TLR9
RAC1
PIK3CA
PIK3CD
PIK3CB
PIK3R1
PIK3R2
PIK3R3
AKT1
AKT2
AKT3
TOLLIP
MYD88
TIRAP
FADD
CASP8
IRAK4
IRAK1
TRAF6
TAB1
TAB2
MAP3K7
IKBKG
CHUK
IKBKB
NFKBIA
NFKB1
RELA
MAP3K8
MAP2K1
MAP2K2
MAPK1
MAPK3
MAP2K3
MAP2K6
MAP2K4
MAP2K7
MAPK11
MAPK12
MAPK13
MAPK14
MAPK8
MAPK10
MAPK9
JUN
FOS
TNF
IL1B
IL6
IL12A
IL12B
CXCL8
CCL5
CCL3
CCL3L1
CCL3L3
CCL4
CCL4L2
CCL4L1
TICAM2
TICAM1
RIPK1
IRF5
IRF7
SPP1
IKBKE
TBK1
TRAF3
IRF3
CD40
CD80
CD86
IFNA1
IFNA2
IFNA4
IFNA5
IFNA6
IFNA7
IFNA8
IFNA10
IFNA13
IFNA14
IFNA16
IFNA17
IFNA21
IFNB1
IFNAR1
IFNAR2
STAT1
CXCL10
CXCL9
CXCL11
CXCL1
CXCL2
CXCL3
CXCL5
CXCL6
PPBP
CXCL12
CXCL13
CXCL16
PF4
PF4V1
CXCL14
XCL1
XCL2
CX3CL1
CCL1
CCL2
CCL7
CCL8
CCL11
CCL13
CCL14
CCL15
CCL23
CCL16
CCL17
CCL18
CCL19
CCL20
CCL21
CCL22
CCL24
CCL25
CCL26
CCL27
CCL28
CXCR2
CXCR1
CXCR3
CXCR4
CXCR5
CXCR6
XCR1
CX3CR1
CCR8
CCR6
CCR9
CCR4
CCR7
CCR2
CCR5
CCR1
CCR3
CCR10
JAK2
JAK3
STAT2
STAT3
STAT5B
GNAI1
GNAI3
GNAI2
ADCY1
ADCY2
ADCY3
ADCY4
ADCY5
ADCY6
ADCY7
ADCY8
ADCY9
PRKACA
PRKACB
PRKACG
LYN
HCK
FGR
SRC
SHC1
SHC2
SHC3
SHC4
GRB2
SOS1
SOS2
HRAS
KRAS
NRAS
RAF1
BRAF
PIK3CG
PIK3R5
PIK3R6
PRKCZ
FOXO3
NFKBIB
BAD
GSK3A
GSK3B
ITK
VAV3
VAV1
VAV2
RAC2
RAC3
PAK1
CDC42
WAS
RHOA
ROCK1
ROCK2
GNB1
GNB2
GNB3
GNB4
GNB5
GNG2
GNG3
GNG4
GNG5
GNG7
GNG8
GNG10
GNG11
GNG12
GNG13
GNGT1
GNGT2
PREX1
ELMO1
DOCK2
PTK2
PXN
BCAR1
CRK
CRKL
PTK2B
GNAQ
PLCB1
PLCB2
PLCB3
PLCB4
PLCG1
PLCG2
RASGRP2
RAP1A
RAP1B
PARD3
TIAM1
PRKCB
PRKCD
NCF1
GRK7
GRK1
GRK2
GRK3
GRK4
GRK5
GRK6
ARRB1
ARRB2
CXCL17
IL2
IL4
IL7
IL9
IL15
IL21
TSLP
IL3
IL5
CSF2
IL13
EPO
GH1
GH2
CSH1
CSH2
PRL
THPO
CSF3
LEP
IL11
IL23A
IL27
EBI3
IL31
CLCF1
CNTF
CTF1
LIF
OSM
IL10
IL19
IL20
IL24
IL22
IL26
IFNL2
IFNL3
IFNL1
IFNW1
IFNK
IFNE
IFNG
IL1A
IL1RN
IL36RN
IL36A
IL36B
IL36G
IL1F10
IL37
IL18
IL33
IL17A
IL17F
IL17B
IL17C
IL17D
IL25
IL16
IL32
IL34
CSF1
LTA
LTB
TNFSF14
FASLG
TNFSF15
TNFSF10
EDA
NGF
TNFSF11
TNFSF12
CD70
TNFSF8
CD40LG
TNFSF9
TNFSF4
TNFSF18
TNFSF13
TNFSF13B
TGFB1
TGFB2
TGFB3
GDF15
GDF2
BMP10
INHA
BMP3
GDF10
GDF11
MSTN
INHBA
INHBB
GDF1
GDF3
NODAL
GDF9
INHBC
INHBE
AMH
BMP2
BMP4
GDF5
GDF6
GDF7
BMP15
BMP5
BMP6
BMP7
BMP8B
BMP8A
ACKR4
ACKR3
IL2RA
IL2RB
IL2RG
IL4R
IL7R
IL9R
IL15RA
IL21R
CRLF2
IL3RA
CSF2RB
IL5RA
CSF2RA
IL13RA1
IL13RA2
EPOR
GHR
PRLR
MPL
CSF3R
LEPR
IL6R
IL6ST
IL11RA
IL12RB1
IL12RB2
IL23R
IL27RA
IL31RA
CNTFR
LIFR
OSMR
IL10RA
IL10RB
IL20RA
IL20RB
IL22RA1
IFNLR1
IFNGR1
IFNGR2
IL1R1
IL1RAP
IL1R2
IL1RL2
IL18R1
IL18RAP
IL1RL1
IL17RA
IL17RC
IL17RB
IL17RE
CD4
CSF1R
TNFRSF1A
TNFRSF1B
LTBR
TNFRSF14
TNFRSF6B
FAS
TNFRSF25
TNFRSF10A
TNFRSF10B
TNFRSF10C
TNFRSF10D
TNFRSF21
EDAR
EDA2R
NGFR
TNFRSF11B
TNFRSF11A
TNFRSF12A
CD27
TNFRSF8
TNFRSF9
TNFRSF4
TNFRSF18
TNFRSF17
TNFRSF13B
TNFRSF13C
TNFRSF19
RELT
TGFBR1
TGFBR2
ACVRL1
ACVR2A
BMPR2
ACVR2B
ACVR1B
ACVR1C
ACVR1
AMHR2
BMPR1A
BMPR1B
F7
F3
F12
F11
F9
VWF
F8
F10
F5
F2
FGA
FGB
FGG
F13A1
F13B
F2R
F2RL2
F2RL3
CPB2
THBD
PROCR
PROC
PROS1
SERPINE1
SERPINB2
SERPINA5
SERPINE2
PLAT
PLAU
PLAUR
PLG
KLKB1
KNG1
BDKRB1
BDKRB2
TFPI
SERPINA1
SERPINC1
SERPIND1
SERPING1
SERPINF2
A2M
C1QA
C1QB
C1QC
C1R
C1S
MBL2
MASP1
MASP2
C4A
C4B
C2
C3
CFB
CFD
C5
C6
C7
C8A
C8B
C8G
C9
C3AR1
VSIG4
CR1
CR1L
CR2
ITGAM
ITGB2
ITGAX
C5AR1
C4BPA
C4BPB
CFI
CFH
CD46
CD55
CFHR3
CFHR1
CFHR2
CFHR4
CFHR5
CD59
CLU
VTN
CACNA1A
CACNA1B
CACNA1C
CACNA1D
CACNA1E
CACNA1F
CACNA1G
CACNA1H
CACNA1I
CACNA1S
CACNA2D1
CACNA2D2
CACNA2D3
CACNA2D4
CACNB1
CACNB2
CACNB3
CACNB4
CACNG1
CACNG2
CACNG3
CACNG4
CACNG5
CACNG6
CACNG7
CACNG8
PRKCA
PRKCG
GNA12
PPP3CA
PPP3CB
PPP3CC
PPP3R1
PPP3R2
RASGRF1
RASGRF2
RASGRP1
RASGRP3
RASGRP4
RAPGEF2
NF1
RASA1
RASA2
EGF
TGFA
EREG
AREG
FGF1
FGF2
FGF3
FGF4
FGF17
FGF6
FGF7
FGF8
FGF9
FGF10
FGF16
FGF5
FGF18
FGF20
FGF22
FGF19
FGF21
FGF23
BDNF
NTF3
NTF4
INS
IGF1
IGF2
PDGFA
PDGFB
PDGFC
PDGFD
KITLG
FLT3LG
VEGFA
VEGFB
PGF
VEGFC
VEGFD
HGF
ANGPT1
ANGPT2
ANGPT4
EFNA1
EFNA2
EFNA3
EFNA4
EFNA5
GDNF
NRTN
ARTN
PSPN
EGFR
ERBB2
ERBB3
ERBB4
FGFR1
FGFR2
FGFR3
FGFR4
NTRK1
NTRK2
INSR
IGF1R
PDGFRA
PDGFRB
KIT
FLT3
FLT1
FLT4
KDR
MET
TEK
EPHA2
RET
RRAS
RRAS2
MRAS
ARAF
LAMTOR3
MKNK1
MKNK2
RPS6KA3
RPS6KA1
RPS6KA2
RPS6KA6
ATF4
ELK1
ELK4
MYC
SRF
MAPT
STMN1
PLA2G4E
PLA2G4A
JMJD7-PLA2G4B
PLA2G4B
PLA2G4C
PLA2G4D
PLA2G4F
TRADD
CASP3
TRAF2
DAXX
GADD45A
GADD45B
GADD45G
ECSIT
MAP4K3
MAP4K4
MAP4K1
PAK2
STK4
STK3
MAP4K2
MAP3K1
MAP3K11
MAP3K2
MAP3K3
MAP3K9
MAP3K10
MAP3K21
MAP3K12
MAP3K13
MAP3K20
MAP3K6
MAP3K5
MAP3K4
TAOK2
TAOK3
TAOK1
MAPK8IP1
MAPK8IP2
MAPK8IP3
FLNA
FLNC
FLNB
MAPKAPK5
MAPKAPK2
MAPKAPK3
RPS6KA5
RPS6KA4
CDC25B
NFATC1
NFATC3
JUND
ATF2
TP53
DDIT3
MAX
MEF2C
HSPB1
PPM1A
PTPRR
PTPN5
PTPN7
DUSP1
DUSP4
DUSP2
DUSP7
DUSP8
DUSP5
DUSP16
DUSP6
DUSP9
DUSP10
DUSP3
PPP5C
PPM1B
HSPA8
HSPA1A
HSPA2
HSPA1L
HSPA1B
HSPA6
MECOM
MAP2K5
MAPK7
NR4A1
MAP3K14
NLK
NFKB2
RELB

## Sheet: Supplementary Table 4
Control	LPS
ACTA2	HSPA5
ACTG1	GAPDHS
VIM	PRSS2
NCL	HSP90B1
ENO1	PKM
ANXA2	MYH9
TUBB4B	P4HB
EEF1A1	HSP90AB3P
UBA52	MSN
PABPC1	HSP90AB2P
TUBA1C	HSP90AB1
HIST1H4A	TKT
GAPDH	CKAP4
INA	FLNA
ANXA1	HSP90AA1
DES	HNRNPA3
ATP5B	TGM2
HIST1H2AH	ACTN4
LMNA	VCP
PRSS3	HSPD1
ALDOA	VCL
PRPH	GPI
HIST1H2BB	ACTN1
RNH1	PLS3
ANXA5	HSPA2
PGK 1.00	AHNAK
YWHAE	MVP
TUBB	LDHB
ATP5A1	ACTN2
RPS3	PDIA4
PRDX1	HSP90AA2P
HBB	TLN1
MYL6	CANX
TUBB2B	SND1
CDSN	PFKP
LYZ	TUBD1
EIF4A2	FLNC
CFL1	ENO3
RPS2	UPF1
PDIA6	NES
EZR	CCT8
NOP2	IGHA1
HSPA1B	RPL7A
PFN1	SERPINH1
HSPA1L	TCP1
GNAI2	HSPA9
PABPC4	GSN
TXNDC5	ACTR2
RPSA	RPL13AP3
VDAC2	RPL27
TOP 1.00	RPL7
HNRNPUL1	EFTUD2
HNRNPA1L2	TXN
DDX17	PLS1
PDIA3	PPIB
RACK1	SLC25A3
RPS9	ACTR3
ARHGDIA	HNRNPU
HSPA8	ILF3
HIST1H1A	RPN1
RPL6	CAP1
RPL8	LDHA
RPS4X	HBA1
TUBB6	RPL10A
MDH2	SPTAN1
HSPB1	CLTC
ECM1	NONO
VAT1	FLNB
WDR1	MARCKS
CHD3	PLOD2
PGD	MYO1C
PRDX2	CAPNS1
HMGCR	ITGA5
TPM2	APOC3
HIST1H1C	GDI2
YWHAG	TXNRD1
FAM129B	RPL36
RPL18	CCT3
NXN	RPS25
YWHAZ	ATP1A1
HNRNPD	CTNNA1
CS	RPS6
BLMH	RPLP2
GGCT	BASP1
PARK7	MYL12A
MRPS31	RPL9
RPL31	PSMB6
CDC37	YBX1
SYNCRIP	CAPZA1
NACA	RARS
PSMA6	PRKCSH
TMEM109	LMNB1
TAOK1	EHD4
	RPL11
	SERPINB9
	HADHA
	IQGAP1
	RPS15A
	DBN1
	ALDH2
	FKBP1A
	FH
	ACTA2
	ACTG1
	VIM
	NCL
	ENO1
	ANXA2
	TUBB4B
	EEF1A1
	UBA52
	PABPC1
	TUBA1C
	HIST1H4A
	GAPDH
	INA
	ANXA1
	DES
	ATP5B
	HIST1H2AH
	LMNA
	PRSS3
	ALDOA
	PRPH
	HIST1H2BB
	RNH1
	ANXA5
	PGK 1.00
	YWHAE
	TUBB
	ATP5A1
	RPS3
	PRDX1
	HBB
	MYL6
	TUBB2B
	CDSN
	LYZ
	EIF4A2
	CFL1
	RPS2
	PDIA6
	EZR
	NOP2
	HSPA1B
	PFN1
	HSPA1L
	GNAI2
	PABPC4
	TXNDC5
	RPSA
	VDAC2
	TOP 1.00
	HNRNPUL1
	HNRNPA1L2
	DDX17
	PDIA3
	RACK1
	RPS9
	ARHGDIA
	HSPA8
	HIST1H1A
	RPL6
	RPL8
	RPS4X
	TUBB6
	MDH2
	HSPB1
	ECM1
	VAT1
	WDR1

## Sheet: Supplementary Table 5
Protein Id	Gene Symbol	CTL01	CTL02	CTL03	CTL04	CTL05	LPS01	LPS02	LPS03	LPS04	LPS05
sp|P10809|CH60_HUMAN	HSPD1	20823.1	20521.5	20784	21579.8	19304.1	18660.5	17829.6	18621.9	18054.3	16875.6
sp|P42704|LPPRC_HUMAN	LRPPRC	10165.7	10230.3	10525.7	10257.4	10087.7	10048.1	9948.72	9311.4	9541.06	8895.86
sp|P06576|ATPB_HUMAN	ATP5F1B	5976.88	5945.11	6342.11	6219.79	5615.9	5974.77	6285.02	5546.66	5514.47	5599.65
sp|P25705|ATPA_HUMAN	ATP5F1A	7919.03	7332.98	7300.75	7147.46	6875.4	7244.55	7020.02	6703.41	6637.52	6410.76
sp|P54886|P5CS_HUMAN	ALDH18A1	7059.7	6831.83	6850.32	6793.68	6770.74	6527.6	6396.78	6087.46	6142.47	5970.43
sp|P40939|ECHA_HUMAN	HADHA	5247.5	5290.79	5475.37	5399.95	5131.63	5661.73	5848.58	5632.98	5453.75	5452.01
sp|P38646|GRP75_HUMAN	HSPA9	6551.34	6043.13	6418.64	6076.56	5705.13	5678.39	5711.84	5252.9	5167.94	4775.11
sp|Q12931|TRAP1_HUMAN	TRAP1	5725.16	5556.81	5707.31	5736.86	5480.75	5377.45	5451.81	5268.61	5266.75	5093.38
sp|O95202|LETM1_HUMAN	LETM1	5458.13	5302.41	5356.27	5371.56	5251.18	5840.32	5550.89	5743.8	5476.72	5219.98
sp|P11021|BIP_HUMAN	HSPA5	6386.34	5717.83	5753.65	5965.2	5838.51	5798.7	5668.34	5608.74	5586.87	5340.01
sp|P13667|PDIA4_HUMAN	PDIA4	3799.03	3613.5	3570.32	3696.7	3698.56	3709.02	3729.42	3873.81	3767.47	3783.23
sp|P49411|EFTU_HUMAN	TUFM	4365.93	4115.9	4175.16	4233.05	3989.13	4135.68	3963.61	4050.27	3910.09	3623.39
sp|P21796|VDAC1_HUMAN	VDAC1	4005.28	3808.76	3868.04	3764	3753.65	4015.65	3881.15	3837.86	3748.75	3648.59
sp|P40926|MDHM_HUMAN	MDH2	4209.57	4571.96	4805.52	4673.59	4652.38	5167.92	4976.6	4299.92	4585.78	4403.39
sp|O00571|DDX3X_HUMAN	DDX3X	3868.2	4093.43	3787.59	3739.52	3631.87	4009.51	4161.39	3976.64	3828.76	4444.15
sp|Q07021|C1QBP_HUMAN	C1QBP	3148.6	3132.53	3192.75	3114.86	2886.85	3067.19	2745.86	2722.63	2650.89	2481.28
sp|P45880-1|VDAC2_HUMAN	VDAC2	3170.71	3147.83	3018.43	2976.5	3051.39	3270.15	3078.75	2999.81	3059.04	3002.44
sp|P52815|RM12_HUMAN	MRPL12	1148.4	1262.13	1281.71	1274.77	1248.99	1404.51	1329.91	1472.51	1418.91	1395.99
sp|P07237|PDIA1_HUMAN	P4HB	3720.49	3400.97	3475.75	3600.9	3686.93	3766.87	3723.91	3785.24	3757.57	3618.56
sp|P08670|VIME_HUMAN	VIM	2950.09	2680.73	2568.39	2912.85	2842.86	2967.02	2844.99	3019.59	3046.11	3116.59
sp|P14625|ENPL_HUMAN	HSP90B1	3081.54	2869.91	2722.55	2999.24	2967.32	2829.82	2860.83	3000.16	2985.08	2873.83
sp|P27824-2|CALX_HUMAN	CANX	3135.86	3285.65	3408.25	3422.39	3522.78	3294.46	3184.97	3159.04	3189.41	3099.62
sp|P00367|DHE3_HUMAN	GLUD1	3227.68	3314.67	3161.28	3213.32	3154.64	3390.13	3471.76	3265.9	3236.63	3371.53
sp|P09874|PARP1_HUMAN	PARP1	3096.05	3073.01	3179.26	3396.07	3755.03	3369.33	4034.58	3957.05	3993.6	5849.96
sp|P36776|LONM_HUMAN	LONP1	3532.84	3543.03	3742.02	3843.7	3646.41	3568.09	3752.43	3634.69	3548.29	3603.57
sp|P51659|DHB4_HUMAN	HSD17B4	3726.01	3685.59	3680.47	3581.37	3401.54	3872.43	3652.44	3593.33	3373.54	3542.44
sp|Q16891|MIC60_HUMAN	IMMT	2976.3	2751.36	2917.87	2848.51	2737.99	2845.68	2957.02	2831.69	2875.04	2762.77
sp|Q9Y4L1|HYOU1_HUMAN	HYOU1	3666.57	3278.49	2893.54	3113.19	3027.53	3347.79	3086.94	3248.91	3255.57	3091.73
sp|P05141|ADT2_HUMAN	SLC25A5	4034.14	3734.55	3696.61	3681.06	3730.04	3921.88	4004.72	3604.42	3700.59	3586.22
sp|P30101|PDIA3_HUMAN	PDIA3	3655.77	3238.46	2858.85	3106.57	3026.32	3088.66	3029.13	3130.71	3145.32	2985.41
sp|P10515|ODP2_HUMAN	DLAT	2127.11	2031.24	2117.92	2112.29	2348.76	2103.84	2034.59	2133.94	2057.97	1986.53
sp|Q08211|DHX9_HUMAN	DHX9	2638.36	2824.84	3268.84	3140.9	3229.43	2693.5	2786.63	2982.04	2802.22	2976.96
sp|Q14697-2|GANAB_HUMAN	GANAB	3073.71	2994.81	2850.62	3003.12	2965.33	3052.53	3135.23	2819.62	2936.95	2959.6
sp|Q9Y277-2|VDAC3_HUMAN	VDAC3	2490.11	2364.14	2336.22	2292.56	2314.99	2447.95	2382.1	2387.97	2318.25	2348.69
sp|P11142|HSP7C_HUMAN	HSPA8	2957.72	2985.93	2649.06	2777.13	2761.07	2902.13	2995.51	3024.67	2772.06	3052.16
sp|P27797|CALR_HUMAN	CALR	2603.64	2702.7	2578.55	2712.8	2672.35	2649.71	2595.42	2690.65	2594.01	2672.68
sp|Q00610|CLH1_HUMAN	CLTC	2417.03	2229.34	1930.87	2154.41	2404.22	2242.37	2135.72	2435.89	2411.5	2547.53
sp|Q99798|ACON_HUMAN	ACO2	2105.84	2148	2230.43	2194.05	2236.52	2331.69	2382.48	2188.56	2312.63	2206.57
sp|P00505|AATM_HUMAN	GOT2	3015.92	3312.92	3447.06	3401.56	3428.56	3724.93	3761.28	3510.98	3665.52	2990.72
sp|P05091|ALDH2_HUMAN	ALDH2	2276.59	2218.15	2216.89	2247.79	2295.95	2524.87	2440.86	2421.17	2530.77	2310.85
sp|P07954|FUMH_HUMAN	FH	2424.34	2559.28	2793.3	2717.27	2670.59	2737.05	2793.2	2597.17	2654.05	2569.82
sp|Q7L2E3-2|DHX30_HUMAN	DHX30	2278.65	2541.01	2568.56	2452.98	2400	2483.1	2467.72	2218.31	2273.61	2262.19
sp|Q99623|PHB2_HUMAN	PHB2	2889.52	3126.04	3452.97	3309.61	3176.38	3125.85	3630.22	2532.97	2640.24	3051.51
sp|O60313-2|OPA1_HUMAN	OPA1	2618.61	2599.68	2502.65	2451.34	2486.78	2557.58	2581.28	2492.22	2446.93	2316.55
sp|P04181|OAT_HUMAN	OAT	2569.68	2431.95	2364.73	2411.86	2415.92	2536.21	2297.85	2394.19	2325.37	2250.24
sp|P07900-2|HS90A_HUMAN	HSP90AA1	2639.58	2585.68	2513	2598.17	2678.39	2683.11	2562.35	2618.56	2713.65	2836.54
sp|P22695|QCR2_HUMAN	UQCRC2	2301.06	2381.35	2678.31	2455.28	2502.75	2384.1	2552.13	2047.22	2147.62	2214.12
sp|P31040|SDHA_HUMAN	SDHA	2553.94	2774.32	2977.14	2870.99	2822.33	2804.47	2955.98	2566.12	2665.58	2759.64
sp|P35232|PHB_HUMAN	PHB	1954.13	1893.7	1992.38	1973.54	2006.46	2000.05	1999.09	1901.86	1948.7	1898.01
sp|Q07065|CKAP4_HUMAN	CKAP4	2618.4	2615.85	2587.2	2603.23	2751.42	2877.7	2759.11	2725.64	2670.28	2595.11
sp|Q13423|NNTM_HUMAN	NNT	2678.23	2677.75	2679.47	2716.43	2663.37	2498.15	2527.05	2489.26	2459.41	2516.57
sp|Q8TCS8|PNPT1_HUMAN	PNPT1	2634.28	2751.11	2938.61	2717.94	2786.96	2544.18	2701.26	2417.77	2463.07	2434.08
sp|Q9NSE4|SYIM_HUMAN	IARS2	2591.3	2644.01	2729.3	2712.7	2623.5	2506.76	2584.67	2290.79	2410.16	2335.95
sp|O75390|CISY_HUMAN	CS	2168.08	2124.06	2142.28	2067.04	2233.41	2181.2	2048.56	2028.34	2106.76	1907.59
sp|O95831|AIFM1_HUMAN	AIFM1	2157.6	2230.16	2276.82	2265.49	2290.81	2093.84	2143.19	2317.7	2484.17	2378.24
sp|P34897|GLYM_HUMAN	SHMT2	1959.39	1909.18	1992.27	1909.97	1878.49	1991	1972.86	1882.58	1857.93	1923.49
sp|P46940|IQGA1_HUMAN	IQGAP1	1622.48	1767.73	1616.22	1530.66	1663.35	1739.59	1808.7	1748.89	1885.15	1946.24
sp|P61604|CH10_HUMAN	HSPE1	3939.72	3413.37	3490.99	3525.4	3402.06	3319.99	3129.16	3323.99	3344.05	2890.65
sp|P62805|H4_HUMAN	H4C1	2191.26	2226.99	3474.38	3196.2	2670	2117.93	2255.17	2749.85	2401.66	2340.64
sp|P68032|ACTC_HUMAN	ACTC1	2410.78	2536.49	2403.17	2737.96	2848.76	2499.61	3079.72	2719.66	2948.03	3404.21
sp|Q02978|M2OM_HUMAN	SLC25A11	2093.92	1855.5	1916.47	1878.2	1874.92	1884.55	1852.35	1821.53	1842.23	1930.95
sp|Q86UP2|KTN1_HUMAN	KTN1	2574.1	2410.88	2434.41	2504.22	2467.65	2490.93	2389.69	2368.2	2392.46	2258.63
sp|Q969Z0|FAKD4_HUMAN	TBRG4	2390.54	2227.73	2399.5	2285.44	2176.33	2245.23	2148.15	2052.87	2153.37	1989.66
sp|Q99714|HCD2_HUMAN	HSD17B10	1304.23	1278.55	1263.51	1235.23	1173.04	1371.5	1257.06	1250.08	1394.8	1221.62
sp|Q9UJS0-2|CMC2_HUMAN	SLC25A13	2487.98	2477.39	2413.29	2307.44	2222.29	2222.14	2050.78	1887.19	1882.96	1886.8
sp|P12956|XRCC6_HUMAN	XRCC6	2276.24	2266.32	2120.2	2345.06	2087.83	2290.68	1944.19	3286.57	2742.97	3200.5
sp|P21333|FLNA_HUMAN	FLNA	1613.29	1704	1515.95	1600.28	1784.31	1812.77	1852.74	1938.22	2081.1	2161.57
sp|P30837|AL1B1_HUMAN	ALDH1B1	2044.94	1968.49	2060.87	2064.66	2161.66	2045.79	2034.71	1887.2	2006.26	1802.01
sp|P38117|ETFB_HUMAN	ETFB	2919.75	2719.54	2590.65	2688.32	2476.32	2577.07	2355.55	2515.81	2632.64	2161.77
sp|Q13813-2|SPTN1_HUMAN	SPTAN1	2079.81	2034.02	1869.08	2233	2218.56	2187.17	2151.31	2217.14	2462.15	2559.66
sp|Q6UB35|C1TM_HUMAN	MTHFD1L	1880.29	1823.45	1899.21	1845.72	1863.83	1855.16	1823.63	1809.92	1802.44	1698.74
sp|O75306|NDUS2_HUMAN	NDUFS2	1876.02	2180.66	2328.07	2153.39	2168.46	2004.78	2264.15	1837.23	2017.39	2006.98
sp|O76031|CLPX_HUMAN	CLPX	2230.47	2275.5	2371.8	2295.21	2352.7	2529.79	2545.64	2379.86	2433.31	2339.73
sp|P02786|TFR1_HUMAN	TFRC	2461.12	2358.43	2224.77	2181.31	2223.54	2249	2243.62	2279.16	2171.83	2418.84
sp|P08238|HS90B_HUMAN	HSP90AB1	2235.46	2465.62	2251.98	2332.97	2312.52	2494.01	2352.75	2342.93	2200.79	2478.24
sp|P08559-4|ODPA_HUMAN	PDHA1	2194.03	2436.42	2494.4	2532.63	2447.18	2404.15	2566.88	2433.01	2506.19	2551.62
sp|P0DMV9|HS71B_HUMAN	HSPA1B	2190.58	2370.35	2111.97	2222.46	2154.28	2180.17	2228.39	2313.36	2213.91	2471.52
sp|P24752|THIL_HUMAN	ACAT1	1861.41	1823.53	1843.97	1890.66	2070.89	1880.76	1803.65	1890.55	1799.5	1735.51
sp|Q00839|HNRPU_HUMAN	HNRNPU	1744.95	2156.47	2659.71	2523.66	2559.74	1940.43	2220.73	2333.59	2066.9	2268.53
sp|Q16795|NDUA9_HUMAN	NDUFA9	2200.89	2363.53	2431.32	2332.23	2329.55	2351.56	2291.23	2389.28	2330.52	2278.33
sp|Q5T9A4|ATD3B_HUMAN	ATAD3B	2227.04	2207.55	2238.31	2109.16	2085.83	2317.07	2268.09	2110.41	2158.21	2171.35
sp|Q9HCC0|MCCB_HUMAN	MCCC2	2078.37	1913.13	1926.39	1888.48	1810.51	1756.96	1709.27	1680.62	1718.06	1532.29
sp|Q9Y4W6|AFG32_HUMAN	AFG3L2	2158.73	2297.85	2341.18	2214.61	2233.37	2309.94	2354.12	2234.07	2184.27	2201.42
sp|O75947|ATP5H_HUMAN	ATP5PD	2516.09	2588.9	2873.85	2715.7	2567.28	2849.69	2631.91	2581.06	2560.6	2450.93
sp|P04843|RPN1_HUMAN	RPN1	1422.4	1317.28	1276.39	1362.86	1356.12	1266.24	1268.72	1305.45	1222.27	1185.7
sp|P07437|TBB5_HUMAN	TUBB	1286.64	1161.75	1097.56	1116.74	1233.53	1153.66	1112.54	1215.25	1152.77	1269.93
sp|P19367-3|HXK1_HUMAN	HK1	2063.62	2143.17	2111.02	2101.23	2038.85	2203.93	2245.08	2090.9	2157.11	2206.08
sp|P28331-2|NDUS1_HUMAN	NDUFS1	2546.6	2549.51	2613.81	2597.48	2505.85	2282.55	2263.05	2179.26	2195	2240.66
sp|P54819|KAD2_HUMAN	AK2	1462.51	1557.59	1577.68	1475.47	1323.62	1699.47	1654.08	1492.15	1647.75	1394.11
sp|P55084|ECHB_HUMAN	HADHB	2317.49	2203.52	2112.83	2122.26	1974.4	2272.93	2183.97	2161.88	2080.24	1904.96
sp|P62829|RL23_HUMAN	RPL23	1683.65	1770.36	1797.87	1620.48	1588.47	1995.55	1995.76	1776.65	1718.06	2096.16
sp|Q14204|DYHC1_HUMAN	DYNC1H1	1526.03	1694.32	1665.08	1707.95	1834.49	1782.91	1786	1927.17	1849.2	1934.33
sp|Q16836-2|HCDH_HUMAN	HADH	1760.82	1846.37	2029.08	1970.97	1952.97	1964.14	2121.15	1661.75	1829.78	1807.4
sp|Q6YN16|HSDL2_HUMAN	HSDL2	1379.48	1456.38	1555.39	1486.89	1392.68	1344.89	1335.4	1281.63	1367.39	1288.11
sp|Q8N766|EMC1_HUMAN	EMC1	1334.58	1495.08	1441.73	1449.28	1428.32	1397.4	1445.64	1344.41	1359.26	1388.27
sp|Q96I99-2|SUCB2_HUMAN	SUCLG2	1420.33	1462.79	1466.34	1454.67	1406.52	1475.64	1496.61	1379.62	1361.43	1355.25
sp|Q9BQ52|RNZ2_HUMAN	ELAC2	1885.27	1850.45	1920.15	1855.24	1828.1	1869.22	1850.01	1789.74	1810.29	1775.11
sp|Q9P2E9|RRBP1_HUMAN	RRBP1	1927.19	1993.73	1864.11	1929.73	1846.46	1881.27	1869.64	1952.66	1930.21	1751.47
sp|Q9UJV9|DDX41_HUMAN	DDX41	2496.86	2796.23	2664.42	2426.4	3049.75	2504.86	2954.88	2632.88	2674.38	2850.87
sp|O00410-3|IPO5_HUMAN	IPO5	1306.64	1259.24	1289.01	1255.05	1184.57	1283.11	1284.63	1325.42	1318.32	1385.5
sp|O60884|DNJA2_HUMAN	DNAJA2	1790.3	1749.96	1347.21	1403.56	1398.2	1587.65	1722.06	1493.56	1407.01	1703.67
sp|O75489|NDUS3_HUMAN	NDUFS3	1524.82	1430.3	1457.93	1415.35	1323.58	1361.27	1346.68	1333.92	1316.37	1359.4
sp|P06733|ENOA_HUMAN	ENO1	1573.97	1715.35	1470.14	1815.39	1825.07	1700.44	1696.66	1637.58	1742.38	1877.44
sp|P11177|ODPB_HUMAN	PDHB	1611.78	1479.7	1434.48	1543.58	1377.42	1511.51	1380.89	1829.81	1572.99	1548.62
sp|P11940|PABP1_HUMAN	PABPC1	2099.97	2100.51	2030.6	2170.78	2068.01	2195.32	2085.81	2137.48	2005.08	2083.16
sp|P13639|EF2_HUMAN	EEF2	1434.99	1485.38	1435.39	1582.9	1670.78	1815.15	1590.35	1790.87	1812.52	1850.75
sp|P13797|PLST_HUMAN	PLS3	1600.67	1841.65	1469.47	1686.35	1853.86	1839.87	1950.86	2083.32	2123.79	2178.35
sp|P13804|ETFA_HUMAN	ETFA	1728.86	1851.06	2090.44	1965.91	1835.19	1801.34	1806.4	1616.93	1784.9	1761.92
sp|P19338|NUCL_HUMAN	NCL	1731.33	1705.57	1707.38	1808.65	1860.73	1754.35	1836.2	1804.63	1638.56	1809.79
sp|P23284|PPIB_HUMAN	PPIB	2642.68	2527.02	2448.13	2668.54	2575.13	2615	2595.27	2353.25	2371.62	2405.11
sp|P28838|AMPL_HUMAN	LAP3	1777.18	1914.93	1922.09	1833.95	1852.57	1824.18	1776.69	1751.46	1802.18	1781.32
sp|P31689|DNJA1_HUMAN	DNAJA1	1277.61	1400.07	1064.55	1166.88	1214.91	1393.8	1528.71	1338.11	1360.9	1768.47
sp|P36957|ODO2_HUMAN	DLST	1610.1	1795.69	1616.69	1596.4	1577.37	1712.11	1703.51	1711.4	1695.98	1676.94
sp|P46781|RS9_HUMAN	RPS9	2477.88	2300.84	2168.23	2351.93	2149.97	2181.87	2145.8	2478.65	2362.91	2387.11
sp|P47985|UCRI_HUMAN	UQCRFS1	1936.68	1954.1	1952.32	1941.15	1917.36	1801.69	1835.73	1831.18	1716.9	1726.79
sp|P48735|IDHP_HUMAN	IDH2	2118.03	2083.51	2350.2	2339.57	2162.29	2242.24	2405.72	2386.32	2269.79	2269.7
sp|P68363|TBA1B_HUMAN	TUBA1B	1836.39	1930.96	1724.37	1822.92	1832.18	1856.08	1822	2094.86	2078.16	2165.2
sp|O43615|TIM44_HUMAN	TIMM44	1320.03	1145.92	1140.27	1146.6	1082.53	1183.53	1169.86	1222.81	1125.8	1082.13
sp|O94925-3|GLSK_HUMAN	GLS	1222.14	987.579	1026.58	941.481	989.505	986.189	1045.71	912.936	952.648	978.582
sp|P06748|NPM_HUMAN	NPM1	1212.52	1231.46	1551.28	1550.57	1595.03	1090.71	1141.71	1556.21	1250.19	1279.26
sp|P11310-2|ACADM_HUMAN	ACADM	1703.13	1543	1495.07	1542.57	1519.84	1575.36	1548.05	1611.56	1646.64	1684.99
sp|P14314|GLU2B_HUMAN	PRKCSH	1503.64	1577.28	1492.31	1504.78	1665.65	1665.52	1577	1750.86	1632.94	1531.93
sp|P30048|PRDX3_HUMAN	PRDX3	1983.23	2017.42	2139.67	2147.43	2055.54	2152.19	2015.31	2009.46	2110.72	1725.32
sp|P30084|ECHM_HUMAN	ECHS1	1420.94	1450.4	1606.1	1607.09	1541.76	1442.03	1691.86	1484.42	1428.82	1597.49
sp|P50454|SERPH_HUMAN	SERPINH1	1729.5	2095.65	1899.09	1926.59	1855.7	1994.55	2021.85	1799.25	1831.39	1941.48
sp|P51149|RAB7A_HUMAN	RAB7A	1364.72	1309.73	1256	1304.72	1279.83	1244.52	1235.03	1303.16	1225.58	1257.96
sp|P51398|RT29_HUMAN	DAP3	1923.56	2195.57	2226.47	2110.42	2144.67	2202.64	2258.79	2000.61	2006.9	2096.27
sp|P61019|RAB2A_HUMAN	RAB2A	2090.61	2047.21	1920.63	2035.67	2185.72	2076.23	2112.81	1990.08	1876.88	2026.99
sp|P62081|RS7_HUMAN	RPS7	1550.75	1444.53	1112.64	1066.23	1174.52	1683.51	1945.93	1368.24	1282.3	1676.25
sp|P62424|RL7A_HUMAN	RPL7A	2019.33	2073.26	1916.13	1988.98	1999.48	2107.18	1857.91	2208.21	2035.37	2030.56
sp|P78527|PRKDC_HUMAN	PRKDC	1307.46	1477.08	1548.01	1572.19	1582.41	1437.11	1511.51	1443.01	1370.35	1512.12
sp|P80303|NUCB2_HUMAN	NUCB2	1198.24	1276.02	1214.46	1235.58	1261.78	1319.38	1336.42	1207.4	1188.03	1297.01
sp|P82673|RT35_HUMAN	MRPS35	1258.96	1259.4	1337.02	1295.92	1310.47	1341.9	1310.49	1258.04	1301.07	1249.77
sp|Q02218|ODO1_HUMAN	OGDH	1701.9	1594.5	1662.91	1647.5	1665.28	1623.66	1679.52	1902.86	1809.09	1680.15
sp|Q13011|ECH1_HUMAN	ECH1	1077.83	1021.65	1089.06	1056.4	1058.2	1102.88	1004.43	996.407	1051.16	927.265
sp|Q14789-2|GOGB1_HUMAN	GOLGB1	1757.05	1534.67	1485.99	1479.85	1474.93	1394.87	1418.01	1469.85	1389.79	1380.88
sp|Q16822|PCKGM_HUMAN	PCK2	1217.56	1126.25	1154.57	1147.25	1104.97	1086.09	1008.9	1085.8	1096.06	1029.96
sp|Q3SY69|AL1L2_HUMAN	ALDH1L2	1717.34	1572.62	1661.66	1700.16	1807.8	1389.26	1373.54	1436.76	1530.33	1484.54
sp|Q53H12|AGK_HUMAN	AGK	1269.32	1212.63	1149.83	1135.16	1177.31	1151.21	1217.86	1269.07	1215.3	1276.74
sp|Q6NUK1|SCMC1_HUMAN	SLC25A24	1387.42	1568.45	1574.34	1591.47	1594.86	1646.92	1631.26	1524.71	1531.28	1669.9
sp|Q6PI48|SYDM_HUMAN	DARS2	1780.88	1815.6	1795.73	1767.38	1856.37	1909.97	1908.1	1839.12	1859.04	1838
sp|Q86UY8|NT5D3_HUMAN	NT5DC3	1654.94	1687.07	1676.04	1658.24	1706.85	1710.49	1736.28	1593.48	1709.27	1704.87
sp|Q92667|AKAP1_HUMAN	AKAP1	1572.6	1493.38	1567.96	1517.18	1541.74	1606.02	1770.2	1562.33	1596.96	1520.61
sp|Q9BSJ8-2|ESYT1_HUMAN	ESYT1	1999.9	1997.57	1892.22	1887.57	1920.08	2059.79	2096.84	2147.88	2001.45	2139.09
sp|Q9NQH7|XPP3_HUMAN	XPNPEP3	1113.15	1015.51	1101.07	1093.78	1002.89	856.382	826.82	878.839	936.66	819.185
sp|Q9NR30|DDX21_HUMAN	DDX21	1653.22	1914.84	2307.85	2261.68	2273.08	1792.1	1968.93	1939.6	1798.73	2011.17
sp|Q9NVI7-2|ATD3A_HUMAN	ATAD3A	1844.84	1758.63	1907.89	1814.87	1827.08	1827.25	1763.47	1626.67	1616.65	1585.73
sp|Q9P2R7|SUCB1_HUMAN	SUCLA2	1740.37	1660.3	1607.16	1559.28	1465.29	1556.36	1471.09	1446.92	1453.51	1389.16
sp|Q9UGP8|SEC63_HUMAN	SEC63	1625.62	1530.19	1614.08	1655.84	1638.3	1590.16	1622.47	1555.38	1556.46	1604.24
sp|Q9UJZ1|STML2_HUMAN	STOML2	1505.91	1300.82	1302.29	1281.51	1427.08	1354.32	1201.75	1300.57	1340.09	1154.87
sp|Q9Y3B7|RM11_HUMAN	MRPL11	1481.7	1573.49	1577.94	1497.72	1532.62	1578.07	1583.42	1580.02	1601.2	1588.7
sp|O00411|RPOM_HUMAN	POLRMT	1037.12	1013.47	969.34	967.379	976.988	951.313	917.124	890.437	911.933	898.844
sp|O75027-2|ABCB7_HUMAN	ABCB7	1121.24	1224.86	1210.09	1194.7	1236	1176.83	1292.66	1167.06	1209.95	1266.56
sp|O75643|U520_HUMAN	SNRNP200	1188.82	1279.56	1409.16	1377.75	1394.61	1207.27	1247.47	1371.96	1364.48	1349
sp|O96008|TOM40_HUMAN	TOMM40	834.227	845.351	886.16	904.07	881.359	913.194	950.159	828.752	802.068	926.586
sp|P04844|RPN2_HUMAN	RPN2	1519.47	1664.37	1842.59	1873.46	1790.33	1754.63	1945.03	1688.04	1791.85	1870.76
sp|P05387|RLA2_HUMAN	RPLP2	1704.09	1765.07	1861.67	1817.55	1992.99	1814.23	1943.36	1777.18	1913.84	1970.3
sp|P07814|SYEP_HUMAN	EPRS1	1083.72	1005.12	1065.34	1112.64	1120.97	1078.47	1052.01	1093.16	1083.09	1128.4
sp|P08195-4|4F2_HUMAN	SLC3A2	1702.95	1573.27	1473.26	1629.65	1714	1601.11	1557.38	1635.43	1703.78	1590.9
sp|P13010|XRCC5_HUMAN	XRCC5	1633.69	1769.67	1790.6	1780.34	1819.72	1703.71	1739.36	1688.55	1661	1872.19
sp|P17987|TCPA_HUMAN	TCP1	1209.31	1148.74	970.689	1099.56	1076.94	1175.14	1123.24	1174.06	1199.55	1109.98
sp|P20700|LMNB1_HUMAN	LMNB1	1090.9	982.3	1159.38	1143.16	1110.99	990.348	958.948	1287.65	1160.15	1085.25
sp|P28288|ABCD3_HUMAN	ABCD3	1478.75	1599.46	1666.59	1570.03	1616.11	1562.8	1652.71	1628.79	1535.52	1680.46
sp|P43304|GPDM_HUMAN	GPD2	1533.08	1392.18	1266.58	1327.89	1243.73	1469.55	1407.75	1424.56	1377.49	1465.51
sp|P49748-3|ACADV_HUMAN	ACADVL	1047.69	1062.97	1115.15	1076.93	1248.67	1144.31	1185.61	1096.83	1158.72	1187.42
sp|P82650|RT22_HUMAN	MRPS22	1293.28	1202.57	1225.24	1255.9	1193.92	1284.9	1148.66	1230.98	1227.23	1199.72
sp|Q00059|TFAM_HUMAN	TFAM	2022.87	1814.15	1904.11	1881.92	1868.31	1943.32	1990.66	1867.31	1796.84	1821.37
sp|Q01082|SPTB2_HUMAN	SPTBN1	1227.61	1280.58	1154.74	1238.67	1292	1245.38	1235.5	1286.27	1260.42	1306.75
sp|Q15029|U5S1_HUMAN	EFTUD2	1206.51	1148.72	1239.34	1207.18	1182.55	1110.55	1065.5	1190.16	1129.29	1092.39
sp|Q5JTZ9|SYAM_HUMAN	AARS2	1193.29	1143.99	1077.37	1079.51	1189.97	1273.12	1136.2	1297.26	1285.31	1217.99
sp|Q5QNW6-2|H2B2F_HUMAN	H2BC18	1156.25	2469.89	2719.19	2566.96	2409.01	2205.68	2330.99	1986.85	1871.27	2360.17
sp|Q7L0Y3|TM10C_HUMAN	TRMT10C	1575.18	1569.96	1523.05	1559.1	1531.26	1625.19	1507.33	1548.59	1472.85	1488.23
sp|Q92841|DDX17_HUMAN	DDX17	1263.42	1300.35	1288.02	1286.55	1315.46	1276.85	1264.3	1460.98	1342.17	1390.6
sp|Q96TA2|YMEL1_HUMAN	YME1L1	1747.24	1759.42	1651.81	1658.88	1590.16	1736.71	1660.73	1715.67	1714.12	1645.38
sp|Q9H9B4|SFXN1_HUMAN	SFXN1	1302.51	1217.01	1349.62	1317.41	1244.89	1377.32	1298.15	1252.17	1306.57	1232.36
sp|Q9H9J2|RM44_HUMAN	MRPL44	1333.43	1400.79	1419.91	1419.97	1329.72	1384.57	1482.61	1273.99	1280.42	1380.67
sp|Q9NRZ9|HELLS_HUMAN	HELLS	1101.37	1210.2	1189.1	1072.43	1004.8	1048.34	1136.02	982.059	985.884	1185.36
sp|Q9NS69|TOM22_HUMAN	TOMM22	1242.2	1506.04	1542.26	1505.17	1522.56	1501.22	1525.08	1211.06	1223.04	1397.29
sp|Q9P035|HACD3_HUMAN	HACD3	1510.62	1667.83	1724.45	1722.12	1762.22	1659.05	1910.42	1586.66	1696.02	1724.09
sp|Q9P2J5|SYLC_HUMAN	LARS1	1037.59	1009.63	1004.41	1076.87	1076.54	1014.34	1050.61	1085.66	1045.24	1150.22
tr|F8W7C6|F8W7C6_HUMAN	RPL10	865.602	840.363	882.167	919.117	885.054	823.018	959.454	979.418	947.394	1070.65
sp|A3KMH1|VWA8_HUMAN	VWA8	1010.21	915.122	873.551	904.091	888.984	810.528	798.812	824.427	807.201	749.895
sp|O00116|ADAS_HUMAN	AGPS	836.01	868.101	885.929	872.268	863.217	829.689	824.42	864.475	787.755	943.19
sp|O75533|SF3B1_HUMAN	SF3B1	766.867	692.286	725.752	691.146	702.893	651.217	605.029	762.374	646.263	656.973
sp|O95140|MFN2_HUMAN	MFN2	1853.89	1756.8	1631.71	1560.81	1578.31	1924.51	1694.83	1866.35	1566.01	1739.58
sp|P00403|COX2_HUMAN	MT-CO2	982.186	1059.31	1159.42	1114.24	1107.57	1006.07	1062.35	973.057	987.006	1073.32
sp|P07910|HNRPC_HUMAN	HNRNPC	1754.62	1726.12	2271.08	2206.45	2046.48	1560.98	1555.56	2065.27	1843.45	1737.67
sp|P09622|DLDH_HUMAN	DLD	1280.57	1398.84	1789.46	1557.76	1688.64	1332.27	1246.02	1517.65	1663.33	1375.41
sp|P13073|COX41_HUMAN	COX4I1	1303.96	1253.57	1499.53	1434.86	1409.36	1401.69	1438.23	1438.75	1409.12	1316.14
sp|P14618-2|KPYM_HUMAN	PKM	1438.89	1540.15	1416.21	1526.77	1525.66	1526.67	1521.52	1535.87	1485.56	1627.93
sp|P16615|AT2A2_HUMAN	ATP2A2	1253.63	1181.65	1195.05	1203.87	1199.79	1145.68	1157.98	1183.9	1148.79	1173.51
sp|P17844|DDX5_HUMAN	DDX5	1268.07	1281.69	1361.53	1307.78	1338.43	1264.27	1294.34	1336.07	1234.82	1331.19
sp|P22033|MUTA_HUMAN	MMUT	1129.83	1076.24	1082.68	1093.41	1071.63	1130.73	1153.8	1097.94	1110.59	1067.17
sp|P32969|RL9_HUMAN	RPL9	1112.91	1270.31	1151.58	1107.73	1211.52	1344.38	1330.7	1251.12	1119.66	1354.56
sp|P39656|OST48_HUMAN	DDOST	1969.41	1707.02	1618.79	1707.64	1608.08	1590.1	1606.93	1644.98	1572.94	1567.59
sp|P49419|AL7A1_HUMAN	ALDH7A1	1340.94	1421.16	1451.88	1478.21	1403.2	1525.8	1504.33	1554.74	1521.91	1506.45
sp|P49755|TMEDA_HUMAN	TMED10	962.15	935.952	973.182	1025.89	1051.24	986.971	1104.93	1021.93	1010.48	1064.4
sp|P55072|TERA_HUMAN	VCP	1101.66	1076.91	1162.36	1137.36	1145.89	1236.74	1118.43	1168.52	1204.6	1195.87
sp|P62750|RL23A_HUMAN	RPL23A	1302.24	1326.23	1344.86	1284.2	1238.07	1323.32	1343.15	1326.23	1200.66	1405.51
sp|Q00325|MPCP_HUMAN	SLC25A3	1551.11	1689.88	1689.67	1620.94	1591.29	1593.32	1679.72	1559.41	1489.36	1497.38
sp|Q13509|TBB3_HUMAN	TUBB3	1111.82	1161.63	1039.59	1079.46	1093.41	1108.82	1149.61	1125.18	1051.59	1284
sp|Q14498|RBM39_HUMAN	RBM39	1461.17	1737.38	1448.95	1479.55	1464.2	1417.24	1781.76	1387.51	1241.5	1615.75
sp|Q15031|SYLM_HUMAN	LARS2	1345.29	1423.5	1448.7	1394.86	1523.1	1410.96	1475.01	1312.46	1406.69	1425.99
sp|Q4VCS5|AMOT_HUMAN	AMOT	858.147	808.474	766.768	818.149	885.809	900.127	927.45	1011.2	1008.27	1112.81
sp|Q5JPE7|NOMO2_HUMAN	NOMO2	1040.89	965.553	951.664	952.078	970.785	968.272	927.45	982.631	899.232	942.422
sp|Q7KZF4|SND1_HUMAN	SND1	1153.93	1138.95	994.563	1224.81	1151.72	1066.7	1174.87	1172.35	1116.09	1211.28
sp|Q8TAE8|G45IP_HUMAN	GADD45GIP1	684.716	579.378	575.758	550.917	550.108	546.078	532.006	541.354	508.37	493.231
sp|Q969V3|NCLN_HUMAN	NCLN	989.605	1025.34	1048.54	1084.64	1041.43	1042.28	962.908	959.278	1025.92	1031.15
sp|Q96AG4|LRC59_HUMAN	LRRC59	1457.07	1481.8	1406.04	1427.92	1360.19	1286.61	1233.79	1259.96	1197.24	1217.9
sp|Q96RP9|EFGM_HUMAN	GFM1	1334.79	1213.62	1234.24	1214.89	1301.32	1167.76	1115.93	1214.03	1210.16	1099.65
sp|Q99459|CDC5L_HUMAN	CDC5L	756.771	723.167	826.296	782.476	804.493	754.767	696.426	848.646	769.546	781.2
sp|Q9BQG0-2|MBB1A_HUMAN	MYBBP1A	708.771	817.668	1073.35	986.887	1094.63	828.123	810.77	797.279	787.338	869.592
sp|Q9BS26|ERP44_HUMAN	ERP44	1301.91	1204.05	1094.66	1219.58	1210.97	1203	1214.34	1305.89	1235.11	1211.58
sp|Q9BYT8|NEUL_HUMAN	NLN	1212.82	1094.07	1116.75	1125.9	1049.17	1040.38	1001.17	1094.65	1061.66	935.199
sp|Q9H7Z7|PGES2_HUMAN	PTGES2	1010.49	904.366	974.546	861.24	1001.66	912.283	905.786	956.613	913.543	901.671
sp|Q9H845|ACAD9_HUMAN	ACAD9	1291.14	1259.17	1360.66	1300.88	1240.22	1341.27	1355.21	1276.53	1392.82	1241.31
sp|Q9Y2Q3|GSTK1_HUMAN	GSTK1	1331.24	1185.87	1279.14	1260.3	1103.72	1255	1157.25	1099.98	1106.09	986.705
sp|A0A0B4J2D5|GAL3B_HUMAN	GATD3B	836.479	923.37	1000.45	951.912	1098.97	1089.4	1264.75	1072.12	1217.01	1103
sp|O43390|HNRPR_HUMAN	HNRNPR	1467.01	1420.99	1761.96	1713.64	1643.91	1405.4	1386.14	1636.78	1476.11	1430.74
sp|O43837|IDH3B_HUMAN	IDH3B	1483.43	1449.47	1366.83	1390.26	1309.92	1407.06	1362.23	1402.78	1422.92	1378.12
sp|O75521|ECI2_HUMAN	ECI2	731.504	762.721	820.404	806.529	805.193	776.88	820.188	699.67	719.583	783.454
sp|O75746|CMC1_HUMAN	SLC25A12	848.947	817.697	788.25	786.019	710.698	761.488	776.817	765.827	794.843	698.918
sp|P07195|LDHB_HUMAN	LDHB	1127.72	1089.36	1000.75	1162.02	1088.78	1108.41	1010.33	1237.23	1288.06	1273.42
sp|P07737|PROF1_HUMAN	PFN1	1027.74	1049.47	911.909	1064.82	1057.37	965.547	983.525	1104.94	1126.42	1186.65
sp|P08708|RS17_HUMAN	RPS17	578.894	481.956	466.619	543.003	499.536	488.455	507.335	547.267	507.435	576.837
sp|P09651|ROA1_HUMAN	HNRNPA1	907.207	900.98	994.18	1058.45	1010.17	867.252	822.903	1098.62	960.387	914.284
sp|P13995|MTDC_HUMAN	MTHFD2	1370.65	1360.27	1313.01	1344.45	1232.74	1343.19	1286.93	1235.77	1243.23	1132.34
sp|P15880|RS2_HUMAN	RPS2	1240.44	1281.66	1248.81	1365.71	1295.28	1299.56	1330.53	1299.26	1259.26	1346.28
sp|P16402|H13_HUMAN	H1-3	1267.77	1059.73	1529.26	1408.5	1345.84	996.523	947.19	1308.82	1141.09	1033.35
sp|P22626|ROA2_HUMAN	HNRNPA2B1	1249.25	1076.76	1364.66	1448.3	1360.22	925.725	918.208	1316.33	1142.79	1040.59
sp|P23368|MAOM_HUMAN	ME2	1385.05	1390.91	1360.27	1359.45	1313.25	1382.65	1395.07	1405.77	1455.54	1316.75
sp|P23378|GCSP_HUMAN	GLDC	930.388	1025.75	1084.67	1028.34	1063.78	968.357	994.938	925.142	881.675	930.937
sp|P23786|CPT2_HUMAN	CPT2	1132.33	1301.33	1397.36	1321.96	1318.72	1342.74	1361.7	1237.07	1252.44	1242.25
sp|P24539|AT5F1_HUMAN	ATP5PB	981.762	967.02	1074.81	994.151	965.735	1070.21	1009.18	987.815	921.731	969.988
sp|P26368|U2AF2_HUMAN	U2AF2	1151.14	1224.47	973.726	1087.33	1060.65	1194.21	1094.55	1194.28	1044.51	1175.4
sp|P30040|ERP29_HUMAN	ERP29	900.987	793.572	762.002	794.137	817.884	801.815	776.903	817.88	823.211	797.378
sp|P30044|PRDX5_HUMAN	PRDX5	1046.33	969.319	1004.32	1054.16	964.987	1065.95	969.681	1035.34	1051.78	956.742
sp|P31930|QCR1_HUMAN	UQCRC1	649.483	728.533	731.61	722.078	674.786	740.963	658.401	722.757	680.983	655.846
sp|P35241-5|RADI_HUMAN	RDX	1493.86	1412.08	961.18	1142.47	1320.08	1371.78	1363.38	1601.38	1592.98	1859.7
sp|P36542|ATPG_HUMAN	ATP5F1C	1474.55	1621.22	1696.61	1576.09	1645.99	1641.68	1773.64	1448.45	1430.26	1512.11
sp|P36578|RL4_HUMAN	RPL4	1263.16	1271.41	1226.36	1205.21	1205.38	1296.58	1247.89	1342.5	1387.1	1324.01
sp|P41252|SYIC_HUMAN	IARS1	1096.72	1198.9	1264.03	1285.11	1258.01	1188.27	1271.85	1114.95	1177.31	1255.91
sp|P42126|ECI1_HUMAN	ECI1	710.301	741.97	913.949	897.114	869.986	856.233	986.449	840.456	830.394	952.758
sp|P43897|EFTS_HUMAN	TSFM	1225.38	1227.84	1241.74	1236.96	1113.39	1252.3	1128.44	1136.27	1151.05	1052.88
sp|P46013|KI67_HUMAN	MKI67	532.05	524.854	738.847	663.942	695.938	513.093	522.763	748.575	679.032	613.365
sp|P46459|NSF_HUMAN	NSF	1342.59	1688.1	1363.15	1431.88	1323.88	1375.54	1434.23	1233.61	1269.19	1549.91
sp|P46977|STT3A_HUMAN	STT3A	1103.19	1050.65	1007.26	1038.19	1039.21	1061.07	1029	1026.49	1055.96	1097.95
sp|P48047|ATPO_HUMAN	ATP5PO	2298.65	2093.47	1850.51	1928.16	1864.68	1985.53	1814.19	1968.15	1656.03	1716.64
sp|P49406|RM19_HUMAN	MRPL19	997.606	1088.37	1075.52	1063.58	1127.74	1116.28	1126.42	1072.48	1093.4	1088.5
sp|P49821|NDUV1_HUMAN	NDUFV1	921.545	883.048	898.24	857.782	895.609	794.809	728.408	796.814	794.337	763.615
sp|P60709|ACTB_HUMAN	ACTB	701.281	666.718	620.506	714.032	742.752	735.735	733.816	828.584	887.217	928.851
sp|P61313|RL15_HUMAN	RPL15	1075.85	1479.08	1450.52	1475.53	1445.23	1445.66	1569.01	1398.98	1420.5	1596.42
sp|P62906|RL10A_HUMAN	RPL10A	1625.13	1526.42	1597.98	1659.68	1598.51	1537.89	1549.96	1536.94	1475.73	1514.73
sp|P63010-2|AP2B1_HUMAN	AP2B1	737.175	787.683	724.245	790.565	800.669	808.268	821.167	839.552	793.182	907.033
sp|P99999|CYC_HUMAN	CYCS	1552.95	1545.12	1538.15	1438.09	1311.67	1823.26	1731.21	1418.43	1616.21	1230.5
sp|Q02878|RL6_HUMAN	RPL6	1119.13	1067.23	1091.98	1075.46	1063.94	1063.32	1030.01	1016.11	975.723	1013.01
sp|Q05639|EF1A2_HUMAN	EEF1A2	1412.44	1754.07	1518.48	1590.42	1629.81	1727.04	1789.4	1787.94	1696.94	1878.18
sp|Q10713|MPPA_HUMAN	PMPCA	946.202	970.661	1064.15	1035.02	998.74	942.874	943.072	792.276	917.158	819.843
sp|Q12849|GRSF1_HUMAN	GRSF1	1103.37	1150.54	1051.84	1003.39	962.479	1090.77	1029.17	1078.64	1167.5	1011.7
sp|Q12906-7|ILF3_HUMAN	ILF3	1164.09	977.258	1242.36	1161.98	1199.94	917.716	889.858	1269.79	1099.93	1078.63
sp|Q13310-3|PABP4_HUMAN	PABPC4	1171.94	1356.81	1394.21	1351.16	1379.54	1392.75	1443.86	1282.09	1298.24	1501.27
sp|Q14318-2|FKBP8_HUMAN	FKBP8	815.224	643.24	674.814	659.515	695.628	682.114	634.776	715.822	722.107	688.788
sp|Q14690|RRP5_HUMAN	PDCD11	534.189	659.945	694.092	674.164	704.849	616.47	682.121	679.441	615.736	702.683
sp|Q14974|IMB1_HUMAN	KPNB1	422.459	352.225	439.674	438.12	447.483	394.341	411.403	421.174	423.448	410.959
sp|Q15084-2|PDIA6_HUMAN	PDIA6	787.748	712.537	697.659	710.283	661.46	731.684	679.139	750.625	681.607	667.435
sp|Q5JWF2|GNAS1_HUMAN	GNAS	634.214	752.619	711.126	728.428	824.258	759.703	821.786	685.196	674.871	823.468
sp|Q6NVY1|HIBCH_HUMAN	HIBCH	1199.89	1201.43	1419.68	1366.38	1350.43	1205.11	1266.52	1105.14	1184.9	1159.79
sp|Q6P2Q9|PRP8_HUMAN	PRPF8	997.081	1008.53	1003.7	987.169	957.942	911.188	740.416	942.437	833.613	887.383
sp|Q86UE4|LYRIC_HUMAN	MTDH	957.224	916.576	934.869	989.371	918.583	972.002	896.862	940.737	951.426	906.616
sp|Q8IVS2|FABD_HUMAN	MCAT	762.131	831.137	817.176	795.038	804.828	810.756	815.922	756.26	759.896	810.607
sp|Q8N442|GUF1_HUMAN	GUF1	825.599	830.951	820.447	778.994	777.384	782.332	732.377	763.795	747.086	716.594
sp|Q8NCN5|PDPR_HUMAN	PDPR	1073.6	900.463	898.745	885.098	855.232	965.648	956.174	808.475	821.508	891.906
sp|Q92665|RT31_HUMAN	MRPS31	955.551	1070.29	1177.62	1101.62	1164.84	1103.19	1238.99	951.046	1035.28	1249.85
sp|Q96DV4|RM38_HUMAN	MRPL38	777.76	768.751	822.562	831.786	812.209	813.723	769.591	749.588	761.59	674.217
sp|Q96EY1-2|DNJA3_HUMAN	DNAJA3	1009.88	1056.21	1092.02	1065.6	1027.5	1022.99	1048.03	1026	957.721	1050.23
sp|Q96SZ6|CK5P1_HUMAN	CDK5RAP1	843.015	789.707	842.603	809.561	815.007	784.027	770.737	761.92	865.724	769.357
sp|Q9BYD2|RM09_HUMAN	MRPL9	1418.22	1360.47	1444.53	1375.79	1308.67	1389.97	1272.81	1288.96	1302.92	1206.28
sp|Q9H078-2|CLPB_HUMAN	CLPB	968.584	938.388	986.266	943.635	968.612	1094.43	1082.38	1061.12	1064.49	999.239
sp|Q9H0A0|NAT10_HUMAN	NAT10	734.339	709.212	829.787	858.059	847.502	627.753	627.325	800.222	749.567	712.382
sp|Q9H0P0|5NT3A_HUMAN	NT5C3A	914.569	810.896	781.635	756.181	813.103	804.375	796.156	831.827	837.988	733.793
sp|Q9H2U2-2|IPYR2_HUMAN	PPA2	978.382	886.229	919.339	883.38	952.856	906.152	917.19	948.806	965.38	864.639
sp|Q9NRX2|RM17_HUMAN	MRPL17	1559.25	1545.16	1548.84	1520.5	1444.87	1483.48	1498.84	1345.97	1369.01	1310.02
sp|Q9NUJ1|ABHDA_HUMAN	ABHD10	1220.74	1068.71	1063.03	1064.2	1004.93	975.111	988.765	917.153	954.909	818.733
sp|Q9NVH1|DJC11_HUMAN	DNAJC11	1001.31	970.931	1042.94	993.912	1078.03	1033.34	1120.1	1022.43	1117.92	1163.96
sp|Q9NX62|IMPA3_HUMAN	BPNT2	861.9	789.142	688.75	721.731	744.392	779.161	731.992	770.019	715.719	712.167
sp|Q9NYU2|UGGG1_HUMAN	UGGT1	1341.47	1072.41	1090.43	1059.67	1053.19	1002.62	999.981	1070.33	1164.1	1012.25
sp|Q9UFN0|NPS3A_HUMAN	NIPSNAP3A	994.065	1145.71	1240.67	1189.92	1227.1	1194.61	1240.57	1118.87	1105.76	1150.78
sp|Q9UG63-2|ABCF2_HUMAN	ABCF2	804.024	806.471	650.473	703.805	809.53	891.487	1006.1	904.142	772.888	984.345
sp|Q9Y2R9|RT07_HUMAN	MRPS7	1264.16	1180.35	1326.74	1282.61	1218.17	1268.68	1303.03	1185.58	1228.13	1180.01
sp|Q9Y2S7|PDIP2_HUMAN	POLDIP2	912.568	1128.83	1219.78	1206.26	1178.79	1115.41	1412.79	1057.47	1148.15	1323.29
sp|Q9Y2Z4|SYYM_HUMAN	YARS2	925.44	1101.13	1057.44	1021.83	1028.33	1109.13	1116.69	979.848	1009.11	1047.86
sp|Q9Y5M8|SRPRB_HUMAN	SRPRB	979.819	1050.87	1023.89	983.739	976.358	1094.46	1008.77	1003.97	995.607	995.768
sp|Q9Y6C9|MTCH2_HUMAN	MTCH2	1416.59	1487.86	1649.52	1516.01	1612.4	1654.18	1677.98	1569.16	1795.97	1652.38
sp|O00303|EIF3F_HUMAN	EIF3F	472.313	632.078	638.326	632.69	621.807	609.162	682.545	551.244	568.539	688.614
sp|O15269|SPTC1_HUMAN	SPTLC1	701.864	704.521	745.552	722.837	787.134	765.483	802.766	745.086	759.301	688.007
sp|O43143|DHX15_HUMAN	DHX15	540.137	576.632	604.467	627.554	566.648	531.012	498.688	637.919	565.506	619.815
sp|O43707|ACTN4_HUMAN	ACTN4	815.787	826.805	588.015	749.432	779.252	755.564	769.365	951.271	1005.93	1072.83
sp|O43852-4|CALU_HUMAN	CALU	613.645	603.491	532.443	567.323	568.677	605.895	586.946	562.414	557.037	541.457
sp|O60506|HNRPQ_HUMAN	SYNCRIP	1047.62	927.892	1061.28	1041.77	996.399	942.659	873.083	1066.43	975.173	944.439
sp|O75439|MPPB_HUMAN	PMPCB	874.716	957.724	876.996	853.905	849.673	913.23	794.947	850.889	911.847	745.722
sp|O76021|RL1D1_HUMAN	RSL1D1	976.552	1125.23	1261.53	1268.2	1190.28	1031.21	1103.38	1171.3	1067.86	1185.23
sp|O94826|TOM70_HUMAN	TOMM70	1347.58	1135.16	1201.21	1144.36	1131.38	1133.45	1209.96	1177.22	1184.79	1129.77
sp|P00387-3|NB5R3_HUMAN	CYB5R3	1276.48	1260.19	1191.59	1302	1232.34	1311.28	1236.39	1437.64	1350.94	1484.58
sp|P05023-4|AT1A1_HUMAN	ATP1A1	789.998	644.439	594.367	772.179	813.764	679.183	696.792	860.513	851.038	945.724
sp|P05198|IF2A_HUMAN	EIF2S1	482.925	523.361	498.013	524.1	533.427	517.46	572.499	558.078	538.674	710.525
sp|P05388|RLA0_HUMAN	RPLP0	1296.57	1098.87	1009.09	1063.21	1136.69	1149.36	1111.46	1211.48	1142.32	1110.05
sp|P08574|CY1_HUMAN	CYC1	665.088	683.042	804.219	836.787	745.949	712.104	773.323	735.039	689.706	710.526
sp|P08865|RSSA_HUMAN	RPSA	732.572	653.839	628.394	699.972	657.157	700.762	666.53	719.297	734.247	754.292
sp|P10606|COX5B_HUMAN	COX5B	1200.12	1413.18	1527.6	1462.69	1427.49	1326.94	1513.26	1330.71	1291.14	1399.55
sp|P14868|SYDC_HUMAN	DARS1	900.457	855.443	795.45	853.53	832.671	815.351	795.774	861.076	876.807	849.609
sp|P16435|NCPR_HUMAN	POR	793.484	719.361	718.279	727.646	754.262	726.016	776.935	752.77	717.951	790.949
sp|P18031|PTN1_HUMAN	PTPN1	719.018	759.747	815.586	765.275	831.745	867.54	893.095	826.573	870.835	812.641
sp|P20674|COX5A_HUMAN	COX5A	969.913	1001.45	1075.75	1041.56	1034.11	1062.07	989.285	1003.66	1045.66	992.12
sp|P23396-2|RS3_HUMAN	RPS3	977.893	1100.33	1004.02	1140.02	1074.92	1108.62	1165.04	1186.36	1118.88	1316
sp|P27144|KAD4_HUMAN	AK4	1019.07	862.399	972.585	910.301	932.027	891.691	888.675	812.863	878.818	817.654
sp|P31327-3|CPSM_HUMAN	CPS1	930.613	830.439	794.508	838.759	844.471	874.499	792.085	758.78	794.082	758.322
sp|P32119|PRDX2_HUMAN	PRDX2	1428.9	1411.4	1282.93	1409.51	1443.49	1428.72	1359.07	1432.37	1496.4	1445.12
sp|P32189|GLPK_HUMAN	GK	977.138	1030.46	1008.35	1035.88	992.56	1005.01	956.823	1031.03	946.186	974.33
sp|P35268|RL22_HUMAN	RPL22	517.64	484.321	384.925	389.83	427.959	534.07	486.805	505.663	410.103	495.671
sp|P35579|MYH9_HUMAN	MYH9	812.157	659.182	535.14	613.208	577.911	586.566	528.246	668.972	618.474	654.494
sp|P38159|RBMX_HUMAN	RBMX	801.474	746.43	897.169	889.19	868.386	699.942	574.617	921.689	725.016	692.072
sp|P39023|RL3_HUMAN	RPL3	692.235	670.36	766.646	727.843	738.853	658.691	799.53	722.984	736.791	868.872
sp|P41223-2|BUD31_HUMAN	BUD31	409.177	575.949	561.391	549.134	555.711	557.185	566.807	534.705	511.055	618.039
sp|P50991|TCPD_HUMAN	CCT4	869.138	723.442	676.314	740.637	761.236	741.943	743.245	821.613	781.357	822.139
sp|P51991|ROA3_HUMAN	HNRNPA3	1445.12	1553.93	1833.76	1901.59	1862.82	1354.63	1318.94	1858.73	1477.75	1508.98
sp|P52789|HXK2_HUMAN	HK2	1449.59	1152.99	1181.69	1125.95	1142.67	1149.4	1087.94	1217.87	1127.54	1215.09
sp|P53007|TXTP_HUMAN	SLC25A1	894.637	880.197	842.049	918.59	905.373	814.505	778.138	803.985	821.545	797.343
sp|P53597|SUCA_HUMAN	SUCLG1	991.502	813.963	977.29	891.265	849.886	853.621	933.805	832.047	832.911	789.401
sp|P63173|RL38_HUMAN	RPL38	1809.79	1538.78	1213.57	1118.96	1068.01	1434.85	1142.9	1061.25	946.902	944.257
sp|P82933|RT09_HUMAN	MRPS9	1248.26	1313.95	1432.88	1337.76	1336.37	1329.86	1386.02	1184.82	1181.75	1126.85
sp|Q04637-9|IF4G1_HUMAN	EIF4G1	877.315	771.872	727.108	788.231	763.521	785.675	719.971	839.499	818.871	819.057
sp|Q04837|SSBP_HUMAN	SSBP1	602.228	596.476	599.478	557.113	602.434	659.919	710.395	702.879	730.479	710.225
sp|Q13724|MOGS_HUMAN	MOGS	899.012	870.574	863.848	902.143	807.748	879.491	898.275	961.147	947.854	963.665
sp|Q14008-3|CKAP5_HUMAN	CKAP5	502.722	527.843	569.931	530.689	539.614	540.612	532.227	553.856	511.273	595.896
sp|Q15293|RCN1_HUMAN	RCN1	1047.42	829.858	761.843	800.307	769.899	875.248	759.473	960.121	829.198	805.446
sp|Q15393|SF3B3_HUMAN	SF3B3	848.895	907.115	963.343	932.245	976.919	927.08	909.87	956.721	858.825	974.555
sp|Q15738|NSDHL_HUMAN	NSDHL	798.218	750.628	777.998	764.817	756.01	772.025	755.778	748.188	776.877	754.814
sp|Q15907|RB11B_HUMAN	RAB11B	1052.78	1102.84	1021.7	1018.18	994.751	1156.68	1174.92	1103.58	1023.17	1186.92
sp|Q16531|DDB1_HUMAN	DDB1	709.211	732.308	694.132	711.932	709.916	694.357	677.277	695.092	676.341	754.145
sp|Q4G0N4|NAKD2_HUMAN	NADK2	632.606	611.72	616.661	593.966	603.78	601.432	645.697	594.583	645.049	597.393
sp|Q5JRA6|TGO1_HUMAN	MIA3	842.117	729.408	714.238	728.047	744.997	759.236	737.312	885.504	813.103	705.442
sp|Q5JRX3-2|PREP_HUMAN	PITRM1	834.99	800.927	819.276	758.68	771.621	807.616	804.743	770.798	799.804	822.326
sp|Q5TC12|ATPF1_HUMAN	ATPAF1	930.346	849.219	882.176	854.236	972.001	847.714	860.469	845.242	856.32	800.821
sp|Q5VT66-2|MARC1_HUMAN	MTARC1	721.742	655.528	569.088	573.565	552.732	593.018	494.219	554.938	521.394	524.687
sp|Q6P587-3|FAHD1_HUMAN	FAHD1	685.901	604.128	657.271	632.722	625.169	694.107	650.679	672.639	700.183	618.349
sp|Q7L592|NDUF7_HUMAN	NDUFAF7	740.325	792.877	728.674	762.078	727.267	696.916	674.024	771.188	694.708	689.034
sp|Q8NBS9|TXND5_HUMAN	TXNDC5	1445.36	1398.72	1381.99	1463.19	1514.29	1554.27	1536.57	1490.41	1486.09	1517.99
sp|Q8WVM8|SCFD1_HUMAN	SCFD1	884.232	683.374	620.624	649.026	628.363	685.777	614.903	674.297	629.332	651.628
sp|Q92552-2|RT27_HUMAN	MRPS27	760.296	857.338	848.285	829.566	863.854	873.335	786.574	747.555	786.675	777.263
sp|Q92947|GCDH_HUMAN	GCDH	1039.98	1000.84	967.402	993.763	918.738	1008.84	926.799	1028.03	959.366	902.082
sp|Q969S9|RRF2M_HUMAN	GFM2	730.896	730.496	682.436	678.841	623.415	649.877	633.728	668.666	668.429	682.953
sp|Q96CU9|FXRD1_HUMAN	FOXRED1	770.324	702.46	690.321	719.259	618.788	720.986	625.638	720.698	682.895	631.419
sp|Q96E11|RRFM_HUMAN	MRRF	891.317	788.986	834.925	817.147	793.619	809.142	804.878	831.666	795.526	794.332
sp|Q96EY7|PTCD3_HUMAN	PTCD3	2563.72	1497.38	1280.63	1375.35	1398.48	1577.85	1574.95	1622.47	1515.03	1341.82
sp|Q96I51|RCC1L_HUMAN	RCC1L	635.797	595.638	630.784	640.648	597.154	598.755	602.506	664.63	627.896	628.875
sp|Q99832|TCPH_HUMAN	CCT7	715.266	786.969	737.24	773.729	954.357	885.541	859.393	805.99	839.792	897.716
sp|Q9BRJ2|RM45_HUMAN	MRPL45	1181.01	1279.17	1292.64	1233.87	1243.35	1345.01	1218.79	1183.75	1259.74	1148.18
sp|Q9BZE1|RM37_HUMAN	MRPL37	1382.18	1412.6	1469.84	1426.57	1400.96	1486.66	1430.77	1328.24	1311.26	1399.52
sp|Q9GZT3|SLIRP_HUMAN	SLIRP	854.984	785.573	829.556	766.066	780.453	762.667	727.878	734.768	767.233	767.886
sp|Q9H0S4|DDX47_HUMAN	DDX47	524.007	468.357	393.776	467.376	472.947	427.884	399.402	458.876	424.993	482.117
sp|Q9H2W6|RM46_HUMAN	MRPL46	804.294	780.288	674.638	677.039	662.22	684.652	618.888	647.215	608.538	560.494
sp|Q9H583|HEAT1_HUMAN	HEATR1	755.961	900.982	983.855	899.084	938.545	763.476	757.035	829.065	836.365	902.437
sp|Q9H857-2|NT5D2_HUMAN	NT5DC2	1103.79	1014.74	1163.46	1131.45	1134.34	1062.79	1051.4	1017.78	1042	1019.73
sp|Q9NTJ5|SAC1_HUMAN	SACM1L	848.897	862.716	853.794	879.411	856.124	825.294	808.82	825.57	793.291	809.965
sp|Q9NVA1|UQCC1_HUMAN	UQCC1	516.321	566.851	637.448	629.567	586.344	547.255	653.157	503.435	555.844	592.586
sp|Q9NX63|MIC19_HUMAN	CHCHD3	926.403	863.175	846.695	801.992	828.123	922.489	873.731	855.347	925.725	838.51
sp|Q9NYK5-2|RM39_HUMAN	MRPL39	1058.43	1046.19	1099.63	1018.41	1045.83	1052.2	1010.93	985	999.528	980.859
sp|Q9UDR5|AASS_HUMAN	AASS	1082.79	1022.92	1074.32	1068.8	1020.35	1048	1058.52	1091.81	1168.04	1049.09
sp|Q9UHX1|PUF60_HUMAN	PUF60	740.022	719.686	543.184	571.147	625.475	637.183	752.842	713.754	613.258	792.855
sp|Q9Y2Q9|RT28_HUMAN	MRPS28	1175.96	875.199	916.601	909.838	860.105	818.423	876.49	802.119	811.888	850.606
sp|Q9Y2W6|TDRKH_HUMAN	TDRKH	755.591	825.586	800.677	751.982	798.988	793.75	810.233	760.134	748.681	785.847
sp|Q9Y3D9|RT23_HUMAN	MRPS23	1204.19	1245.1	1222.95	1247.62	1253.36	1253.19	1195.57	1269.46	1251.98	1158.57
sp|Q9Y512|SAM50_HUMAN	SAMM50	798.758	860.702	864.901	802.859	830.029	836.179	860.636	829.81	823.854	818.372
sp|Q9Y697|NFS1_HUMAN	NFS1	1075.32	830.563	861.835	862.77	844.214	870.579	830.924	804.615	840.041	786.53
tr|A0A0G2JL52|A0A0G2JL52_HUMAN	VARS2	739.672	873.418	863.843	859.004	799.382	778.504	799.822	703.997	728.534	775.053
sp|A8MXV4|NUD19_HUMAN	NUDT19	549.237	541.048	538.531	530.59	491.717	562.126	551.067	546.33	565.735	514.087
sp|O14654|IRS4_HUMAN	IRS4	514.091	578.274	567.831	588.681	585.756	577.567	625.983	533.028	532.652	621.983
sp|O14874|BCKD_HUMAN	BCKDK	611.781	611.256	640.426	588.731	566.248	618.393	607.235	604.376	577.343	543.015
sp|O15091|MRPP3_HUMAN	PRORP	702.463	688.073	659.425	663.934	691.361	721.922	668.666	674.45	729.446	681.711
sp|O43175|SERA_HUMAN	PHGDH	899.257	819.253	841.989	876.267	858.693	879.066	751.169	919.588	929.035	900.101
sp|O43491|E41L2_HUMAN	EPB41L2	691.333	643.734	521.198	606.447	656.819	622.666	571.527	584.358	638.35	606.549
sp|O43678|NDUA2_HUMAN	NDUFA2	1257.86	1166.94	1181.42	1135.35	1145.46	1090.08	1100.15	1080.98	1070.24	1063.47
sp|O75367|H2AY_HUMAN	MACROH2A1	627.343	616.77	703.915	731.477	731.59	631.42	612.37	760.019	704.177	661.917
sp|O75531|BAF_HUMAN	BANF1	579.366	556.481	642.407	665.216	637.623	564.191	609.722	632.436	616.079	633.989
sp|O94874|UFL1_HUMAN	UFL1	487.081	560.304	526.256	520.548	529.22	529.711	531.534	497.887	487.791	546.027
sp|O95299-2|NDUAA_HUMAN	NDUFA10	642.728	583.685	616.812	612.519	582.268	614.829	540.394	644.503	610.421	560.402
sp|P00338-3|LDHA_HUMAN	LDHA	724.575	669.015	636.722	776.609	603.088	646.124	629.145	676.516	689.784	689.72
sp|P00736|C1R_HUMAN	C1R	544.898	518.008	465.624	469.751	483.729	510.486	461.71	497.932	484.281	434.393
sp|P01024|CO3_HUMAN	C3	732.871	730.766	729.35	610.138	680.197	740.535	685.558	744.091	663.605	747.414
sp|P03915|NU5M_HUMAN	MT-ND5	950.449	927.867	888.434	875.561	852.154	819.173	695.802	777.303	766.671	737.155
sp|P07355-2|ANXA2_HUMAN	ANXA2	710.653	654.944	532.032	601.852	640.565	608.518	663.909	718.397	806.945	811.296
sp|P11387|TOP1_HUMAN	TOP1	790.155	782.827	966.64	918.607	835.116	729.629	764.561	889.75	803.713	753.411
sp|P12235|ADT1_HUMAN	SLC25A4	746.977	720.787	729.5	715.715	761.097	774.51	770.922	805.428	842.062	800.203
sp|P12532-2|KCRU_HUMAN	CKMT1A	686.628	722.613	597.814	575.876	577.186	977.016	702.039	743.271	703.124	585.869
sp|P13861|KAP2_HUMAN	PRKAR2A	831.223	807.83	787.342	790.815	817.491	793.941	842.609	823.985	766.41	756.127
sp|P14927|QCR7_HUMAN	UQCRB	1163.87	979.555	999.917	980.834	890.365	915.366	797.163	779.582	795.878	677.695
sp|P18124|RL7_HUMAN	RPL7	922.639	883.05	834.615	927.566	920.509	926.85	942.902	1001.52	1018.58	984.357
sp|P18859-2|ATP5J_HUMAN	ATP5PF	571.899	579.916	620.236	613.785	551.746	608.192	603.27	618.866	540.829	590.152
sp|P20340-2|RAB6A_HUMAN	RAB6A	704.099	780.558	725.581	768.466	764.669	788.959	832.995	760.684	743.345	821.001
sp|P22307|SCP2_HUMAN	SCP2	1396.02	1360.12	1231.96	1267.87	1247.13	1317.73	1168.12	1285.51	1125.31	1147.42
sp|P22830-2|HEMH_HUMAN	FECH	725.438	736.427	732.251	721.986	770.417	765.061	780.162	765.92	755.896	693.85
sp|P25325-2|THTM_HUMAN	MPST	928.451	778.143	724.384	729.761	732.181	735.979	748.366	753.556	780.852	760.268
sp|P26038|MOES_HUMAN	MSN	652.313	648.023	511.485	614.172	611.297	646.505	661.584	699.185	810.429	774.368
sp|P26440|IVD_HUMAN	IVD	669.445	638.854	645.617	603.486	598.158	647.907	632.41	630.385	655.116	622.629
sp|P26599-3|PTBP1_HUMAN	PTBP1	771.813	750.389	760.854	828.297	804.155	717.924	648.393	912.151	755.203	851.159
sp|P26641-2|EF1G_HUMAN	EEF1G	714.361	638.844	567.675	639.97	606.26	737.312	619.181	779.84	755.187	787.111
sp|P30533|AMRP_HUMAN	LRPAP1	1135.36	1095.34	934.364	1042.35	1157.16	1115.39	1039.46	1148.16	1093.2	1038.49
sp|P32322-3|P5CR1_HUMAN	PYCR1	750.893	910.34	1001.44	991.042	989.135	514.836	571.905	507.348	510.76	582.302
sp|P35580-4|MYH10_HUMAN	MYH10	752.564	719.86	648.912	708.181	754.594	689.425	718.619	742.513	750.744	819.177
sp|P36404|ARL2_HUMAN	ARL2	860.922	1027.4	1068.86	1033.06	957.302	991.491	982.593	852.766	941.531	907.679
sp|P40429|RL13A_HUMAN	RPL13A	994.705	913.779	897.583	878.581	862.528	908.592	939.15	1055.05	1050.82	953.22
sp|P41250|GARS_HUMAN	GARS1	629.199	658.124	645.42	619.753	652.992	669.96	649.251	589.042	676.239	694.252
sp|P48723|HSP13_HUMAN	HSPA13	524.262	561.801	584.831	592.076	677.033	633.072	695.555	668.484	693.226	805.309
sp|P49590|SYHM_HUMAN	HARS2	1133.29	1167.4	1173.98	1127.84	1162.16	1159.08	1272.85	1029.24	1060.92	1118.67
sp|P50213|IDH3A_HUMAN	IDH3A	1099.96	803.772	840.123	814.184	814.057	851.414	873.432	916.132	874.687	771.998
sp|P50416|CPT1A_HUMAN	CPT1A	582.287	560.424	505.342	517.039	506.416	519.016	443.175	499.329	477.795	481.085
sp|P54136|SYRC_HUMAN	RARS1	693.187	650.036	667.208	665.905	621.549	642.506	637.538	639.347	630.126	609.854
sp|P56192|SYMC_HUMAN	MARS1	777.053	883.828	879.892	877.774	854.22	804.473	840.955	867.249	784.095	816.488
sp|P61026|RAB10_HUMAN	RAB10	684.023	681.428	648.014	670.734	713.532	740.057	706.169	719.798	706.202	802.862
sp|P61204|ARF3_HUMAN	ARF3	713.145	667.983	575.003	670.288	657.546	623.258	588.827	683.389	639.291	684.745
sp|P62241|RS8_HUMAN	RPS8	935.774	1030.72	987.341	1054.11	873.957	912.637	938.292	1031.16	926.548	933.59
sp|P62258|1433E_HUMAN	YWHAE	639.776	740.892	697.794	728.913	769.375	748.93	786.838	747.95	730.376	847.975
sp|P62280|RS11_HUMAN	RPS11	936.03	868.675	811.064	871.032	891.035	888.796	861.843	954.778	998.829	1032.04
sp|P62701|RS4X_HUMAN	RPS4X	1071.78	1179.62	1119.33	1122.04	1151.42	1148.96	1165.98	1245.78	1238.05	1369.6
sp|P62820|RAB1A_HUMAN	RAB1A	947.505	858.041	815.914	913.423	889.894	950.845	962.824	898.353	894.214	958.272
sp|P78347|GTF2I_HUMAN	GTF2I	582.822	554.65	613.803	595.611	615.744	585.004	552.068	705.008	741.608	695.546
sp|P78540|ARGI2_HUMAN	ARG2	774.419	686.103	672.065	696.401	646.006	612.787	581.198	642.745	647.332	598.99
sp|P82675|RT05_HUMAN	MRPS5	676.403	729.161	779.454	749.999	750.727	762.548	801.898	719.498	685.937	695.076
sp|Q05519|SRS11_HUMAN	SRSF11	1502.26	1292.85	946.476	1054.29	1069.86	1226.78	1245.15	1649.2	1319.43	1381.59
sp|Q08257|QOR_HUMAN	CRYZ	612.501	604.33	648.166	620.719	623.323	579.516	536.442	548.396	623.128	544.928
sp|Q12797|ASPH_HUMAN	ASPH	683.529	617.024	682.454	649.372	715.275	599.029	589.524	611.006	600.782	633.5
sp|Q12905|ILF2_HUMAN	ILF2	896.832	872.428	1194.5	1118.07	1064.68	853.268	833.44	1008.76	947.513	967.221
sp|Q13084|RM28_HUMAN	MRPL28	1318.12	1210.41	1208.79	1160.56	1099.59	1168.72	1096.34	1181.67	1074.42	917.269
sp|Q13162|PRDX4_HUMAN	PRDX4	1612.63	1371.65	1048.96	1078.22	1151.63	1282.09	1169.28	1096.72	1005.13	1045.95
sp|Q13838-2|DX39B_HUMAN	DDX39B	672.622	709.532	757.806	864.416	787.919	666.569	614.832	837.854	663.373	710.713
sp|Q14126|DSG2_HUMAN	DSG2	440.292	442.185	410.286	442.45	486.718	462.374	479.735	482.205	511.233	568.847
sp|Q14257-2|RCN2_HUMAN	RCN2	657.521	569.026	525.262	558.91	510.668	605.045	547.469	538.506	536.146	514.405
sp|Q15005|SPCS2_HUMAN	SPCS2	1187.93	1279.57	1404.21	1316.18	1378.06	1292.2	1385.89	1221.72	1229.42	1201.92
sp|Q15067-2|ACOX1_HUMAN	ACOX1	735.972	712.544	747.585	706.456	722.783	726.999	771.799	756.363	670.969	757.321
sp|Q15154|PCM1_HUMAN	PCM1	1027.68	893.871	846.557	857.444	847.838	970.073	942.078	931.494	854.943	924.827
sp|Q15363|TMED2_HUMAN	TMED2	481.143	648.657	691.843	611.877	672.939	635.655	684.661	503.717	498.656	665.635
sp|Q16718-2|NDUA5_HUMAN	NDUFA5	783.232	741.692	758.403	697.614	649.098	659.302	598.14	602.67	547.897	483.136
sp|Q3ZCQ8-2|TIM50_HUMAN	TIMM50	842.707	943.268	962.614	935.267	920.267	991.496	997.039	898.376	873.028	890.313
sp|Q5T160|SYRM_HUMAN	RARS2	743.588	689.276	709.15	646.507	737.369	663.644	687.338	652.165	693.448	728.4
sp|Q5U5X0|LYRM7_HUMAN	LYRM7	1098.13	1122.81	1154.85	1169.98	1097.12	1067.77	1093.1	979.631	997.54	1004.47
sp|Q6UN15|FIP1_HUMAN	FIP1L1	412.974	430.142	422.975	415.457	391.876	427.642	415.139	457.935	435.194	469.652
sp|Q6UXV4|MIC27_HUMAN	APOOL	795.527	707.241	665.005	696.821	677.722	726.415	690.063	754.607	759.668	685.257
sp|Q70UQ0-4|IKIP_HUMAN	IKBIP	627.024	559.51	613.581	603.325	619.628	641.028	634.098	604.063	626.919	570.323
sp|Q8IWA4|MFN1_HUMAN	MFN1	562.665	566.791	533.884	516.031	523.242	578.804	551.898	603.828	556.732	634.186
sp|Q8IXI2-3|MIRO1_HUMAN	RHOT1	912.988	898.993	950.264	862.732	881.405	915.952	1033.39	969.226	893.549	964.104
sp|Q8IYB8|SUV3_HUMAN	SUPV3L1	891.916	781.039	820.08	797.149	841.289	807.032	773.041	783.005	836.063	734.331
sp|Q8N2F6-2|ARM10_HUMAN	ARMC10	674.314	722.729	738.366	714.823	753.329	744.888	780.935	751.478	759.083	750.33
sp|Q8NC60|NOA1_HUMAN	NOA1	738.131	655.373	586.729	565.83	600.949	619.49	599.055	628.058	635.821	575.964
sp|Q8TEM1|PO210_HUMAN	NUP210	856.009	930.974	1034.35	1021.64	1063.18	897.54	915.153	860.749	837.962	965.466
sp|Q8WVM0|TFB1M_HUMAN	TFB1M	700.031	780.491	823.994	770.58	789.094	710.444	773.176	753.353	759.509	1038.15
sp|Q92621|NU205_HUMAN	NUP205	676.094	735.976	734.847	717.098	782.741	633.374	673.887	702.534	698.081	741.171
sp|Q96A35|RM24_HUMAN	MRPL24	598.135	653.769	665.387	644.167	621.877	650.886	646.358	615.404	590.737	606.623
sp|Q96AY3|FKB10_HUMAN	FKBP10	832.116	928.194	698.555	753.621	724.984	640.51	632.859	696.81	705.643	697.369
sp|Q96C36|P5CR2_HUMAN	PYCR2	691.017	666.249	728.539	714.578	664.941	445.364	401.982	504.725	531.28	413.31
sp|Q96P11-4|NSUN5_HUMAN	NSUN5	364.849	403.919	442.925	417.613	397.555	424.831	417.802	412.649	413.728	418.354
sp|Q96RR1|PEO1_HUMAN	TWNK	561.162	486.923	507.34	484.183	486.122	522.319	529.615	522.899	523.751	490.558
sp|Q96S52|PIGS_HUMAN	PIGS	385.599	403.973	392.342	395.284	408.352	343.639	377.33	379.965	386.509	414.871
sp|Q9BQP7|MGME1_HUMAN	MGME1	523.274	515.491	573.728	514.305	566.424	582.889	623.31	553.441	597.537	601.274
sp|Q9BSH4|TACO1_HUMAN	TACO1	1002.4	1067.32	1169.71	1111.31	1026.83	1132.2	1068.12	985.395	1063.7	945.719
sp|Q9BUR5|MIC26_HUMAN	APOO	843.944	830.836	820.35	785.004	783.179	799.156	804.951	785.773	755.559	762.808
sp|Q9BW92|SYTM_HUMAN	TARS2	445.998	527.183	550.661	497.122	503.488	507.962	572.077	430.62	467.951	464.263
sp|Q9BWH2|FUND2_HUMAN	FUNDC2	1108.04	1131.64	1055.41	1067.34	1079.71	1130.48	1041.78	1138.96	967.324	933.087
sp|Q9BYD3|RM04_HUMAN	MRPL4	727.346	770.505	766.885	740.323	711.265	761.091	749.283	723.746	705.702	751.575
sp|Q9BYD6|RM01_HUMAN	MRPL1	849.387	844.508	798.3	815.295	750.052	852.178	794.858	870.386	838.299	782.273
sp|Q9BZI7|REN3B_HUMAN	UPF3B	619.564	541.503	487.175	460.598	483.682	521.216	537.902	501.833	446.045	596.976
sp|Q9H0R6|GATA_HUMAN	QRSL1	591.134	586.694	627.275	590.766	623.81	637.337	591.821	588.886	580.704	571.928
sp|Q9H5Q4|TFB2M_HUMAN	TFB2M	551.838	575.704	611.782	578.379	552.627	559.187	587.527	581.354	590.241	612.602
sp|Q9HAV7|GRPE1_HUMAN	GRPEL1	1293.73	1160.42	1005.12	1086.83	1033.59	1074.4	886.036	1089.85	949.578	808.398
sp|Q9HD23|MRS2_HUMAN	MRS2	541.642	561.546	564.639	556.835	514.791	523.048	523.078	562.656	559.094	496.69
sp|Q9NVH0|EXD2_HUMAN	EXD2	1077.8	1010.31	979.347	968.016	935.401	1069.04	1043.92	1086.95	1062.45	1001.57
sp|Q9NVN8|GNL3L_HUMAN	GNL3L	559.324	637.16	586.34	580.315	704.805	739.742	872.102	622.094	562.52	726.127
sp|Q9NYV4|CDK12_HUMAN	CDK12	1192.08	1321.35	1181.68	1189.57	1303.68	1239.91	1244.53	1272.29	1190.23	1269.15
sp|Q9P015|RM15_HUMAN	MRPL15	868.747	829.355	861.212	815.744	831.172	876.711	872.586	788.503	821.689	736.524
sp|Q9UBU8|MO4L1_HUMAN	MORF4L1	694.806	731.451	660.219	641.352	634.917	778.369	786.375	722.957	721.317	789.452
sp|Q9UHQ9|NB5R1_HUMAN	CYB5R1	915.285	914.959	1009.44	963.304	897.133	1058.42	993.1	946.937	990.585	940.163
sp|Q9UJ83|HACL1_HUMAN	HACL1	1008.3	1044.13	993.883	1025.64	1061.81	981.412	948.612	871.363	859.18	879.638
sp|Q9UMX5|NENF_HUMAN	NENF	913.817	764.852	763.102	813.593	816.986	851.124	841.953	847.833	832.42	860.787
sp|Q9Y265|RUVB1_HUMAN	RUVBL1	726.065	691.717	783.076	760.509	761.777	621.102	631.028	737.559	748.994	746.064
sp|Q9Y305-4|ACOT9_HUMAN	ACOT9	885.159	753.986	713.587	740.266	703.379	774.698	747.355	762.845	796.991	703.631
tr|G3V325|G3V325_HUMAN	ATP5MF-PTCD1	957.19	876.39	871.236	826.773	808.565	900.563	883.769	842.553	876.078	829.07
sp|A4D1E9|GTPBA_HUMAN	GTPBP10	408.423	503.981	530.883	477.062	545.186	566.005	559.696	482.111	506.853	553.525
sp|A6NIZ1|RP1BL_HUMAN		436.778	479.818	443.254	460.902	514.901	439.637	449.663	539.667	505.203	581.859
sp|O00165-2|HAX1_HUMAN	HAX1	568.12	619.387	553.907	535.446	593.296	706.835	721.777	612.953	640.758	720.448
sp|O00330|ODPX_HUMAN	PDHX	1098.25	1070.98	1039.71	1051.41	1123.71	1079.19	1092.3	1080.72	1194.87	1128.5
sp|O00567|NOP56_HUMAN	NOP56	870.398	827.823	1107.16	1041.25	990.949	818.392	817.478	937.044	938.96	908.777
sp|O15371|EIF3D_HUMAN	EIF3D	565.191	615.485	643.974	662.593	629.578	563.629	623.672	580.29	571.405	639.322
sp|O43674|NDUB5_HUMAN	NDUFB5	586.665	811.885	847.2	770.404	760.508	894.24	806.518	752.879	764.705	806.016
sp|O43795|MYO1B_HUMAN	MYO1B	359.941	324.354	307.813	309.307	355.425	297.602	302.663	323.167	390.417	390.709
sp|O60264|SMCA5_HUMAN	SMARCA5	787.313	920.187	976.639	990.323	962.286	876.474	872.95	941.085	875.151	919.532
sp|O60716|CTND1_HUMAN	CTNND1	340.157	380.901	313.165	333.766	423.992	357.51	387.414	420.227	403.13	490.35
sp|O75323|NIPS2_HUMAN	NIPSNAP2	633.51	577.05	619.171	599.808	589.027	662.486	677.475	558.792	563.922	591.515
sp|O75964|ATP5L_HUMAN	ATP5MG	491.724	422.248	419.277	406.787	357.421	367.865	392.279	380.517	404.282	365.645
sp|O95613|PCNT_HUMAN	PCNT	377.071	406.11	385.773	389.102	361.683	442.941	464.548	441.367	415.921	485.697
sp|O95881|TXD12_HUMAN	TXNDC12	452.907	495.662	513.191	535.24	534.762	515.046	570.002	497.486	500.36	502.197
sp|O96000|NDUBA_HUMAN	NDUFB10	670.042	717.904	723.95	732.262	768.083	800.121	812.88	722.684	725.973	775.972
sp|P00558|PGK1_HUMAN	PGK1	181.806	259.29	237.759	251.681	275.25	240.757	293.219	238.55	244.21	304.375
sp|P05166-2|PCCB_HUMAN	PCCB	424.617	412.128	459.518	425.492	405.975	404.966	378.901	376.88	418.21	383.86
sp|P08240|SRPRA_HUMAN	SRPRA	685.106	576.488	621.415	654.263	650.249	676.308	655.584	699.658	745.084	760.426
sp|P09543|CN37_HUMAN	CNP	639.082	839.991	844.905	820.622	879.468	796.569	962.781	644.298	724.346	833.212
sp|P09661|RU2A_HUMAN	SNRPA1	687.93	674.243	651.097	656.277	666.015	646.805	672.372	730.673	717.85	707.671
sp|P0CG48|UBC_HUMAN	UBC	449.989	504.446	564.484	570.305	624.581	535.432	525.782	579.97	619.848	639.135
sp|P11388-4|TOP2A_HUMAN	TOP2A	518.781	577.595	661.9	622.825	635.431	549.325	567.973	733.274	676.838	659.469
sp|P12277|KCRB_HUMAN	CKB	559.941	679.033	634.847	698.146	726.036	656.058	721.184	660.453	655.082	774.834
sp|P16219|ACADS_HUMAN	ACADS	454.147	441.603	451.096	463.572	419.977	469.679	467.242	436.405	407.783	352.047
sp|P22314|UBA1_HUMAN	UBA1	541.054	473.494	395.84	474.027	393.31	517.839	390.964	621.653	494.171	503.078
sp|P25786-2|PSA1_HUMAN	PSMA1	398.453	376.484	334.365	370.386	349.191	379.997	390.153	440.474	436.023	408.944
sp|P26373|RL13_HUMAN	RPL13	1303.71	1027.18	948.091	1017.03	988.839	1021.29	971.92	1186.94	1042.25	1022.72
sp|P29372|3MG_HUMAN	MPG	257.286	364.451	418.697	344.727	375.021	323.46	433.887	301.38	292.856	358.803
sp|P30405|PPIF_HUMAN	PPIF	702.272	631.492	712.79	667.103	637.751	740.315	702.61	675.491	753.391	592.051
sp|P31937|3HIDH_HUMAN	HIBADH	493.035	439.354	489.629	469.201	487.532	497.752	476.472	483.611	499.956	474.829
sp|P34932|HSP74_HUMAN	HSPA4	565.063	549.444	448.825	466.819	449.419	457.285	466.455	515.547	443.606	486.371
sp|P36551|HEM6_HUMAN	CPOX	681.009	782.809	794.099	726.43	783.26	926.695	835.354	730.18	788.561	765.203
sp|P39019|RS19_HUMAN	RPS19	343.09	376.977	381.923	386.975	387.308	444.299	376.876	443.36	452.872	484.634
sp|P42677|RS27_HUMAN	RPS27	897.521	1000.99	823.842	814.182	1098.62	1251.71	1523.33	973.118	927.32	1272.28
sp|P42765|THIM_HUMAN	ACAA2	562.007	676.913	684.692	626.272	719.152	658.029	743.994	568.114	573.456	646.968
sp|P42766|RL35_HUMAN	RPL35	689.99	671.545	622.838	614.658	687.756	694.334	706.163	722.026	736.847	715.409
sp|P43307|SSRA_HUMAN	SSR1	575.222	602.152	583.549	646.529	648.934	659.954	646.347	680.986	712.172	680.392
sp|P46199|IF2M_HUMAN	MTIF2	641.594	639.283	665.274	668.177	642.027	673.905	674.466	638.494	680.756	649.419
sp|P47897|SYQ_HUMAN	QARS1	376.601	367.756	367.862	392.595	421.509	369.153	412.1	428.107	433.277	467.655
sp|P48643|TCPE_HUMAN	CCT5	678.806	554.434	423.957	522.416	480.199	541.643	429.233	539.893	482.353	476.434
sp|P49189|AL9A1_HUMAN	ALDH9A1	749.267	684.363	684.416	718.689	712.463	779.227	771	783.525	794.888	700.944
sp|P49257|LMAN1_HUMAN	LMAN1	426.129	269.559	260.041	276.422	304.526	260.862	256.553	268.076	247.536	264.138
sp|P49368|TCPG_HUMAN	CCT3	457.596	424.251	391.035	417.423	450.164	452.201	413.598	497.176	497.172	520.581
sp|P49753|ACOT2_HUMAN	ACOT2	509.226	480.037	484.162	531.609	527.269	526.745	528.826	524.504	498.501	514.409
sp|P49792|RBP2_HUMAN	RANBP2	453.092	494.977	466.782	456.445	451.216	416.601	414.303	412.26	438.973	432.251
sp|P51148-2|RAB5C_HUMAN	RAB5C	794.965	787.16	701.891	780.048	863.498	652.786	613.093	737.234	704.967	646.708
sp|P51553|IDH3G_HUMAN	IDH3G	476.873	460.514	496.766	446.705	442.537	467.375	497.976	433.727	468.719	468.439
sp|P51970|NDUA8_HUMAN	NDUFA8	907.64	944.841	1020.02	931.321	982.514	959.154	999.481	934.876	939.077	848.303
sp|P52597|HNRPF_HUMAN	HNRNPF	439.842	512.42	570.935	586.076	517.918	476.788	512.257	467.337	460.132	493.96
sp|P56181-2|NDUV3_HUMAN	NDUFV3	604.927	686.244	725.078	674.597	701.248	672.446	765.44	617.27	592.423	655.81
sp|P56556|NDUA6_HUMAN	NDUFA6	1616.65	1367.27	1370.28	1347.43	1315.73	1350.29	1240.77	1179.6	1138.98	962.993
sp|P56945-6|BCAR1_HUMAN	BCAR1	495.008	485.629	519.306	441.986	415.967	503.885	598.138	568.991	520.051	562.896
sp|P57105|SYJ2B_HUMAN	SYNJ2BP	514.358	500.469	514.977	506.128	444.12	505.155	477.773	507.975	478.473	479.374
sp|P61247|RS3A_HUMAN	RPS3A	785.076	733.177	679.94	697.527	718.219	715.565	699.431	834.815	730.381	756.11
sp|P62244|RS15A_HUMAN	RPS15A	440.572	439.903	397.906	372.363	419.299	467.158	606.763	472.899	416.765	616.615
sp|P62826|RAN_HUMAN	RAN	511.375	621.917	702.227	632.723	672.81	643.566	608.656	642.709	618.927	642.923
sp|P62851|RS25_HUMAN	RPS25	779.726	720.281	738.109	715.589	710.618	801.1	714.321	773.564	725.127	797.659
sp|P82663|RT25_HUMAN	MRPS25	628.866	586.282	550.921	574.871	507.713	547.081	480.729	574.824	516.48	520.102
sp|P82930|RT34_HUMAN	MRPS34	1029.95	616.459	482.666	532.857	521	590.871	511.393	558.956	545.774	537.901
sp|P83731|RL24_HUMAN	RPL24	640.439	703.072	642.72	673.002	698.272	698.044	740.369	746.892	688.883	868.095
sp|Q00403|TF2B_HUMAN	GTF2B	561.55	726.943	703.934	630.274	704.942	666.287	805.179	673.165	650.48	730.396
sp|Q07020|RL18_HUMAN	RPL18	451.639	566.601	575.167	531.465	580.941	564.872	593.686	564.499	554.63	580.979
sp|Q07666|KHDR1_HUMAN	KHDRBS1	213.122	255.519	315.49	287.039	291.881	245.848	233.166	249.83	226.049	241.127
sp|Q10471|GALT2_HUMAN	GALNT2	441.165	497.422	423.263	455.638	498.483	453.092	478.472	463.371	431.369	488.207
sp|Q12904-2|AIMP1_HUMAN	AIMP1	652.432	603.663	661.21	706.854	701.009	592.935	610.226	687.923	740.143	706.844
sp|Q12907|LMAN2_HUMAN	LMAN2	576.164	548.991	539.158	607.308	592.757	562.419	590.914	596.088	582.08	639.326
sp|Q13217|DNJC3_HUMAN	DNAJC3	244.239	299.695	278.615	270.603	300.93	307.787	316.473	288.154	289.9	306.145
sp|Q13263|TIF1B_HUMAN	TRIM28	655.784	812.936	735.237	788.543	886.246	831.13	854.147	831.933	767.102	954.677
sp|Q13283|G3BP1_HUMAN	G3BP1	536.692	479.722	445.485	569.287	527.612	453.861	427.72	538.343	545.876	517.069
sp|Q13435|SF3B2_HUMAN	SF3B2	833.179	850.012	825.114	871.832	860.036	847.452	801.295	960.999	790.946	795.11
sp|Q13586|STIM1_HUMAN	STIM1	521.224	544.566	518.542	519.267	494.056	597.912	582.171	566.59	558.792	578.485
sp|Q14152|EIF3A_HUMAN	EIF3A	533.085	476.506	398.86	446.812	414.999	418.534	374.666	450.887	454.405	459.665
sp|Q14739|LBR_HUMAN	LBR	771.925	772.927	740.716	780.94	736.447	791.141	786.112	858.138	788.082	734.045
sp|Q15046-2|SYK_HUMAN	KARS1	430.117	446.003	438.232	432.983	500.436	411.034	414.452	446.752	462.137	454.481
sp|Q15366-2|PCBP2_HUMAN	PCBP2	539.906	647.706	680.34	656.846	670.917	663.588	766.263	799.915	690.625	829.162
sp|Q15758|AAAT_HUMAN	SLC1A5	669.814	699.392	560.058	633.146	681.33	678.605	621.356	704.912	697.565	718.167
sp|Q16134|ETFD_HUMAN	ETFDH	690.166	678.835	765.645	668.289	774.913	622.538	624.414	577.391	584.212	560.431
sp|Q16513|PKN2_HUMAN	PKN2	331.346	359.25	308.042	329.092	352.34	296.862	311.825	342.631	316.928	370.737
sp|Q16643-3|DREB_HUMAN	DBN1	375.564	326.243	301.261	362.145	459.494	356.671	335.006	418.094	416.645	438.339
sp|Q16698|DECR_HUMAN	DECR1	820.46	689.266	705.218	678.555	670.556	630.755	635.605	626.331	610.937	572.885
sp|Q16762|THTR_HUMAN	TST	762.537	700.603	729.233	741.001	718.129	588.09	673.274	587.116	608.912	548.563
sp|Q2NL82|TSR1_HUMAN	TSR1	605.862	625.688	518.266	534.576	595.755	590.161	690.306	592.468	543.323	671.179
sp|Q4J6C6|PPCEL_HUMAN	PREPL	990.218	941.578	914.266	884.188	806.278	914.198	898.598	913.485	782.295	783.308
sp|Q53GQ0|DHB12_HUMAN	HSD17B12	833.524	639.482	678.269	677.765	658.367	660.1	662.807	701.568	633.352	647.628
sp|Q53GS9|SNUT2_HUMAN	USP39	440.845	475.725	474.138	419.017	476.165	488.752	499.718	430.735	399.823	422.592
sp|Q53R41|FAKD1_HUMAN	FASTKD1	461.273	602.925	674.493	605.538	589.543	632.622	710.251	544.829	522.221	584.185
sp|Q5VTE0|EF1A3_HUMAN	EEF1A1P5	688.534	646.158	539.685	563.548	593.246	726.191	630.277	797.377	684.659	671.218
sp|Q5XKP0|MIC13_HUMAN	MICOS13	514.987	553.459	595.429	573.528	587.391	589.405	616.016	509.854	536.477	543.702
sp|Q6P1M0|S27A4_HUMAN	SLC27A4	335.309	304.612	284.679	295.315	306.325	319.607	293.995	344.183	296.328	248.381
sp|Q7KZN9|COX15_HUMAN	COX15	652.931	618.139	703.528	665.327	565.618	595.57	569.923	575.564	567.959	523.853
sp|Q7Z2W9|RM21_HUMAN	MRPL21	795.399	855.608	774.424	779.051	764.715	838.629	795.597	829.011	806.484	776.372
sp|Q7Z3C6|ATG9A_HUMAN	ATG9A	266.723	227.929	240.253	225.506	260.846	257.564	240.539	243.424	228.971	261.494
sp|Q7Z434|MAVS_HUMAN	MAVS	575.568	551.021	575.177	559.021	481.559	562.75	592.538	550.008	566.267	637.927
sp|Q7Z7H5|TMED4_HUMAN	TMED4	626.69	637.831	625.734	713.242	754.723	647.851	781.859	800.375	808.458	885.376
sp|Q8N5N7|RM50_HUMAN	MRPL50	420.413	507.73	496.144	463.187	449.93	470.901	481.621	398.537	402.01	429.921
sp|Q8NBJ5|GT251_HUMAN	COLGALT1	651.54	690.198	669.032	705.253	718.349	706.48	712.639	701.514	762.329	749.413
sp|Q8NBU5|ATAD1_HUMAN	ATAD1	477.511	583.781	603.109	525.668	534.714	575.614	659.257	530.165	498.576	561.607
sp|Q8NE71|ABCF1_HUMAN	ABCF1	531.528	463.114	391.503	425.385	414.133	584.928	559.556	555.909	476.749	554.477
sp|Q8NFV4|ABHDB_HUMAN	ABHD11	646.889	737.961	804.736	790.371	788.427	783.998	802.71	815.548	926.391	1025.23
sp|Q8NI27|THOC2_HUMAN	THOC2	584.414	593.236	586.105	592.372	664.343	617.832	578.577	582.716	556.615	579.744
sp|Q8WUA2|PPIL4_HUMAN	PPIL4	875.93	787.961	640.839	757.623	685.032	845.294	826.999	847.868	723.405	739.307
sp|Q8WVX9|FACR1_HUMAN	FAR1	594.721	548.792	513.985	517.491	515.107	494.458	449.718	471.769	441.049	502.173
sp|Q8WWY3|PRP31_HUMAN	PRPF31	491.553	455.408	410.328	436.473	434.767	415.074	433.213	405.264	436.336	459.269
sp|Q92896-2|GSLG1_HUMAN	GLG1	397.189	404.263	420.015	398.355	406.546	461.261	443.758	407.237	405.777	396.483
sp|Q96BM9|ARL8A_HUMAN	ARL8A	569.677	584.482	508.609	573.055	538.25	570.899	538.223	576.708	520.342	551.86
sp|Q96CT7|CC124_HUMAN	CCDC124	582.57	382.969	291.817	303.063	348.797	404.031	447.79	382.032	336.282	432.311
sp|Q96DB5|RMD1_HUMAN	RMDN1	799.703	783.816	783.606	753.159	783.693	823.177	866.934	781.151	832.714	898.795
sp|Q96EY4|TMA16_HUMAN	TMA16	800.389	708.926	669.388	651.484	698.648	667.388	679.978	697.296	605.516	696.342
sp|Q96EY8|MMAB_HUMAN	MMAB	413.126	427.311	450.846	431.905	358.337	412.139	485.519	459.951	449.954	422.426
sp|Q96HJ9-2|FMC1_HUMAN	FMC1	605.96	630.781	495.73	519.968	539.726	689.687	710.623	698.55	610.436	620.165
sp|Q96HY6|DDRGK_HUMAN	DDRGK1	340.887	313.792	287.38	277.276	294.098	321.602	292.387	323.317	311.138	318.218
sp|Q96QE5|TEFM_HUMAN	TEFM	390.295	434.872	459.604	411.292	442.623	413.916	438.965	416.806	433.828	462.337
sp|Q99729-2|ROAA_HUMAN	HNRNPAB	606.837	511.477	583	622.926	633.653	467.258	413.45	552.319	454.929	510.699
sp|Q99797|MIPEP_HUMAN	MIPEP	515.309	483.443	503.068	480.534	436.272	437.871	425.032	558.656	542.349	525.555
sp|Q99805|TM9S2_HUMAN	TM9SF2	997.757	914.471	855.801	896.318	945.454	951.997	1004.5	829.324	862.797	907.142
sp|Q99986|VRK1_HUMAN	VRK1	657.367	632.769	550.235	555.22	610.949	599.211	613.698	619.481	588.821	658.671
sp|Q9BU61|NDUF3_HUMAN	NDUFAF3	684.319	536.522	578.65	573.984	508.33	521.143	527.938	532.283	525.395	476.82
sp|Q9BVI4|NOC4L_HUMAN	NOC4L	364.142	352.602	391.57	361.388	381.695	282.112	340.499	348.229	335.987	320.041
sp|Q9BVK6|TMED9_HUMAN	TMED9	1247.45	1164.11	1022.47	1186.06	1153.71	1235.29	1209.78	1271.91	1173.49	1288.04
sp|Q9BX68|HINT2_HUMAN	HINT2	439.359	447.051	430.205	455.144	422.745	455.087	434.214	397.133	440.877	408.377
sp|Q9BXW7|HDHD5_HUMAN	HDHD5	461.559	469.747	454.644	456.125	456.172	389.468	425.162	415.386	407.503	423.506
sp|Q9BYC9|RM20_HUMAN	MRPL20	645.457	556.033	572.735	636.587	590.594	521.466	499.849	575.419	622.909	527.748
sp|Q9BZE4|NOG1_HUMAN	GTPBP4	618.564	662.886	736.811	706.614	687.058	539.383	527.285	655.301	571.428	577.263
sp|Q9BZZ5|API5_HUMAN	API5	585.646	540.849	589.766	606.931	578.814	540.91	472.603	617.381	594.548	551.86
sp|Q9H9P8|L2HDH_HUMAN	L2HGDH	749.484	720.693	776.643	766.469	781.634	751.513	767.708	695.288	718.51	759.745
sp|Q9HC21|TPC_HUMAN	SLC25A19	1071.85	996.691	988.185	923.535	980.199	1011.83	1034.73	982.398	955.72	983.815
sp|Q9HC36|MRM3_HUMAN	MRM3	666.978	773.051	780.905	759.154	744.267	790.515	801.042	797.5	767.063	771.306
sp|Q9HD33|RM47_HUMAN	MRPL47	824.446	728.478	839.231	879.558	749.495	743.228	760.968	758.895	745.803	723.293
sp|Q9HDC9|APMAP_HUMAN	APMAP	828.44	573.306	499.761	565.161	584.445	625.739	607.51	734.987	654.33	627.146
sp|Q9NP81-2|SYSM_HUMAN	SARS2	471.744	430.837	450.779	448.883	425.872	488.082	517.892	464.003	496.767	465.721
sp|Q9NPJ3|ACO13_HUMAN	ACOT13	805.329	791.111	804.128	844.369	797.216	750.279	720.518	737.296	734.081	616.749
sp|Q9NQC3|RTN4_HUMAN	RTN4	467.748	516.586	507.981	488.941	457.47	500.038	523.01	495.835	509.29	618.66
sp|Q9NR28|DBLOH_HUMAN	DIABLO	311.386	342.513	324.214	297.664	312.985	401.424	402.885	378.408	384.065	359.658
sp|Q9NRG9|AAAS_HUMAN	AAAS	603.766	557.572	550.857	573.899	539.702	512.893	495.922	606.152	539.74	548.875
sp|Q9NRK6|ABCBA_HUMAN	ABCB10	284.765	360.7	393.148	360.206	389.134	368.792	393.077	307.546	360.098	322.59
sp|Q9NUB1|ACS2L_HUMAN	ACSS1	465.65	534.193	591.87	568.217	546.376	505.026	541.434	482.778	519.203	541.178
sp|Q9NUL7|DDX28_HUMAN	DDX28	491.298	492.595	483.662	454.911	465.546	503.444	471.849	479.141	521.735	457.65
sp|Q9NYY8|FAKD2_HUMAN	FASTKD2	483.17	556.92	574.069	579.199	583.758	598.708	632.962	591.84	659.769	721.148
sp|Q9NZI8|IF2B1_HUMAN	IGF2BP1	744.629	721.968	762.376	819.07	799.846	734.927	665.246	767.989	759.167	699.015
sp|Q9P0J0-2|NDUAD_HUMAN	NDUFA13	937.824	812.124	861.8	844.124	769.409	778.451	836.853	755.498	727.672	746.845
sp|Q9P258|RCC2_HUMAN	RCC2	1113.35	1202.23	999.372	1070.68	962.617	1057.91	1057.15	1036.56	1078	1252.07
sp|Q9UBU9|NXF1_HUMAN	NXF1	273.311	281.317	242.578	244.016	245.822	248.234	216.952	258.372	259.333	279.29
sp|Q9UBX3-2|DIC_HUMAN	SLC25A10	575.272	670.95	684.287	628.848	683.486	715.363	769.564	733.078	721.005	694.547
sp|Q9UG56|PISD_HUMAN	PISD	989.897	1066.31	1106.75	1071.65	1050.49	1015.61	1047.44	906.828	983.99	907.34
sp|Q9UQ90|SPG7_HUMAN	SPG7	699.364	711.283	732.616	717.702	740.918	699.93	715.976	648.696	637.623	712.294
sp|Q9Y276|BCS1_HUMAN	BCS1L	440.933	417.158	392.403	402.681	414.711	372.617	385.148	410.783	436.588	385.381
sp|Q9Y2R5|RT17_HUMAN	MRPS17	564.732	523.025	524.368	534.003	507.249	495.459	450.116	519.503	520.043	436.303
sp|Q9Y4P3|TBL2_HUMAN	TBL2	606.12	686.526	785.911	741.286	775.533	733.879	892.422	791.983	830.461	832.488
sp|A0FGR8-6|ESYT2_HUMAN	ESYT2	295.668	273.046	233.788	241.808	253.597	282.47	261.133	313.53	316.436	341.149
sp|E9PAV3|NACAM_HUMAN	NACA	458.696	406.761	327.794	368.346	378.29	452.98	379.638	485.638	380.099	444.445
sp|L0R6Q1|S35U4_HUMAN	SLC35A4	960.93	983.22	871.229	890.868	934.992	976.171	927.186	983.18	933.297	914.012
sp|O00186|STXB3_HUMAN	STXBP3	262.469	274.164	290.618	301.922	318.273	297.888	316.071	298.255	338.69	355.976
sp|O00264|PGRC1_HUMAN	PGRMC1	586.797	588.299	538.915	567.727	634.561	544.573	579.188	645.333	537.326	564.887
sp|O00425|IF2B3_HUMAN	IGF2BP3	51.6954	57.4044	68.3597	55.1009	64.977	61.2278	64.3804	68.5486	66.8024	66.9825
sp|O00541|PESC_HUMAN	PES1	382.922	585.007	616.151	591.077	650.753	471.231	638.437	470.242	487.788	544.534
sp|O14548|COX7R_HUMAN	COX7A2L	291.91	315.061	325.83	328.185	309.993	316.971	314.572	327.565	325.232	328.665
sp|O14818|PSA7_HUMAN	PSMA7	461.731	465.038	422.529	479.3	471.758	467.639	497.9	532.463	517.197	577.79
sp|O14910|LIN7A_HUMAN	LIN7A	419.584	354.277	313.522	416.397	436.186	380.689	402.818	484.142	505.103	484.594
sp|O14979|HNRDL_HUMAN	HNRNPDL	447.159	403.635	496.985	497.791	500.332	418.582	401.331	496.83	445.608	445.219
sp|O15042|SR140_HUMAN	U2SURP	571.921	542.213	474.291	485.747	513.838	493.463	501.734	500.63	451.084	473.95
sp|O15078|CE290_HUMAN	CEP290	241.833	227.091	213.617	234.384	244.415	213.513	229.148	223.478	207.973	259.06
sp|O15382|BCAT2_HUMAN	BCAT2	427.813	402.159	437.821	408.725	398.784	391.999	400.382	395.358	423.963	371.961
sp|O43264|ZW10_HUMAN	ZW10	429.998	366.394	351.178	372.069	350.815	386.272	352.915	388.732	380.878	345.883
sp|O43663|PRC1_HUMAN	PRC1	409.745	383.811	343.767	361.836	360.658	393.649	391.51	360.314	354.746	439.868
sp|O43920|NDUS5_HUMAN	NDUFS5	720.035	627.874	637.46	621.539	639.328	688.514	618.324	701.968	757.448	657.921
sp|O60488|ACSL4_HUMAN	ACSL4	494.28	506.409	479.284	480.366	548.756	523.96	534.178	493.235	502.857	524.014
sp|O60762|DPM1_HUMAN	DPM1	298.144	319.393	344.642	337.354	332.153	318.171	320.423	271.967	293.434	304.931
sp|O60763-2|USO1_HUMAN	USO1	429.516	521.684	443.37	428.829	454.76	480.12	479.269	404.843	433.115	467.234
sp|O60830-2|TI17B_HUMAN	TIMM17B	269.838	222.8	238.042	232.863	223.331	247.789	217.836	236.227	239.035	214.78
sp|O75063|XYLK_HUMAN	FAM20B	206.046	224.019	235.232	236.979	234.333	235.439	228.907	255.698	195.936	196.936
sp|O75330-3|HMMR_HUMAN	HMMR	586.684	633.118	513.895	526.824	709.967	618.761	641.479	627.633	571.384	662.549
sp|O75608|LYPA1_HUMAN	LYPLA1	414.613	367.934	346.337	346.97	334.287	353.961	331.92	328.211	344.71	341.803
sp|O75844|FACE1_HUMAN	ZMPSTE24	598.041	706.724	596.522	660.875	639.809	662.389	717.998	667.491	620.889	667.318
sp|O75879|GATB_HUMAN	GATB	218.636	266.365	292.551	272.437	276.214	270.305	297.237	246.651	238.809	228.614
sp|O75940|SPF30_HUMAN	SMNDC1	202.778	234.784	211.697	204.882	228.379	215.639	234.312	209.985	202.126	238.081
sp|O95782|AP2A1_HUMAN	AP2A1	340.872	385.026	303.735	341.483	523.257	333.521	332.235	372.023	377.535	365.555
sp|P04179|SODM_HUMAN	SOD2	360.65	341.603	291.771	293.638	350.761	373.996	363.159	370.616	405.544	378.895
sp|P05556-3|ITB1_HUMAN	ITGB1	476.608	340.884	307.786	349.982	393.635	374.357	364.536	389.723	428.94	410.43
sp|P06753-2|TPM3_HUMAN	TPM3	369.794	410.307	326.052	409.97	449.078	385.467	391.062	527.836	551.646	567.8
sp|P07942|LAMB1_HUMAN	LAMB1	351.253	454.03	505.922	498.347	525.641	476.318	464.272	397.662	424.581	459.49
sp|P08134|RHOC_HUMAN	RHOC	308.117	293.433	269.934	264.104	307.705	289.017	284.458	296.615	303.936	306.519
sp|P09001|RM03_HUMAN	MRPL3	708.257	874.036	703.459	713.248	747.864	869.614	826.026	875.655	776.852	872.121
sp|P09110|THIK_HUMAN	ACAA1	296.837	319.18	296.674	301.43	305.461	334.413	325.569	313.912	301.097	336.36
sp|P09601|HMOX1_HUMAN	HMOX1	393.055	324.108	366.489	353.613	361.634	575.84	612.319	561.262	611.977	591.154
sp|P0C0S5|H2AZ_HUMAN	H2AZ1	274.933	232.223	313.218	308.878	285.004	232.887	205.221	297.106	230.228	203.898
sp|P0C221|CC175_HUMAN	CCDC175	508.233	515.346	554.275	520.616	573.421	526.57	536.58	676.887	811.726	658.863
sp|P10109|ADX_HUMAN	FDX1	237.576	291.833	267.395	268.771	255.922	287.732	298.399	329.093	297.036	283.691
sp|P11498|PYC_HUMAN	PC	430.05	423.962	398.471	380.824	382.977	424.65	386.554	419.939	408.571	403.777
sp|P16104|H2AX_HUMAN	H2AX	390.419	399.233	497.335	478.777	476.308	355.523	405.531	516.206	470.977	439.58
sp|P18583-9|SON_HUMAN	SON	275.733	275.487	335.516	294.226	305.957	279.429	255.768	317.492	289.505	268.701
sp|P18621-3|RL17_HUMAN	RPL17	690.863	651.165	631.331	657.117	596.792	642.481	648.228	643.133	671.305	635.19
sp|P20042|IF2B_HUMAN	EIF2S2	524.553	646.67	623.158	619.382	700.896	646.1	822.205	782.874	740.201	879.374
sp|P20338|RAB4A_HUMAN	RAB4A	320.672	286.082	276.202	295	293.403	298.228	292.517	311.018	300.498	277.077
sp|P21912|SDHB_HUMAN	SDHB	581.11	734.448	694.429	673.769	669.698	711.531	691.761	591.555	592.262	676.546
sp|P22102|PUR2_HUMAN	GART	378.041	434.639	422.232	439.435	428.771	414.339	412.304	440.082	430.626	434.811
sp|P22392-2|NDKB_HUMAN	NME2	647.43	682.129	631.653	698.162	676.582	667.466	649.333	687.075	611.645	709.665
sp|P23526|SAHH_HUMAN	AHCY	513.787	484.724	446.457	542.162	501.064	454.905	432.473	488.952	525.935	472.873
sp|P23919|KTHY_HUMAN	DTYMK	520.753	589.739	596.292	569.778	582.512	571.336	586.234	521.647	496.835	570.137
sp|P25398|RS12_HUMAN	RPS12	316.795	419.01	437.875	454.275	408.85	445.083	501.967	340.024	389.109	405.989
sp|P30049|ATPD_HUMAN	ATP5F1D	360.485	321.525	352.968	346.533	351.836	325.111	309.886	329.453	363.076	270.275
sp|P30153|2AAA_HUMAN	PPP2R1A	394.891	370.127	354.992	374.243	350.896	403.442	382.011	430.568	411.054	437.825
sp|P35221-2|CTNA1_HUMAN	CTNNA1	350.668	358.277	370.765	340.471	383.19	363.106	376.246	368.219	367.345	394.684
sp|P35613|BASI_HUMAN	BSG	477.467	465.231	425.864	489.287	480.124	440.657	448.795	456.288	447.082	431.35
sp|P35659|DEK_HUMAN	DEK	356.19	344.613	329.28	330.606	391.361	445.325	363.724	377.523	333	342.97
sp|P37108|SRP14_HUMAN	SRP14	525.862	515.143	512.415	474.568	495.22	458.641	507.45	454.919	439.092	471.198
sp|P38919|IF4A3_HUMAN	EIF4A3	511.556	650.36	681.459	682.706	719.253	614.755	599.463	737.469	676.52	712.024
sp|P39748|FEN1_HUMAN	FEN1	201.513	183.865	163.457	168.937	179.355	180.429	171.986	205.705	156.876	191.976
sp|P40227|TCPZ_HUMAN	CCT6A	543.916	514.815	513.113	512.619	470.333	573.578	526.012	494.065	484.2	507.13
sp|P43243|MATR3_HUMAN	MATR3	532.122	428.711	553.665	532.939	534.777	399.316	372.596	516.195	425.662	374.081
sp|P46778|RL21_HUMAN	RPL21	460.052	422.623	410.293	425.176	427.909	420.506	414.998	439.693	438.43	453.971
sp|P46782|RS5_HUMAN	RPS5	246.346	264.471	346.146	248.927	289.806	259.88	245.605	263.812	269.724	248.498
sp|P49327|FAS_HUMAN	FASN	440.262	498.646	565.396	573.674	551.597	425.664	424.423	382.87	417.41	443.29
sp|P49674|KC1E_HUMAN	CSNK1E	373.771	340.879	356.286	331.018	348.388	319.952	334.108	297.435	334.766	348.898
sp|P49756|RBM25_HUMAN	RBM25	407.777	384.672	324.91	401.825	391.883	361.38	371.751	427.888	348.89	421.147
sp|P50990|TCPQ_HUMAN	CCT8	635.088	619.387	558.503	653.407	622.872	658.428	578.715	683.439	661.14	664.096
sp|P51648-2|AL3A2_HUMAN	ALDH3A2	459.741	404.184	419.268	411.489	408.273	434.998	408.286	472.944	453.525	403.685
sp|P51649-2|SSDH_HUMAN	ALDH5A1	430.02	458.335	470.425	444.783	437.783	517.963	678.302	455.894	507.354	436.84
sp|P51809|VAMP7_HUMAN	VAMP7	462.991	490.719	403.704	457.205	469.76	436.992	461.848	527.768	514.996	501.424
sp|P52272|HNRPM_HUMAN	HNRNPM	474.389	430.88	463.815	500.265	481.611	381.726	354.38	588.834	478.6	429.053
sp|P53701|CCHL_HUMAN	HCCS	502.257	569.712	610.617	583.234	594.713	648.459	631.405	536.393	578.788	507.163
sp|P55060|XPO2_HUMAN	CSE1L	405.361	392.581	426.761	382.367	399.397	404.816	409.119	468.09	396.587	435.754
sp|P55786|PSA_HUMAN	NPEPPS	784.8	759.983	689.255	717.876	704.294	754.088	660.014	702.337	702.301	640.882
sp|P56537|IF6_HUMAN	EIF6	176.025	158.086	160.57	153.03	150.383	151.374	154.876	172.169	161.648	195.221
sp|P57737-3|CORO7_HUMAN	CORO7	505.889	641.395	731.825	648.481	708.953	609.081	810.165	453.263	470.959	567.851
sp|P57740|NU107_HUMAN	NUP107	527.5	509.135	634.187	607.952	580.916	483.236	539.962	571.064	608.935	598.839
sp|P60842|IF4A1_HUMAN	EIF4A1	908.118	850.026	894.827	897.034	892.926	912.867	870.766	977.994	947.265	964.584
sp|P60953|CDC42_HUMAN	CDC42	332.478	271.621	198.396	241.355	222.277	265.443	236.747	256.353	234.742	249.517
sp|P61006-2|RAB8A_HUMAN	RAB8A	723.674	963.759	892.039	896.417	959.198	921.757	1013.16	898.126	953.32	1145.44
sp|P61106|RAB14_HUMAN	RAB14	583.481	506.402	477.049	550.832	588.145	514.278	554.37	595.663	591.921	586.619
sp|P61978-2|HNRPK_HUMAN	HNRNPK	142.288	131.781	165.443	165.637	153.567	152.928	118.436	157.859	137.994	150.992
sp|P62277|RS13_HUMAN	RPS13	617.248	660.096	611.131	655.867	595.297	621.203	575.935	453.076	480.486	528.69
sp|P62314|SMD1_HUMAN	SNRPD1	254.487	255.533	294.333	303.642	250.175	242.725	247.608	293.094	309.031	296.882
sp|P62495|ERF1_HUMAN	ETF1	663.035	586.749	526.794	587.982	536.693	611.474	536.672	615.096	664.124	662.05
sp|P62888|RL30_HUMAN	RPL30	597.492	691.462	737.925	687.916	677.984	764.754	742.667	694.071	667.859	687.882
sp|P63027|VAMP2_HUMAN	VAMP2	362.939	338.157	388.874	368.368	544.554	395.113	499.126	507.657	488.627	668.843
sp|P63104|1433Z_HUMAN	YWHAZ	532.661	484.107	409.016	472.633	484.431	476.472	493.716	532.629	512.511	562.795
sp|P63244|RACK1_HUMAN	RACK1	406.442	439.747	419.875	483.109	464.923	429.569	497.733	470.271	462.074	507.283
sp|P82664|RT10_HUMAN	MRPS10	541.175	591.3	680.642	700.521	733.676	731.817	806.452	897.023	1042.52	1061.45
sp|P82912|RT11_HUMAN	MRPS11	358.931	382.115	381.126	340.486	356.72	382.777	343.833	392.09	434.94	368.812
sp|P82932|RT06_HUMAN	MRPS6	283.724	259.3	313.033	309.395	275.039	282.315	228.728	317.08	299.848	213.885
sp|P83111|LACTB_HUMAN	LACTB	227.561	227.908	264.871	233.484	237.786	237.735	229.29	231.738	242.704	249.672
sp|Q02127|PYRD_HUMAN	DHODH	824.351	735.999	668.785	713.946	712.21	727.671	638.756	733.226	656.884	630.096
sp|Q02809-2|PLOD1_HUMAN	PLOD1	408.132	357.593	364.335	365.72	344.696	365.932	348.777	360.6	386.534	378.392
sp|Q02818|NUCB1_HUMAN	NUCB1	403.919	391.195	345.089	359.932	373.133	369.072	371.375	441.583	423.895	521.996
sp|Q03252|LMNB2_HUMAN	LMNB2	257.525	255.137	315.734	302.725	311.302	283.506	266.015	307.099	329.437	251.658
sp|Q09666|AHNK_HUMAN	AHNAK	426.148	391.394	285.591	369.954	402.258	401.888	384.161	449.555	417.52	417.484
sp|Q12874|SF3A3_HUMAN	SF3A3	274.864	293.388	257.82	270.97	259.739	283.859	264.799	322.351	259.043	274.843
sp|Q13232|NDK3_HUMAN	NME3	572.569	643.261	640.415	638.47	659.26	619.26	619.67	596.592	638.878	618.39
sp|Q13405|RM49_HUMAN	MRPL49	531.808	569.451	632.469	580.452	571.605	619.394	642.533	536.681	562.483	519.046
sp|Q13573|SNW1_HUMAN	SNW1	551.396	507.362	489.131	477.396	466.975	469.801	502.45	534.245	476.746	513.439
sp|Q14165|MLEC_HUMAN	MLEC	653.558	595.423	584.018	634.786	605.473	637.38	598.879	656.082	661.956	635.065
sp|Q14980|NUMA1_HUMAN	NUMA1	267.589	238.903	316.313	300.53	300.206	240.389	255.602	323.247	316.749	271.517
sp|Q15006|EMC2_HUMAN	EMC2	373.706	304.616	243.684	230.833	226.045	255.439	219.149	247.888	238.941	204.747
sp|Q15021|CND1_HUMAN	NCAPD2	72.4369	87.2882	93.8998	89.9373	104.397	88.1723	91.7923	105.687	103.442	88.2388
sp|Q15070|OXA1L_HUMAN	OXA1L	465.059	433.353	493.301	483.876	497.671	460.988	471.94	445.508	529.46	468.47
sp|Q15120-2|PDK3_HUMAN	PDK3	294.328	320.49	313.852	309.305	302.623	327.744	349.436	310.459	326.901	307.216
sp|Q15181|IPYR_HUMAN	PPA1	151.462	151.384	121.696	139.623	140.474	155.375	146.516	142.461	156.505	159.541
sp|Q15459|SF3A1_HUMAN	SF3A1	591.713	531.083	487.407	542.574	477.136	485.659	420.413	614.581	456.87	512.893
sp|Q15526|SURF1_HUMAN	SURF1	446.175	460.639	477.041	443.658	468.789	444.666	501.897	441.97	492.139	515.391
sp|Q16540|RM23_HUMAN	MRPL23	276.421	272.899	281.828	306.052	281.812	288.402	319.041	317.104	314.329	337.214
sp|Q16740|CLPP_HUMAN	CLPP	362.846	320.514	321.374	321.721	324.383	300.353	326.063	328.184	321.925	297.651
sp|Q16850|CP51A_HUMAN	CYP51A1	540.683	573.891	609.481	561.638	567.014	534.278	575.481	573.968	569.588	568.68
sp|Q16891-2|MIC60_HUMAN	IMMT	204.477	149.848	164.081	137.83	156.506	164.344	150.456	173.928	174.369	194.334
sp|Q2M1P5|KIF7_HUMAN	KIF7	139.164	176.926	145.936	154.508	165.395	166.322	162.863	163.157	157.202	198.175
sp|Q2VIR3|IF2GL_HUMAN	EIF2S3B	355.447	354.922	329.229	337.251	330.327	330.384	329.368	331.165	331.831	394.086
sp|Q32P28-3|P3H1_HUMAN	P3H1	135.348	156.621	140.784	138.58	146.934	148.648	155.155	156.795	155.909	143.464
sp|Q49A26|GLYR1_HUMAN	GLYR1	381.227	337.343	425.379	390.843	382.082	316.062	287.741	357.663	376.751	335.877
sp|Q4VC31|MIX23_HUMAN	MIX23	388.844	436.989	445.746	408.266	394.103	424.874	449.175	371.788	394.366	399.238
sp|Q5H8A4|PIGG_HUMAN	PIGG	306.026	225.12	206.994	219.579	211.004	212.382	176.407	172.132	177.121	157.525
sp|Q5J8M3|EMC4_HUMAN	EMC4	257.479	229.708	195.043	229.866	213.649	213.412	241.657	239.656	257.884	248.65
sp|Q5T440|CAF17_HUMAN	IBA57	335.792	313.775	304.87	323.465	300.522	344.521	327.832	326.334	351.236	312.629
sp|Q5T653|RM02_HUMAN	MRPL2	370.477	346.827	344.005	357.942	369.021	382.456	356.618	346.119	401.664	345.665
sp|Q5UIP0|RIF1_HUMAN	RIF1	191.768	219.852	291.183	267.555	296.248	172.615	186.359	248.305	234.589	230.706
sp|Q5VTL8|PR38B_HUMAN	PRPF38B	509.86	536.349	409.403	416.573	438.503	486.403	547.131	447.687	385.764	470.786
sp|Q6DKK2|TTC19_HUMAN	TTC19	422.012	500.513	591.227	500.562	515.373	574.64	603.773	493.702	501.217	562.371
sp|Q6FI13|H2A2A_HUMAN	H2AC18	232.644	320.032	326.954	337.103	313.422	243.592	228.517	307.7	296.855	343.161
sp|Q6IQ22|RAB12_HUMAN	RAB12	714.15	695.935	634.316	623.801	693.345	744.146	720.789	797.031	724.541	727.797
sp|Q6L8Q7|PDE12_HUMAN	PDE12	355.653	272.762	291.418	290.254	278.476	283.721	280.073	276.539	292.653	280.896
sp|Q6P5R6|RL22L_HUMAN	RPL22L1	463.669	421.396	346.88	357.033	368.22	365.725	341.216	325.249	297.061	369.458
sp|Q6P6C2-1|ALKB5_HUMAN	ALKBH5	413.958	413.149	349.615	361.727	306.265	370.985	399.356	378.612	322.039	391.419
sp|Q6PI78|TMM65_HUMAN	TMEM65	542.617	498.088	555.793	524.069	503.993	556.94	592.211	544.332	560.397	564.48
sp|Q6WKZ4|RFIP1_HUMAN	RAB11FIP1	289.857	370.163	423.968	357.654	385.645	431.487	519.828	353.117	321.719	415.895
sp|Q7L2H7|EIF3M_HUMAN	EIF3M	554.281	536.187	523.834	577.122	520.701	517.02	473.119	534.565	543.119	521.68
sp|Q7L3T8|SYPM_HUMAN	PARS2	598.433	582.274	567.526	562.775	575.739	557.081	581.111	546.179	546.396	579.883
sp|Q86TS9|RM52_HUMAN	MRPL52	166.244	156.249	160.98	168.63	155.868	165.165	177.914	149.354	145.572	174.872
sp|Q86Y82|STX12_HUMAN	STX12	431.902	361.824	328.161	358.287	333.422	381.976	381.266	432.306	388.403	402.402
sp|Q8IWZ3-6|ANKH1_HUMAN	ANKHD1	296.975	471.833	472.538	468.098	462.967	482.855	518.159	360.502	421.829	495.702
sp|Q8IYB3|SRRM1_HUMAN	SRRM1	399.657	492.671	398.691	407.808	462.33	415.99	454.902	410.63	404.274	470.788
sp|Q8IZ81|ELMD2_HUMAN	ELMOD2	224.942	229.351	222.021	232.488	241.054	242.372	213.492	221.74	223.768	231.602
sp|Q8N4H5|TOM5_HUMAN	TOMM5	808.862	809.127	753.287	722.077	684.021	677.879	649.134	614.989	614.848	530.564
sp|Q8N684-3|CPSF7_HUMAN	CPSF7	484.789	552.191	524.296	543.302	521.167	537.643	533.926	479.114	518.74	530.814
sp|Q8NBN7|RDH13_HUMAN	RDH13	454.032	452.901	524.094	505.818	518.548	499.294	550.234	502.231	572.456	572.836
sp|Q8NCW5|NNRE_HUMAN	NAXE	316.813	407.799	397.778	375.833	456.56	419.064	463.73	412.899	468.673	441.186
sp|Q8NFF5|FAD1_HUMAN	FLAD1	224.559	331.992	374.95	299.339	377.141	339.128	387.042	282.565	325.981	372.977
sp|Q8TBA6|GOGA5_HUMAN	GOLGA5	494.961	440.175	413.615	433.519	398.308	462.268	380.449	457.932	415.225	389.482
sp|Q8TD30|ALAT2_HUMAN	GPT2	497.868	414.988	444.858	414.406	463.074	460.432	541.443	531.323	566.252	452.507
sp|Q8WVC6|DCAKD_HUMAN	DCAKD	440.299	410.523	435.847	464.674	462.468	379.92	342.175	383.432	410.204	369.865
sp|Q8WWC4|MAIP1_HUMAN	MAIP1	459.792	426.648	484.113	458.062	471.387	483.157	429.783	454.354	469.133	478.947
sp|Q8WWV3|RT4I1_HUMAN	RTN4IP1	753.71	786.645	826.635	786.91	845.285	766.957	709.651	725.727	782.46	694.275
sp|Q92499|DDX1_HUMAN	DDX1	488.643	516.852	528.078	497.635	526.967	506.476	517.106	516.245	525.714	531.42
sp|Q92643|GPI8_HUMAN	PIGK	516.437	500.018	493.85	515.996	489.852	474.256	458.511	488.654	437.936	436.222
sp|Q92900|RENT1_HUMAN	UPF1	446.037	558.542	591.927	577.61	612.546	547.501	588.451	531.494	525.859	648.849
sp|Q969X6|UTP4_HUMAN	UTP4	357.408	391.023	424.462	452.391	450.917	367.116	387.397	378.814	382.609	394.944
sp|Q969Z3|MARC2_HUMAN	MTARC2	621.559	592.068	510.466	550.517	573.251	649.766	624.192	639.31	586.833	664.297
sp|Q96A26|F162A_HUMAN	FAM162A	366.751	398.623	476.866	441.532	335.761	356.698	415.558	390.957	375.157	435.515
sp|Q96A72|MGN2_HUMAN	MAGOHB	532.859	576.916	724.534	692.601	716.454	564.49	495.216	632.711	549.372	514.691
sp|Q96EL3|RM53_HUMAN	MRPL53	506.964	586.23	561.038	619.699	618.937	632.138	616.604	572.326	573.13	545.545
sp|Q96ER9|MITOK_HUMAN	CCDC51	635.877	585.607	563.616	580.928	556.474	543.905	517.285	565.783	560.309	475.826
sp|Q96GC5|RM48_HUMAN	MRPL48	789.716	726.559	785.504	810.83	740.719	752.15	698.815	764.813	739.327	666.657
sp|Q96HE7|ERO1A_HUMAN	ERO1A	632.779	664.368	654.11	655.699	699.797	703.581	670.183	578.796	646.439	659.264
sp|Q96HS1|PGAM5_HUMAN	PGAM5	985.218	1042.39	851.045	907.482	956.864	1084.81	890.422	915.721	973.93	831.334
sp|Q96JB5-4|CK5P3_HUMAN	CDK5RAP3	710.184	645.177	617.753	662.172	639.437	559.137	561.092	622.06	618.909	563.309
sp|Q96MN5|TEAN2_HUMAN	TCEANC2	471.618	543.536	468.301	447.316	465.808	468.267	452.142	440.76	378.279	474.526
sp|Q96QK1|VPS35_HUMAN	VPS35	283.363	267.937	218.676	265.111	269.562	241.144	248.489	281.255	293.611	286.839
sp|Q96TC7|RMD3_HUMAN	RMDN3	392.515	432.652	424.208	405.592	406.972	433.24	421.382	456.559	503.158	480.92
sp|Q99661|KIF2C_HUMAN	KIF2C	454.134	422.297	344.318	358.87	352.957	404.557	412.946	447.521	374.122	447.422
sp|Q9BPW8|NIPS1_HUMAN	NIPSNAP1	371.758	410.639	466.684	447.172	420.5	371.707	406.749	352.149	346.855	370.934
sp|Q9BRT2|UQCC2_HUMAN	UQCC2	572.687	461.736	462.417	469.726	489.946	459.344	417.943	497.917	473.211	484.096
sp|Q9BSD7|NTPCR_HUMAN	NTPCR	653.562	577.402	639.913	611.166	565.904	574.151	576.041	594.629	591.623	536.39
sp|Q9BSJ2-4|GCP2_HUMAN	TUBGCP2	135.343	144.143	124.269	121.361	134.154	141.598	132.196	153.551	138.719	153.876
sp|Q9BT22|ALG1_HUMAN	ALG1	179.872	161.939	165.872	158.763	183.683	175.155	164.138	183.762	146.044	169.273
sp|Q9BTZ2|DHRS4_HUMAN	DHRS4	553.109	541.383	494.603	499.022	494.781	596.044	536.932	626.886	572	534.588
sp|Q9BUB7|TMM70_HUMAN	TMEM70	504.211	559.431	634.723	606.909	584.966	559.195	590.787	422.391	462.399	465.545
sp|Q9BYN8|RT26_HUMAN	MRPS26	316.131	314.856	342.034	328.543	327.326	316.601	321.846	307.669	280.043	325.35
sp|Q9C0E8-4|LNP_HUMAN	LNPK	709.124	515.579	475.209	483.135	396.012	475.843	377.258	369.339	315.137	330.018
sp|Q9GZY8|MFF_HUMAN	MFF	397.602	383.191	341.963	365.864	317.251	389.115	373.871	417.287	332.79	360.023
sp|Q9H1K1|ISCU_HUMAN	ISCU	423.546	436.34	427.08	423.649	463.892	440.292	479.163	439.824	403.533	414.889
sp|Q9H3N1|TMX1_HUMAN	TMX1	297.773	350.637	390.416	397.506	384.81	387.731	401.846	367.168	360.084	376.851
sp|Q9H8H0|NOL11_HUMAN	NOL11	417.748	367.632	357.089	365.758	411.625	373.322	353.031	385.556	353.739	363.78
sp|Q9H936|GHC1_HUMAN	SLC25A22	684.92	531.815	448.486	515.638	516.3	577.107	491.19	520.446	619.307	480.038
sp|Q9NPA0|EMC7_HUMAN	EMC7	898.663	977.87	957.466	918.607	970.248	1015.57	1040.19	978.835	945.635	950.366
sp|Q9NPL8|TIDC1_HUMAN	TIMMDC1	610.264	597.342	647.842	667.392	626.925	577.563	604.452	574.205	578.846	588.212
sp|Q9NTX5|ECHD1_HUMAN	ECHDC1	619.017	628.805	665.444	646.707	659.254	721.439	681.625	650.596	672.718	681.301
sp|Q9NUT2|MITOS_HUMAN	ABCB8	449.992	520.783	532.459	527.23	485.312	501.09	479.447	519.427	552.822	477.898
sp|Q9NVH6-8|TMLH_HUMAN	TMLHE	394.337	384.301	389.497	400.843	358.289	415.914	417.205	390.21	409.54	384.977
sp|Q9NWB6|ARGL1_HUMAN	ARGLU1	578.34	612.286	635.178	647.135	658.576	518.063	642.53	615.537	596.405	631.917
sp|Q9NWU1|OXSM_HUMAN	OXSM	939.119	767.994	742.872	752.359	776.226	801.704	725.011	776.496	877.143	701.792
sp|Q9NX40|OCAD1_HUMAN	OCIAD1	501.654	489.33	479.031	469.075	522.155	526.105	532.847	570.486	530.537	532.458
sp|Q9NY93|DDX56_HUMAN	DDX56	342.379	385.804	416.975	375.232	394.841	354.571	364.284	372.722	338.132	411.752
sp|Q9NZ45|CISD1_HUMAN	CISD1	539.247	511.08	531.87	507.873	492.494	423.615	472.766	475.656	419.386	467.472
sp|Q9UBQ7|GRHPR_HUMAN	GRHPR	720.877	637.501	633.838	665.921	658.315	673.501	612.758	625.063	766.93	568.773
sp|Q9UHB9|SRP68_HUMAN	SRP68	203.432	203.21	196.135	209.068	208.646	209.167	208.206	228.288	202.92	208.7
sp|Q9UHG3|PCYOX_HUMAN	PCYOX1	592.078	576.125	538	551.474	599.647	607.701	547.11	565.538	564.047	550.028
sp|Q9UI09|NDUAC_HUMAN	NDUFA12	315.875	300.658	321.695	294.24	273.732	261.12	302.965	295.55	315.764	273.172
sp|Q9UIJ7|KAD3_HUMAN	AK3	426.682	388.734	408.825	397.983	398.148	415.2	410.476	401.432	396.344	396.658
sp|Q9UJK0|TSR3_HUMAN	TSR3	279.103	327.751	322.057	311.296	284.13	312.148	379.373	333.014	327.617	342.136
sp|Q9UK73|FEM1B_HUMAN	FEM1B	317.961	264.104	280.914	255.465	254.406	300.602	278.978	304.144	267.489	276.174
sp|Q9ULV4-3|COR1C_HUMAN	CORO1C	433.824	312.966	248.691	299.646	281.324	285.118	277.771	367.625	315.023	377.433
sp|Q9UMS4|PRP19_HUMAN	PRPF19	527.14	398.595	423.198	406.377	428.771	367.698	414.81	404.408	354.448	373.828
sp|Q9UPN4|CP131_HUMAN	CEP131	504.194	630	687.325	615.906	565.723	611.968	651.761	490.066	546.157	608.52
sp|Q9Y285|SYFA_HUMAN	FARSA	125.311	115.388	112.25	101.261	98.4163	107.414	110.642	120.476	104.494	94.6142
sp|Q9Y2X3|NOP58_HUMAN	NOP58	280.92	272.599	330.458	313.438	303.562	234.524	220.452	277.798	270.85	256.041
sp|Q9Y375|CIA30_HUMAN	NDUFAF1	788.717	927.335	925.957	922.032	898.949	939.322	956.653	828.921	871.884	844.846
sp|Q9Y3A6|TMED5_HUMAN	TMED5	730.749	650.369	626.2	635.209	667.379	604.256	712.79	594.229	580.6	691.773
sp|Q9Y3U8|RL36_HUMAN	RPL36	441.598	568.979	581.497	589.697	573.968	559.539	689.38	564.287	515.839	610.466
sp|Q9Y5L4|TIM13_HUMAN	TIMM13	459.125	576.786	593.34	569.76	572.38	621.772	660.07	564.113	553.111	663.384
sp|Q9Y606|TRUA_HUMAN	PUS1	342.987	311.994	304.131	325.956	317.854	289.846	287.31	300.282	283.631	286.494
sp|Q9Y676|RT18B_HUMAN	MRPS18B	444.215	455.314	462.69	416.573	411.65	423.352	350.953	329.826	342.985	257.639
sp|Q9Y6M1|IF2B2_HUMAN	IGF2BP2	421.427	381.585	364.071	412.268	370.486	349.398	366.452	396.516	410.309	391.175
sp|A2RRP1|NBAS_HUMAN	NBAS	261.626	315.402	323.895	303.458	352.306	348.427	367.804	377.148	411.627	426.304
sp|A6NJ78|MET15_HUMAN	METTL15	214.723	236.236	241.51	241.04	232.303	207.836	239.51	330.504	210.919	256.661
sp|O00139-4|KIF2A_HUMAN	KIF2A	395.644	425.823	358.582	390.01	383.811	424.665	394.408	393.114	360.779	435.815
sp|O00154|BACH_HUMAN	ACOT7	212.042	229.888	196.608	237.832	223.61	244.342	223.441	251.365	242.634	237.535
sp|O00458|IFRD1_HUMAN	IFRD1	74.0007	70.4346	55.4711	56.2092	62.5569	116.919	136	99.2364	91.4592	125.8
sp|O00468|AGRIN_HUMAN	AGRN	40.0282	52.0654	45.8445	46.9711	49.2346	44.5467	51.5345	62.1312	52.1551	61.2526
sp|O00469-2|PLOD2_HUMAN	PLOD2	134.367	111.667	121.88	123.203	129.291	113.442	109.641	118.342	115.992	112.577
sp|O00566|MPP10_HUMAN	MPHOSPH10	187.594	241.63	264.413	232.19	236.81	219.066	224.707	202.46	191.969	223.941
sp|O14561|ACPM_HUMAN	NDUFAB1	192.607	226.785	223.605	228.999	208.119	226.795	223.603	207.677	220.027	197.147
sp|O14602|IF1AY_HUMAN	EIF1AY	267.974	284.698	222.97	234.817	216.342	297.34	302.668	295.093	276.587	323.514
sp|O14776|TCRG1_HUMAN	TCERG1	280.962	299.507	300.024	296.488	277.249	294.726	277.913	310.169	301.807	324.403
sp|O14880|MGST3_HUMAN	MGST3	311.867	335.136	322.688	327.921	318.352	332.072	316.871	313.203	308.743	325.895
sp|O14925|TIM23_HUMAN	TIMM23	182.825	203.519	267.768	215.328	221.428	243.809	267.619	193.055	177.181	196.238
sp|O14966|RAB7L_HUMAN	RAB29	301.442	269.425	236.762	269.415	281.492	240.247	227.727	245.036	241.968	229.428
sp|O15031|PLXB2_HUMAN	PLXNB2	80.4996	59.3648	66.9506	66.8555	73.611	61.6736	66.1251	77.5494	84.4818	92.8395
sp|O15126|SCAM1_HUMAN	SCAMP1	222.165	240.137	221.193	234.13	243.281	219.781	223.111	234.853	226.71	259.348
sp|O15173-2|PGRC2_HUMAN	PGRMC2	387.51	349.342	380.155	354.565	358.966	368.087	344.356	353.992	388.687	311.829
sp|O15235|RT12_HUMAN	MRPS12	77.4116	70.6684	76.417	58.9127	59.0343	76.8197	62.8897	84.8616	56.4325	60.1537
sp|O15270|SPTC2_HUMAN	SPTLC2	148.963	179.533	208.021	189.521	186.94	188.982	208.353	176.085	193.203	212.595
sp|O15400|STX7_HUMAN	STX7	295.933	252.191	201.64	231.187	211.11	235.2	223.358	256.932	219.34	254.06
sp|O43169|CYB5B_HUMAN	CYB5B	248.358	214.149	208.531	226.831	203.683	214.762	208.14	233.967	248.553	227.351
sp|O43172|PRP4_HUMAN	PRPF4	267.545	298.846	305.921	283.085	284.462	284.632	324.937	290.545	285.255	292.461
sp|O43242|PSMD3_HUMAN	PSMD3	166.115	259.847	260.651	254.998	279.091	262.395	299.105	224.528	210.272	286.901
sp|O43290|SNUT1_HUMAN	SART1	154.723	148.302	150.114	150.944	153.41	144.298	161.86	138.319	135.555	153.68
sp|O43399-7|TPD54_HUMAN	TPD52L2	248.178	444.921	507.61	444.03	507.272	444.307	539.84	351.277	361.191	475.534
sp|O43464|HTRA2_HUMAN	HTRA2	336.162	369.431	374.856	343.322	361.209	431.117	392.91	398.84	438.55	387.2
sp|O43676|NDUB3_HUMAN	NDUFB3	675.317	599.425	602.373	648.213	655.331	570.888	524.641	564.746	541.801	561.604
sp|O43709-3|BUD23_HUMAN	BUD23	98.1314	125.834	139.663	111.006	115.126	120.499	137.059	114.917	105.645	121.735
sp|O43808|PM34_HUMAN	SLC25A17	284.941	490.153	570.499	512.258	578.601	537.215	613.861	374.464	407.707	524.402
sp|O43819|SCO2_HUMAN	SCO2	262.569	266.714	249.804	240.737	256.245	277.358	247.461	239.41	236.886	246.782
sp|O43824|GTPB6_HUMAN	GTPBP6	143.791	139.958	165.221	148.569	144.129	150.992	147.589	173.407	177.415	161.661
sp|O60361|NDK8_HUMAN	NME2P1	307.128	331.7	347.601	378.156	369.784	341.263	343.915	390.404	442.022	425.61
sp|O60841|IF2P_HUMAN	EIF5B	208.912	154.404	155.338	159.936	168.24	152.26	128.045	177.998	149.031	166.853
sp|O75147|OBSL1_HUMAN	OBSL1	183.03	196.678	168.611	175.92	172.445	196.461	179.967	180.938	182.357	187.412
sp|O75152|ZC11A_HUMAN	ZC3H11A	200.062	223.228	254.998	234.09	249.684	196.143	217.298	254.155	206.884	237.781
sp|O75190|DNJB6_HUMAN	DNAJB6	234.447	208.935	185.707	195.072	204.659	210.205	215.495	217.174	226.473	273.071
sp|O75251|NDUS7_HUMAN	NDUFS7	471.825	518.158	539.538	490.454	529.268	496.971	504.56	461.386	468.625	467.629
sp|O75380|NDUS6_HUMAN	NDUFS6	299.981	306.605	272.958	293.449	300.439	310.343	287.804	285.013	300.749	279.647
sp|O75396|SC22B_HUMAN	SEC22B	272.451	220.485	235.939	259.973	206.528	238.62	249.428	248.482	231.545	230.533
sp|O75400|PR40A_HUMAN	PRPF40A	268.769	289.82	248.889	284.959	307.654	288.279	280.54	313.241	293.931	331.826
sp|O75431|MTX2_HUMAN	MTX2	139.065	166.386	188.596	186.247	164.401	166.587	173.807	147.233	153.58	151.583
sp|O75475|PSIP1_HUMAN	PSIP1	366.359	378.978	423.031	401.222	402.166	332.787	312.785	397.301	325.606	353.303
sp|O75530-2|EED_HUMAN	EED	202.631	173.853	194.468	189.799	188.397	159.381	184.274	197.093	193.062	212.351
sp|O75534-4|CSDE1_HUMAN	CSDE1	227.152	227.369	233.27	231.24	238.327	235.056	208.264	238.664	261.777	230.85
sp|O75600-2|KBL_HUMAN	GCAT	226.855	228.83	216.629	205.057	208.046	206.065	190.321	225.431	205.36	205.738
sp|O75648|MTU1_HUMAN	TRMU	261.498	246.808	252.726	258.721	246.292	254.914	240.767	276.523	257.233	272.863
sp|O75694|NU155_HUMAN	NUP155	204.304	246.348	239.067	240.063	243.728	211.723	195.634	219.049	208.356	203.028
sp|O75718|CRTAP_HUMAN	CRTAP	213.033	240.568	248.051	236.255	257.494	245.128	265.478	258.445	259.477	253.977
sp|O75915|PRAF3_HUMAN	ARL6IP5	209.28	218.574	235.097	228.567	212.867	199.247	206.329	206.248	210.732	217.177
sp|O75937|DNJC8_HUMAN	DNAJC8	112.306	98.1717	83.8494	97.6455	84.6764	86.4874	82.4634	104.219	77.0602	99.1116
sp|O75976|CBPD_HUMAN	CPD	278.975	284.34	278.258	285.902	302.681	306.527	309.451	285.05	278.734	270.754
sp|O94788|AL1A2_HUMAN	ALDH1A2	1304.24	1009.3	936.746	910.058	947.92	1150.53	997.394	1030.49	1195.82	901.336
sp|O94832|MYO1D_HUMAN	MYO1D	189.765	226.839	229.124	232.562	281.043	233.08	255.916	245.621	277.705	307.474
sp|O94905|ERLN2_HUMAN	ERLIN2	208.059	258.081	259.337	273.452	275.982	247.427	284.033	215.29	230.26	256.759
sp|O94973-2|AP2A2_HUMAN	AP2A2	159.459	146.135	137.776	134.441	167.326	155.632	149.172	145.027	174.591	168.092
sp|O95470|SGPL1_HUMAN	SGPL1	472.027	526.659	483.572	512.252	494.438	525.853	515.845	506.373	519.462	502.221
sp|O95563|MPC2_HUMAN	MPC2	355.433	321.225	375.335	372.189	367.91	345.552	343.67	339.868	338.578	356.711
sp|O95819-3|M4K4_HUMAN	MAP4K4	309.713	322.051	236.01	237.262	263.202	254.815	252.711	256.754	262.91	322.964
sp|P00156|CYB_HUMAN	MT-CYB	552.874	616.469	674.233	658.215	679.093	638.6	577.222	618.431	640.575	611.723
sp|P00167|CYB5_HUMAN	CYB5A	283.74	255.617	271.305	279.186	280.88	274.124	268.053	268.505	288.002	252.818
sp|P00395|COX1_HUMAN	MT-CO1	238.905	327.496	307.88	286.012	311.383	311.948	315.718	269.53	283.529	305.473
sp|P00450|CERU_HUMAN	CP	177.452	162.731	184.847	165.328	159.739	164.679	168.789	156.898	153.158	193.241
sp|P01008|ANT3_HUMAN	SERPINC1	300.204	330.631	357.449	342.251	336.416	317.592	355.27	434.159	409.975	387.477
sp|P01116|RASK_HUMAN	KRAS	277.912	247.208	211.203	226.582	270.641	234.82	221.455	257.232	265.674	283.563
sp|P02751|FINC_HUMAN	FN1	197.419	173.043	167.467	160.955	167.965	193.059	176.719	238.404	179.035	210.524
sp|P04040|CATA_HUMAN	CAT	312.995	298.756	296.089	286.688	293.068	273.2	303.387	324.481	286.113	306.904
sp|P04075-2|ALDOA_HUMAN	ALDOA	193.431	181.132	164.744	182.068	207.46	173.316	218.928	217.512	199.653	211.188
sp|P04637|P53_HUMAN	TP53	330.213	296.438	314.597	330.705	329.166	358.56	347.281	381.549	397.264	339.148
sp|P05386|RLA1_HUMAN	RPLP1	121.401	124.749	115.311	112.079	117.216	127.834	121.495	127.85	115.914	132.302
sp|P05455|LA_HUMAN	SSB	46.4608	62.782	52.9162	65.7177	59.7273	62.9817	57.6792	83.4436	58.8586	74.8647
sp|P06280|AGAL_HUMAN	GLA	309.622	236.136	191.554	223.059	224.928	195.061	183.95	229.598	208.308	206.713
sp|P07099|HYEP_HUMAN	EPHX1	117.533	147.821	162.52	144.886	167.771	177.648	176.478	148.817	155.522	178.593
sp|P07602-3|SAP_HUMAN	PSAP	275.692	359.032	360.889	403.387	407.201	410.443	427.265	411.208	419.874	433.17
sp|P07992|ERCC1_HUMAN	ERCC1	72.3577	80.0661	68.4292	76.222	80.5128	69.1127	73.8351	77.9575	88.0968	72.9886
sp|P08621|RU17_HUMAN	SNRNP70	395.162	434.811	477.509	500.019	498.521	415.679	427.06	402.289	424.475	392.098
sp|P09669|COX6C_HUMAN	COX6C	353.048	471.131	444.538	455.811	479.177	449.614	532.115	405.824	392.02	459.659
sp|P0C0L4|CO4A_HUMAN	C4A	413.153	370.057	310.189	310.682	330.282	371.407	342.809	371.051	318.016	331.461
sp|P0DJ07|PT100_HUMAN	PET100	353.155	444.221	505.911	474.733	519.219	517.149	597.628	432.466	468.83	447.869
sp|P10321|HLAC_HUMAN	HLA-C	270.96	215.793	195.142	215.858	211.139	211.433	213.78	237.733	240.523	223.996
sp|P10586|PTPRF_HUMAN	PTPRF	293.311	262.851	247.461	269.514	260.525	224.664	235.616	280.78	258.875	231.482
sp|P10599|THIO_HUMAN	TXN	138.556	137.84	97.8257	112.737	132.712	107.669	126.981	120.48	106.247	127.17
sp|P11171|EPB41_HUMAN	EPB41	221.517	233.591	185.11	202.217	215.595	213.94	211.274	227.232	217.953	228.198
sp|P11182|ODB2_HUMAN	DBT	234.291	253.642	245.178	252.82	248.489	215.413	230.841	223.473	204.961	229.602
sp|P12236|ADT3_HUMAN	SLC25A6	466.855	432.194	390.851	391.389	433.531	510.778	400.968	479.447	477.942	436.098
sp|P12270|TPR_HUMAN	TPR	187.211	202.755	241.251	237.522	244.994	227.294	228.408	196.694	183.014	192.873
sp|P12694-2|ODBA_HUMAN	BCKDHA	135.647	126.587	142.813	151.193	80.8533	112.32	132.875	114.126	111.539	139.44
sp|P13807|GYS1_HUMAN	GYS1	224.112	219.724	231.795	226.341	251.959	219.173	231.29	229.24	236.183	251.284
sp|P14866|HNRPL_HUMAN	HNRNPL	261.11	256.752	335.157	312.99	289.086	261.201	254.48	333.104	308.034	293.055
sp|P15121|ALDR_HUMAN	AKR1B1	512.225	534.639	541.483	536.754	520.584	475.868	470.495	474.114	447.699	460.518
sp|P15311|EZRI_HUMAN	EZR	255.096	262.379	179.816	221.206	226.928	256.497	239.532	264.752	265.757	258.71
sp|P16278|BGAL_HUMAN	GLB1	252.882	263.54	260.293	283.13	242.793	248.915	265.768	249.42	241.799	279.924
sp|P16989|YBOX3_HUMAN	YBX3	275.714	291.082	367.126	361.591	357.22	339.88	355.077	355.544	404.631	395.721
sp|P17152|TMM11_HUMAN	TMEM11	96.341	132.18	117.596	120.039	118.913	133.729	146.482	137.197	124.089	141.913
sp|P18077|RL35A_HUMAN	RPL35A	466.068	465.718	449.817	482.213	504.695	520.924	515.206	602.216	589.477	629.856
sp|P18085|ARF4_HUMAN	ARF4	242.16	249.901	249.452	243.35	270.685	234.623	260.85	236.466	218.093	265.31
sp|P18754-2|RCC1_HUMAN	RCC1	129.386	133.688	161.864	177.254	158.483	151.84	142.121	140.217	169.542	158.296
sp|P19404|NDUV2_HUMAN	NDUFV2	514.163	438.389	440.24	456.658	403.041	403.12	365.875	377.035	411.834	365.122
sp|P20339|RAB5A_HUMAN	RAB5A	216.126	192.357	187.011	212.529	207.082	217.918	204.124	238.184	256.709	241.344
sp|P22061-2|PIMT_HUMAN	PCMT1	352.37	397.077	426.567	435.163	377.633	383.393	426.757	377.888	374.611	378.739
sp|P22087|FBRL_HUMAN	FBL	191.46	187.165	247.564	262.321	244.13	185.684	194.233	227.846	238.843	245.672
sp|P22234-2|PUR6_HUMAN	PAICS	346.583	218.631	185.913	223.043	236.002	207.683	164.764	282.671	244.373	254.509
sp|P23246|SFPQ_HUMAN	SFPQ	272.97	275.056	325.678	336.337	318.847	253.984	233.949	339.99	315.687	265.873
sp|P23258|TBG1_HUMAN	TUBG1	513.687	400.69	397.555	381.78	386.673	432.877	407.796	398.215	443.456	405.284
sp|P23434|GCSH_HUMAN	GCSH	415.741	233.885	289.041	251.093	268.716	234.953	324.54	227.715	234.884	250.39
sp|P24534|EF1B_HUMAN	EEF1B2	386.73	344.967	311.583	366.465	375.89	371.343	313.766	392.487	397.55	383.88
sp|P25205-2|MCM3_HUMAN	MCM3	201.891	195.565	145.904	175.512	143.093	172.926	169.229	165.804	143.854	208.088
sp|P27694|RFA1_HUMAN	RPA1	275.963	244.533	210.438	213.842	223.772	252.026	209.232	269.77	296.869	247.347
sp|P29144|TPP2_HUMAN	TPP2	249.956	226.472	232.471	253.963	226.393	215.423	207.642	250.593	241.326	249.01
sp|P29317|EPHA2_HUMAN	EPHA2	66.7818	61.6749	64.464	72.9115	70.0663	64.5872	65.3402	65.0603	81.5898	71.4334
sp|P29692-2|EF1D_HUMAN	EEF1D	322.036	270.973	233.713	282.824	259.112	261.638	240.677	272.065	280.224	276.077
sp|P30038|AL4A1_HUMAN	ALDH4A1	271.992	262.324	313.365	280.714	257.319	338.956	351.712	314.673	319.05	283.4
sp|P30041|PRDX6_HUMAN	PRDX6	295.155	362.542	329.418	346.101	335.387	301.985	339.226	330.886	313.495	343.497
sp|P30046|DOPD_HUMAN	DDT	218.968	222.314	164.814	186.8	170.751	181.756	149.105	205.25	171.196	162.621
sp|P30260-2|CDC27_HUMAN	CDC27	166.323	321.462	344.519	302.458	335.655	313.259	356.234	235.678	235.027	323.835
sp|P30519|HMOX2_HUMAN	HMOX2	143.726	119.63	127.08	124.471	141.431	111.32	128.425	126.235	118.693	131.941
sp|P31948-2|STIP1_HUMAN	STIP1	76.7039	85.9538	80.8955	77.4653	97.8416	92.3129	93.174	97.9682	89.6216	119.651
sp|P32121-4|ARRB2_HUMAN	ARRB2	103.721	137.931	106.183	113.17	107.652	128.723	118.021	122.697	108.884	140.298
sp|P33778|H2B1B_HUMAN	H2BC3	337.428	299.08	409.647	395.88	369.785	275.026	281.86	376.162	349.539	302.935
sp|P33908|MA1A1_HUMAN	MAN1A1	260.418	270.481	257.562	271.798	271.894	250.105	279.136	281.106	247.076	252.523
sp|P33992|MCM5_HUMAN	MCM5	275.688	260.801	252.156	247.752	249.162	252.605	221.989	276.509	261.514	253.627
sp|P33993|MCM7_HUMAN	MCM7	174.455	198.487	183.95	179.605	199.976	199.831	189.08	184.699	214.472	244.164
sp|P35249|RFC4_HUMAN	RFC4	76.8225	84.512	85.4944	65.1401	79.9821	85.0367	76.1377	71.3199	69.0703	82.0703
sp|P35914|HMGCL_HUMAN	HMGCL	274.161	239.288	241.799	241.742	237.869	226.105	230.727	255.305	237.741	226.434
sp|P37198|NUP62_HUMAN	NUP62	200.444	169.998	206.783	224.14	214.423	178.958	165.553	202.059	226.839	188.406
sp|P37837|TALDO_HUMAN	TALDO1	161.136	151.756	161.666	146.988	163.834	174.404	153.851	216.798	179.91	208.424
sp|P38606|VATA_HUMAN	ATP6V1A	577.731	546.565	498.88	495.524	487.193	556.355	501.854	586.19	586.165	538.682
sp|P40925-3|MDHC_HUMAN	MDH1	231.976	186.516	222.787	210.341	238.567	226.615	212.253	222.015	245.131	236.001
sp|P42166|LAP2A_HUMAN	TMPO	175.588	204.54	206.508	200.465	200.842	196.179	195.584	227.079	233.742	211.567
sp|P42785|PCP_HUMAN	PRCP	194.883	250.245	241.213	225.274	281.328	233.12	277.506	261.7	298.723	319.022
sp|P42892|ECE1_HUMAN	ECE1	215.649	224.577	234.137	236.015	234.685	212.834	289.389	225.878	209.432	286.741
sp|P43155|CACP_HUMAN	CRAT	401.225	429.483	423.436	440.552	451.321	449.091	465.922	449.109	450.066	440.156
sp|P45877|PPIC_HUMAN	PPIC	192.247	230.306	196.933	220.172	233.288	218.963	214.305	246.971	218.162	253.662
sp|P45954|ACDSB_HUMAN	ACADSB	198.057	198.959	177.476	188.342	197.962	205.694	178.01	177.584	178.186	187.094
sp|P46060|RAGP1_HUMAN	RANGAP1	187.292	158.159	185.95	175.099	171.718	153.582	146.955	168.28	171.488	158.424
sp|P46776|RL27A_HUMAN	RPL27A	568.357	516.161	484.579	531.488	524.395	559.722	522.172	627.85	598.387	582.486
sp|P46783|RS10_HUMAN	RPS10	69.7229	80.0711	84.7057	82.2815	81.8007	78.5289	85.874	88.0402	68.479	69.9418
sp|P48444|COPD_HUMAN	ARCN1	221.78	292.204	277.951	254.63	306.288	316.933	323.326	272.161	300.62	339.746
sp|P48634|PRC2A_HUMAN	PRRC2A	45.0867	40.3822	38.411	33.0679	37.1786	39.0568	36.9181	49.5574	40.1825	48.1469
sp|P49207|RL34_HUMAN	RPL34	462.061	514.805	472.706	473.059	456.935	456.591	459.804	483.425	458.147	509.306
sp|P49454|CENPF_HUMAN	CENPF	135.346	140.297	138.113	120.616	158.08	138.342	147.44	141.367	137.199	143.662
sp|P49458|SRP09_HUMAN	SRP9	372.679	439.008	449.2	380.927	434.422	462.449	456.323	394.978	457.724	504.018
sp|P49585|PCY1A_HUMAN	PCYT1A	222.27	191.621	154.259	196.834	169.536	206.579	180.305	203.709	175.801	207.635
sp|P49842|STK19_HUMAN	STK19	167.002	195.637	156.501	160.12	166.663	149.834	160.451	166.009	154.111	182.771
sp|P50395|GDIB_HUMAN	GDI2	369.721	344.273	273.667	289.682	309.564	308.043	296.781	364.883	303.916	359.608
sp|P50750-2|CDK9_HUMAN	CDK9	420.299	465.908	336.993	372.906	408.901	371.267	422.655	482.827	441.153	443.046
sp|P51532|SMCA4_HUMAN	SMARCA4	112.795	107.527	128.274	108.328	106.672	108.575	97.0454	133.124	106.848	105.229
sp|P51571|SSRD_HUMAN	SSR4	329.408	349.607	378.34	385.341	359.87	310.663	387.445	327.453	358.052	329.817
sp|P52907|CAZA1_HUMAN	CAPZA1	225.351	210.553	190.967	220.495	237.09	234.927	237.208	240.937	240.089	243.314
sp|P52948|NUP98_HUMAN	NUP98	293.87	266.386	277.444	289.167	286.69	228.664	248.777	273.542	238.961	245.296
sp|P53618|COPB_HUMAN	COPB1	336.145	323.32	318.385	322.599	309.638	310.087	327.226	312.552	309.678	311.295
sp|P53621-2|COPA_HUMAN	COPA	284.336	234.336	230.43	221.654	242.963	240.982	249.498	261.926	239.119	252.847
sp|P53985|MOT1_HUMAN	SLC16A1	548.983	516.242	364.44	496.897	530.766	461.014	465.074	573.455	562.012	572.302
sp|P53999|TCP4_HUMAN	SUB1	395.287	342.47	317.213	346.823	338.534	338.822	332.086	355.711	345.938	396.163
sp|P54098|DPOG1_HUMAN	POLG	379.572	532.258	527.291	524.62	487.594	468.542	495.267	420.237	514.128	663.556
sp|P55196-5|AFAD_HUMAN	AFDN	89.3953	97.2588	91.5031	99.5068	108.111	99.6757	113.558	103.74	105.41	102.716
sp|P55209|NP1L1_HUMAN	NAP1L1	213.679	203.685	182.728	203.29	204.623	194.01	180.251	238.741	235.635	234.994
sp|P55884-2|EIF3B_HUMAN	EIF3B	302.049	316.098	270.415	264.84	282.537	292.093	242.451	256.691	248.198	268.248
sp|P56589|PEX3_HUMAN	PEX3	87.2504	112.397	113.709	102.244	108.684	101.433	108.63	96.6172	106.445	113.873
sp|P57088|TMM33_HUMAN	TMEM33	282.811	274.9	234.45	242.763	223.135	297.83	245.487	292.557	230.041	246.567
sp|P60228|EIF3E_HUMAN	EIF3E	265.782	238.36	257.997	270.012	284.914	260.598	227.917	287.358	273.442	312.785
sp|P60660|MYL6_HUMAN	MYL6	90.1726	103.516	95.2463	100.46	103.752	100.801	106.982	116.876	138.852	113.372
sp|P60903|S10AA_HUMAN	S100A10	351.741	326.655	237.391	322.269	344.749	319.416	296.322	354.283	327.525	349.058
sp|P61009|SPCS3_HUMAN	SPCS3	390.335	415.772	407.868	425.224	430.458	429.403	379.543	398.435	380.57	385.366
sp|P61020|RAB5B_HUMAN	RAB5B	183.522	221.991	197.011	214.855	211.26	205.778	246.551	218.852	225.279	257.6
sp|P61221|ABCE1_HUMAN	ABCE1	692.448	795.012	749.54	764.53	796.777	791.283	801.034	871.363	807.416	1128.14
sp|P61619|S61A1_HUMAN	SEC61A1	107.946	109.085	120.336	132.453	118.112	120.825	79.1576	98.1796	111.808	91.2633
sp|P61803|DAD1_HUMAN	DAD1	277.87	268.275	287.76	293.853	280.048	259.6	275.721	253.034	293.059	309.14
sp|P62166|NCS1_HUMAN	NCS1	435.7	556.418	483.273	510.236	521.388	597.515	545.342	453.576	450.397	605.425
sp|P62249|RS16_HUMAN	RPS16	165.556	191.575	183.426	186.723	178.791	184.209	187.609	185.515	187.904	200.464
sp|P62266|RS23_HUMAN	RPS23	278.342	307.701	265.836	265.766	238.602	305.457	284.508	287.672	227.21	317.306
sp|P62269|RS18_HUMAN	RPS18	378.098	454.468	402.111	428.199	428.493	417.716	439.745	461.33	445.415	464.833
sp|P62753|RS6_HUMAN	RPS6	252.555	265.562	284.867	270.726	314.058	278.852	321.605	260.23	263.324	306.046
sp|P62847-4|RS24_HUMAN	RPS24	329.584	348.039	312.632	311.486	300.455	360.044	333.627	375.514	360.245	371.719
sp|P62875|RPAB5_HUMAN	POLR2L	208.612	175.945	258.398	218.453	195.12	178.283	186.622	179.526	182.459	195.843
sp|P62899-2|RL31_HUMAN	RPL31	252.717	369.484	382.224	330.186	322.838	349.414	444.649	239.535	244.568	321.442
sp|P62913|RL11_HUMAN	RPL11	436.77	424.697	380.55	365.372	413.169	466.12	416.911	471.011	395.363	423.015
sp|P62937|PPIA_HUMAN	PPIA	221.711	228.284	195.961	240.549	246.238	246.826	227.648	267.145	273.353	258.88
sp|P67812-3|SC11A_HUMAN	SEC11A	477.363	464.782	512.292	486.273	497.49	436.851	452.48	517.145	468.039	429.001
sp|P69905|HBA_HUMAN	HBA1	226.098	247.985	229.347	227.876	201.953	223.559	198.944	218.08	209.709	176.85
sp|P78371|TCPB_HUMAN	CCT2	268.359	291.938	291.987	302.07	307.593	310.707	319.46	303.919	312.048	359.26
sp|P78549|NTH_HUMAN	NTHL1	173.058	200.088	202.65	174.112	200.219	169.938	172.356	172.956	168.217	189.047
sp|P82094-2|TMF1_HUMAN	TMF1	179.291	155.701	134.554	161.107	167.652	149	159.866	164.154	153.628	150.859
sp|P82921|RT21_HUMAN	MRPS21	638.224	592.96	582.953	557.234	511.889	605.754	549.802	590.57	514.681	506.97
sp|Q00013|EM55_HUMAN	MPP1	262.298	322.263	337.765	332.239	373.995	341.015	370.684	302.918	322.774	390.234
sp|Q00341|VIGLN_HUMAN	HDLBP	61.594	80.4715	75.7153	76.103	80.741	86.1429	90.4467	74.3278	83.3825	88.2785
sp|Q01968|OCRL_HUMAN	OCRL	58.056	69.9921	62.487	62.4309	93.0051	69.3449	82.5151	89.3221	84.3124	93.0396
sp|Q02252|MMSA_HUMAN	ALDH6A1	333.325	365.629	392.71	364.403	374.463	376.995	434.258	368.062	372.243	352.822
sp|Q02543|RL18A_HUMAN	RPL18A	410.769	374.365	339.827	372.274	400.812	417.374	403.713	509.641	545.447	659.151
sp|Q02880|TOP2B_HUMAN	TOP2B	268.772	224.713	246.184	203.98	199.962	212.685	175.61	243.709	205.541	187.381
sp|Q06265-2|EXOS9_HUMAN	EXOSC9	124.948	196.115	232.091	213.128	233.128	213.024	229.387	162.818	190.591	229.757
sp|Q06830|PRDX1_HUMAN	PRDX1	384.407	390.515	348.423	417.637	384.593	371.833	383.119	408.288	412.584	411.111
sp|Q07817|B2CL1_HUMAN	BCL2L1	280.157	223.758	209.307	201.201	185.147	238.514	232.765	239.17	228.916	230.373
sp|Q10567|AP1B1_HUMAN	AP1B1	225.439	224.333	189.014	226.503	219.755	200.48	194.716	230.567	201.345	222.377
sp|Q12788|TBL3_HUMAN	TBL3	258.329	281.294	356.634	310.124	306.093	286.472	259.731	291.665	295.32	275.824
sp|Q12872-2|SFSWA_HUMAN	SFSWAP	438.689	392.723	296.031	320.667	278.073	341.256	327.459	363.418	299.06	307.351
sp|Q13057-2|COASY_HUMAN	COASY	162.353	185.883	188.093	188.168	206.639	187.056	213.788	209.414	223.965	222.825
sp|Q13148|TADBP_HUMAN	TARDBP	178.518	215.138	292.725	282.143	290.395	231.511	223.955	205.544	225.582	258.73
sp|Q13151|ROA0_HUMAN	HNRNPA0	272.688	236.23	297.661	287.286	294.729	231.694	227.635	248.722	261.156	232.309
sp|Q13155|AIMP2_HUMAN	AIMP2	95.6512	108.41	71.0961	98.0649	71.8057	92.0716	78.392	85.5215	73.4814	71.2794
sp|Q13347|EIF3I_HUMAN	EIF3I	165.961	134.636	138.972	146.003	156.853	150.6	140.255	176.36	155.763	156.534
sp|Q13356-2|PPIL2_HUMAN	PPIL2	221.334	214.703	207.931	206.644	214.114	182.662	206.054	204.013	183.495	206.344
sp|Q13425|SNTB2_HUMAN	SNTB2	197.749	186.9	159.356	183.737	172.864	177.781	175.939	206.187	191.538	195.778
sp|Q13428-4|TCOF_HUMAN	TCOF1	490.639	530.096	479.253	467.309	495.312	557.82	487.414	539.674	478.826	498.151
sp|Q13505|MTX1_HUMAN	MTX1	334.153	337.967	345.028	324.473	324.979	323.553	332.739	311.827	312.086	314.222
sp|Q13523|PRP4B_HUMAN	PRPF4B	226.792	294.318	315.187	312.394	308.596	279.041	322.907	314.715	306.817	292.264
sp|Q13601|KRR1_HUMAN	KRR1	159.056	124.794	153.677	157.211	160.998	136.744	122.979	152.218	154.234	135.359
sp|Q13825|AUHM_HUMAN	AUH	159.862	157.576	178.355	157.875	148.683	159.297	147.701	142.424	148.69	143.641
sp|Q13895|BYST_HUMAN	BYSL	238.202	328.24	348.872	318.336	357.529	312.616	328.878	303.234	319.945	359.781
sp|Q14331|FRG1_HUMAN	FRG1	289.697	289.837	302.873	273.815	285.419	303.246	310.806	295.307	270.439	321.238
sp|Q14444|CAPR1_HUMAN	CAPRIN1	246.512	191.878	186.096	227.743	202.199	203.518	168.078	211.327	198.305	192.214
sp|Q14562|DHX8_HUMAN	DHX8	376.554	372.144	279.905	293.278	303.561	347.961	341.056	332.26	278.614	358.431
sp|Q14669-3|TRIPC_HUMAN	TRIP12	119.361	211.663	222.384	197.802	234.945	196.648	229.485	165.771	192.003	244.049
sp|Q14694-2|UBP10_HUMAN	USP10	223.191	237.307	197.683	220.603	237.484	207.799	210.678	242.32	232.176	255.223
sp|Q14978-2|NOLC1_HUMAN	NOLC1	181.028	167.779	227.009	223.084	204.822	125.194	131.78	189.738	187.341	159.177
sp|Q15050|RRS1_HUMAN	RRS1	111.408	110.262	145.329	123.421	119.093	99.1018	96.2548	118.655	117.085	125.993
sp|Q15051|IQCB1_HUMAN	IQCB1	162.38	193.655	195.763	206.946	153.356	173.468	190.679	170.862	171.11	206.511
sp|Q15102|PA1B3_HUMAN	PAFAH1B3	283.944	359.78	303.998	318.922	382.938	335.203	344.391	386.876	397.203	390.351
sp|Q15118|PDK1_HUMAN	PDK1	329.016	325.506	338.623	344.038	354.1	347.935	389.778	330.864	317.036	334.92
sp|Q15139|KPCD1_HUMAN	PRKD1	27.0724	46.0826	32.1441	31.5171	42.0626	34.9296	42.8623	34.437	37.5376	52.717
sp|Q15149|PLEC_HUMAN	PLEC	196.985	184.353	188.97	198.151	258.669	207.139	197.396	221.756	201.649	194.715
sp|Q15165-1|PON2_HUMAN	PON2	173.383	226.062	237.434	220.028	236.271	202.235	244.378	189.475	193.305	214.979
sp|Q15233|NONO_HUMAN	NONO	196.586	227.525	292.596	291.995	285.696	228.293	277.695	244.804	227.404	222.713
sp|Q15269|PWP2_HUMAN	PWP2	450.226	333.926	476.634	417.399	430.467	303.908	313.087	388.136	344.38	299.343
sp|Q15370-2|ELOB_HUMAN	ELOB	799.309	753.875	694.313	676.213	713.173	774.406	784.039	700.344	673.676	715.024
sp|Q15392|DHC24_HUMAN	DHCR24	293.196	310.601	221.9	260.114	253.754	239.662	241.78	334.514	274.706	275.168
sp|Q15717-2|ELAV1_HUMAN	ELAVL1	516.504	479.092	541.489	590.185	518.983	391.895	364.225	503.687	480.17	416.092
sp|Q15904|VAS1_HUMAN	ATP6AP1	177.883	210.639	213.885	196.67	195.359	193.568	229.768	188.909	193.106	199.777
sp|Q16595|FRDA_HUMAN	FXN	425.079	662.543	631.014	625.724	618.657	770.498	684.627	597.265	660.541	677.895
sp|Q1KMD3|HNRL2_HUMAN	HNRNPUL2	84.2835	85.1082	99.6127	101.228	108.638	94.8591	87.0167	93.9581	92.146	111.678
sp|Q32NB8|PGPS1_HUMAN	PGS1	165.29	155.213	137.317	132.091	154.13	152.823	141.285	173.142	144.292	173.527
sp|Q32P41|TRM5_HUMAN	TRMT5	85.3135	109.227	125.068	101.003	110.788	105.073	106.884	107.147	127.181	122.808
sp|Q3SXM5|HSDL1_HUMAN	HSDL1	410.224	317.336	319.3	324.887	326.845	364.145	361.191	375.037	387.982	376.367
sp|Q4G176|ACSF3_HUMAN	ACSF3	274.74	252.928	281.558	285.298	274.631	278.974	276.105	310.914	337.335	273.092
sp|Q4U2R6|RM51_HUMAN	MRPL51	313.137	274.086	332.253	296.996	292.946	272.846	340.214	292.537	291.503	312.138
sp|Q5BJF6|ODFP2_HUMAN	ODF2	250.533	230.305	205.666	193.644	194.382	224.305	255.096	232.863	247.569	237.887
sp|Q5HYK3|COQ5_HUMAN	COQ5	235.766	257.719	231.543	228.77	270.489	212.571	241.604	249.544	260.866	247.057
sp|Q5JPH6-2|SYEM_HUMAN	EARS2	221.994	353.096	352.358	349.857	327.65	312.69	315.075	287.354	297.97	302.096
sp|Q5TZA2|CROCC_HUMAN	CROCC	423.506	448.328	297.158	366.184	395.596	402.942	418.391	509.546	472.401	548.461
sp|Q5VT06|CE350_HUMAN	CEP350	136.332	195.501	175.334	169.494	208.965	201.431	236.317	171.158	179.193	238.773
sp|Q5VV42|CDKAL_HUMAN	CDKAL1	162.08	147.846	149.008	149.941	140.937	141.394	145.573	156.92	153.234	127.364
sp|Q5W111|SPRY7_HUMAN	SPRYD7	101.167	154.664	163.303	144.176	170.55	162.928	178.927	134.274	148.623	190.072
sp|Q66GS9|CP135_HUMAN	CEP135	244.147	204.874	191.083	180.761	189.715	198.23	211.118	221.16	181.003	225.306
sp|Q69YN4|VIR_HUMAN	VIRMA	62.9657	98.0496	104.117	99.7599	106.127	78.0347	87.8268	108.21	88.6323	93.4328
sp|Q6DD88|ATLA3_HUMAN	ATL3	424.622	443.674	405.743	434.684	536.275	428.6	466.486	468.935	489.952	484.619
sp|Q6DKI1|RL7L_HUMAN	RPL7L1	393.221	453.274	511.562	485.341	502.493	441.105	458.566	441.698	417.076	503.381
sp|Q6IAA8|LTOR1_HUMAN	LAMTOR1	176.504	204.838	199.798	206.358	182.136	206.582	197.155	186.659	176.095	216.005
sp|Q6IAN0|DRS7B_HUMAN	DHRS7B	288.55	263.015	268.363	283.387	254.79	212.874	238.656	252.97	235.825	245.91
sp|Q6NUQ4|TM214_HUMAN	TMEM214	359.655	306.932	290.268	295.039	286.148	298.25	267.064	312.288	293.256	295.204
sp|Q6P087|RUSD3_HUMAN	RPUSD3	217.728	224.726	234.346	222.322	235.218	239.903	224.724	203.349	224.106	253.743
sp|Q6P161|RM54_HUMAN	MRPL54	182.933	173.321	210.688	179.368	194.679	192.929	182.794	187.028	172.798	189.579
sp|Q6P1J9|CDC73_HUMAN	CDC73	93.0002	183.019	182.434	166.444	192.787	192.755	228.181	144.035	149.213	200.982
sp|Q6P1L8|RM14_HUMAN	MRPL14	38.4085	42.7224	44.6167	44.7356	59.3151	49.7658	64.4015	60.6253	58.3411	66.8382
sp|Q6P1N0|C2D1A_HUMAN	CC2D1A	37.793	37.1886	36.6554	35.7277	35.3633	39.118	40.9766	38.3765	41.1342	45.1607
sp|Q6P2I3|FAH2B_HUMAN	FAHD2B	521.592	404.563	488.973	467.843	406.861	370.01	405.58	386.042	412.882	339.075
sp|Q6PML9|ZNT9_HUMAN	SLC30A9	245.925	231.385	235.079	231.065	204.578	230.531	205.882	206.982	210.743	193.623
sp|Q6SZW1|SARM1_HUMAN	SARM1	250.423	302.385	259.03	252.837	235.689	295.821	284.19	312.014	298.418	255.673
sp|Q6UWU4-2|CF089_HUMAN	C6orf89	300.721	350.479	344.904	312.744	364.075	338.895	376.114	290.324	288.055	326.471
sp|Q6ZRP7|QSOX2_HUMAN	QSOX2	339.533	301.519	283.02	338.091	313.936	302.877	301.554	304.097	301.878	316.437
sp|Q71RC2-4|LARP4_HUMAN	LARP4	377.618	356.198	321.113	322.299	349.471	347.9	358.274	380.557	358.059	366.649
sp|Q7L5D6|GET4_HUMAN	GET4	378.308	491.033	501.039	433.657	468.306	483.023	520.58	450.517	427.74	522.527
sp|Q7L8L6|FAKD5_HUMAN	FASTKD5	560.512	521.737	556.819	509.139	562.022	538.384	517.854	527.866	542.212	480.74
sp|Q7Z2K6|ERMP1_HUMAN	ERMP1	67.4626	88.3712	86.1299	74.5427	84.6304	97.6096	93.8029	86.2399	130.407	95.8299
sp|Q7Z3B4|NUP54_HUMAN	NUP54	285.918	284.404	314.927	319.874	298.714	264.182	242.461	303.271	275.486	251.833
sp|Q7Z3D6-2|GLUCM_HUMAN	DGLUCY	309.717	363.678	350.17	345.351	366.089	353.327	364.105	326.46	323.169	360.672
sp|Q7Z4H3|HDDC2_HUMAN	HDDC2	63.9567	75.0611	62.2111	66.4079	56.9979	61.3344	64.1163	63.0466	57.8659	68.5901
sp|Q7Z4H8|PLGT3_HUMAN	POGLUT3	188.402	153.153	146.9	155.457	145.584	173.05	173.269	174.191	188.197	153.96
sp|Q7Z4W1|DCXR_HUMAN	DCXR	224.981	231.944	268.786	291.405	275.477	258.401	370.528	397.641	460.717	388.053
sp|Q7Z7H8-2|RM10_HUMAN	MRPL10	343.1	345.578	339.257	334.792	350.336	349.781	320.16	343.137	317.837	293.298
sp|Q86SX6|GLRX5_HUMAN	GLRX5	605.688	506.475	536.109	509.319	503.695	521.846	469.747	488.25	537.374	432.64
sp|Q86U90|YRDC_HUMAN	YRDC	393.883	396.065	404.442	367.592	437.391	373.938	386.716	374.828	361.324	353.904
sp|Q86UT6|NLRX1_HUMAN	NLRX1	305.684	312.239	322.054	297.31	345.942	349.175	347.251	330.359	307.947	313.637
sp|Q86VP6|CAND1_HUMAN	CAND1	141.958	162.219	199.942	162.991	154.833	165.977	155.371	162.211	175.214	171.34
sp|Q86WA6|BPHL_HUMAN	BPHL	245.901	216.585	205.344	219.904	198.52	235.254	223.546	214.659	216.531	196.956
sp|Q86WA8|LONP2_HUMAN	LONP2	184.009	184.534	178.034	181.347	195.958	187.782	202.256	196.587	195.38	201.079
sp|Q8IUX1|T126B_HUMAN	TMEM126B	213.466	196.696	201.206	189.21	177.272	171.655	156.499	187.772	182.224	147.682
sp|Q8IWS0|PHF6_HUMAN	PHF6	704.367	758.482	651.162	598.21	641.469	711.195	701.385	642.316	548.083	639.554
sp|Q8IXI1|MIRO2_HUMAN	RHOT2	224.196	203.768	181.086	202.758	187.252	210.567	190.106	230.929	202.432	189.014
sp|Q8IXU6|S35F2_HUMAN	SLC35F2	234.506	217.124	162.761	191.861	167.412	186.034	194.422	217.113	207.012	183.615
sp|Q8IYQ7|THNS1_HUMAN	THNSL1	306.55	229.752	258.926	235.867	205.356	225.296	221.832	243.697	253.449	199.66
sp|Q8IYU8|MICU2_HUMAN	MICU2	254.277	232.182	242.953	243.481	228.007	214.637	210.181	238.144	207.126	183.804
sp|Q8N0U8|VKORL_HUMAN	VKORC1L1	136.005	204.756	219.122	212.294	245.351	199.019	249.033	167.129	193.621	229.185
sp|Q8N0V3|RBFA_HUMAN	RBFA	583.174	542.853	528.832	516.632	592.424	510.147	520.978	573.814	570.457	568.182
sp|Q8N0X4|CLYBL_HUMAN	CLYBL	153.756	91.4924	111.804	98.277	97.3674	99.0023	96.1681	164.147	118.615	95.1928
sp|Q8N103-3|TAGAP_HUMAN	TAGAP	165.925	126.235	106.641	106.963	99.2402	122.648	129.442	154.35	153.372	131.763
sp|Q8N4Q0|PTGR3_HUMAN	ZADH2	217.649	191.576	215.098	199.172	205.28	224.653	243.044	183.749	227.083	193.489
sp|Q8N4V1-2|EMC5_HUMAN	MMGT1	260.792	195.479	201.6	219.639	221.139	240.913	200.809	205.203	211.149	186.089
sp|Q8N5K1|CISD2_HUMAN	CISD2	298.52	288.059	257.876	266.427	266.843	278.195	281.971	270.872	270.643	272.064
sp|Q8N8L6|ARL10_HUMAN	ARL10	209.892	293.029	322.94	275.558	331.437	322.698	359.844	280.395	290.902	328.884
sp|Q8N983-7|RM43_HUMAN	MRPL43	257.246	337.436	404.804	369.355	394.6	387.742	486.328	279.949	273.71	325.743
sp|Q8N9F7|GDPD1_HUMAN	GDPD1	467.116	417.243	402.851	424.728	398.009	326.786	343.862	373.026	360.156	349.965
sp|Q8NCM8-2|DYHC2_HUMAN	DYNC2H1	197.668	273.044	327	269.731	282.727	290.223	324.126	203.043	205.087	290.072
sp|Q8NE62|CHDH_HUMAN	CHDH	282.395	282.057	302.234	273.177	313.161	324.658	312.997	281.89	296.983	296.819
sp|Q8NE86|MCU_HUMAN	MCU	472.821	406.373	380.493	381.179	349.106	392.57	329.278	338.313	305.831	267.84
sp|Q8NF37|PCAT1_HUMAN	LPCAT1	395.107	385.262	397.747	430.187	406.036	408.018	395.741	454.131	487.368	477.361
sp|Q8NFH4|NUP37_HUMAN	NUP37	159.904	170.103	170.325	167.211	171.444	167.791	167.677	168.727	147.186	160.088
sp|Q8NI60|COQ8A_HUMAN	COQ8A	523.19	527.787	432.451	471.946	483.072	465.169	472.595	481.29	445.688	446.508
sp|Q8TAA5|GRPE2_HUMAN	GRPEL2	440.246	397.699	420.015	418.059	434.838	428.098	458.88	389.351	423.584	420.426
sp|Q8TAD8|SNIP1_HUMAN	SNIP1	362.174	324.435	291.534	299.834	333.948	330.068	348.999	341.274	309.005	347.871
sp|Q8TCT9-2|HM13_HUMAN	HM13	415.435	357.155	363.184	403.962	372.329	402.223	375.115	374.477	389.279	362.94
sp|Q8TDN6|BRX1_HUMAN	BRIX1	177.553	142.734	158.314	161.016	142.273	149.421	125.656	160.359	156.193	131.449
sp|Q8WU76|SCFD2_HUMAN	SCFD2	210.533	198.003	196.663	178.972	184.364	204.363	183.48	181.515	176.822	180.875
sp|Q8WU90|ZC3HF_HUMAN	ZC3H15	280.037	321.814	297.247	282.483	289.317	280.702	286.584	293.809	268.599	302.134
sp|Q8WUY1|THEM6_HUMAN	THEM6	207.292	222.787	245.988	233.253	239.359	203.438	223.18	196.721	191.599	210.661
sp|Q8WV60|PTCD2_HUMAN	PTCD2	270.174	269.381	296.239	275.549	280.664	294.253	284.488	258.897	230.3	268.79
sp|Q8WW59|SPRY4_HUMAN	SPRYD4	300.095	300.626	336.793	310.993	293.971	328.07	303.1	281.328	279.85	296.851
sp|Q8WXA9-2|SREK1_HUMAN	SREK1	202.335	190.683	158.971	164.266	145.109	169.319	184.806	199.694	155.552	206.286
sp|Q8WXH0-2|SYNE2_HUMAN	SYNE2	348.914	389.964	313.524	342.607	371.188	395.182	403.677	483.955	498.09	449.009
sp|Q8WYA6|CTBL1_HUMAN	CTNNBL1	81.867	91.9612	114.811	94.2342	111.135	81.5277	91.608	102.559	100.099	75.678
sp|Q92575|UBXN4_HUMAN	UBXN4	487.642	489.527	450.482	450.346	488.555	515.788	553.314	531.992	486.581	523.359
sp|Q969Y2-2|GTPB3_HUMAN	GTPBP3	286.365	334.133	299.209	319.338	312.388	307.064	313.683	283.494	283.941	334.278
sp|Q96A33|CCD47_HUMAN	CCDC47	458.876	416.017	406.715	383.948	398.348	402.993	356.981	359.725	328.904	340.111
sp|Q96AB3-2|ISOC2_HUMAN	ISOC2	148.778	139.436	147.238	139.295	137.276	119.061	130.163	119.269	130.578	121.694
sp|Q96B49|TOM6_HUMAN	TOMM6	187.366	273.65	297.964	279.21	287.83	266.415	310.497	225.319	224.826	306.753
sp|Q96BR5|COA7_HUMAN	COA7	119.974	145.158	130.524	152.905	145.512	168.231	149.235	138.424	154.775	135.799
sp|Q96BW9-3|TAM41_HUMAN	TAMM41	517.006	494.191	493.374	485.272	542.319	467.835	450.241	494.185	489.044	484.181
sp|Q96CS3|FAF2_HUMAN	FAF2	236.889	252.309	247.095	245.13	237.877	238.832	244.151	232.575	222.984	229.914
sp|Q96E17|RAB3C_HUMAN	RAB3C	257.315	201.42	199.437	227.758	223.222	217.936	202.639	253.001	242.735	234.944
sp|Q96E29|MTEF3_HUMAN	MTERF3	205.538	198.909	210.049	211.858	230.397	227.727	213.504	201.022	221.974	203.91
sp|Q96EX3|DC2I2_HUMAN	DYNC2I2	246.564	579.056	604.495	537.108	575.766	591.509	791.48	335.997	377.317	551.449
sp|Q96FN4|CPNE2_HUMAN	CPNE2	280.283	302.677	256.501	262.009	259.997	299.523	292.756	337.302	318.139	318.035
sp|Q96GD4-5|AURKB_HUMAN	AURKB	308.221	313.035	318.522	308.333	293.781	322.188	289.346	335.789	304.794	318.772
sp|Q96GJ1|TRM2_HUMAN	TRMT2B	169.323	189.87	215.124	176.825	208.406	199.905	209.06	184.397	192.45	199.943
sp|Q96GW9|SYMM_HUMAN	MARS2	297.114	277.571	255.227	265.127	258.48	232.869	234.069	253.902	262.339	227.487
sp|Q96HP4|OXND1_HUMAN	OXNAD1	409.561	488.79	500.56	441.306	450.87	459.871	488.223	461.653	424.635	451.748
sp|Q96HY7|DHTK1_HUMAN	DHTKD1	513.842	513.443	476.462	461.228	492.531	437.407	441.15	464.889	454.379	477.437
sp|Q96I59|SYNM_HUMAN	NARS2	153.418	132.475	145.892	155.296	140.186	155.868	142.656	154.297	172.406	142.873
sp|Q96JJ7|TMX3_HUMAN	TMX3	168.26	199.344	195.452	174.298	192.065	221.902	210.502	186.506	187.052	198.753
sp|Q96JM3|CHAP1_HUMAN	CHAMP1	65.7736	81.2513	73.6706	75.1822	83.9388	70.5757	60.8142	80.5498	82.3123	82.4916
sp|Q96Q11|TRNT1_HUMAN	TRNT1	294.752	294.325	288.541	276.321	274.54	286.314	257.275	286.101	309.573	269.453
sp|Q96QC0|PP1RA_HUMAN	PPP1R10	77.233	96.5792	90.9163	92.3034	91.4282	80.3617	76.2365	84.1985	84.5497	89.5327
sp|Q96QD8|S38A2_HUMAN	SLC38A2	475.057	402.83	407.658	422.419	480.886	434.766	442.539	411.738	427.342	460.232
sp|Q96T88-2|UHRF1_HUMAN	UHRF1	40.1784	53.3166	54.1847	54.5065	48.7641	39.8634	48.0588	51.6543	48.9804	54.9976
sp|Q99497|PARK7_HUMAN	PARK7	460.994	475.564	387.059	415.796	447.554	450.123	375.541	481.007	439.79	442.824
sp|Q99584|S10AD_HUMAN	S100A13	840.838	737.913	465.545	663.326	710.854	603.489	624.135	500.379	414.675	542.251
sp|Q99595|TI17A_HUMAN	TIMM17A	85.1225	75.7551	68.6421	59.8994	61.8548	68.7799	65.9101	86.5751	72.8777	68.1936
sp|Q99757|THIOM_HUMAN	TXN2	498.041	415.205	445.923	443.755	382.754	361.367	344.758	327.626	311.655	264.224
sp|Q99766|ATP5S_HUMAN	DMAC2L	363.392	352.762	349.247	328.926	353.263	352.287	352.335	341.245	325.932	352.844
sp|Q99807|COQ7_HUMAN	COQ7	347.272	265.54	261.527	264.971	264.594	266.418	266.908	287.39	312.339	383.841
sp|Q9BPX5|ARP5L_HUMAN	ARPC5L	94.7438	98.5087	80.4731	101.448	98.3318	108.396	103.605	120.715	118.576	125.192
sp|Q9BQT8|ODC_HUMAN	SLC25A21	141.359	166.554	195.121	190.65	217.702	223.005	260.354	269.584	254.177	303.782
sp|Q9BRK5|CAB45_HUMAN	SDF4	174.01	182.251	165.364	188.006	180.017	177.869	207.76	199.542	194.839	240.878
sp|Q9BRX8|PXL2A_HUMAN	PRXL2A	233.112	238.838	278.645	247.33	276.194	288.77	288.738	226.747	239.206	287.941
sp|Q9BSH5|HDHD3_HUMAN	HDHD3	134.157	138.988	153.061	139.837	148.717	163.755	146.466	170.903	214.038	157.59
sp|Q9BTV4|TMM43_HUMAN	TMEM43	194.14	187.12	203.396	224.978	238.38	203.896	209.639	171.164	194.719	184.223
sp|Q9BTX1|NDC1_HUMAN	NDC1	162.485	162.494	169.271	148.528	176.475	142.827	145.207	153.708	152.751	160.833
sp|Q9BUE6-2|ISCA1_HUMAN	ISCA1	311.91	233.468	234.942	251.811	266.785	243.519	236.875	261.898	264.462	215.101
sp|Q9BUR4|TCAB1_HUMAN	WRAP53	61.8128	91.616	78.2592	82.6249	93.5955	92.742	81.9429	89.8459	95.5188	103.768
sp|Q9BV38|WDR18_HUMAN	WDR18	247.402	263.72	269.225	282.896	298.681	247.336	260.555	247.036	284.921	282.876
sp|Q9BV73|CP250_HUMAN	CEP250	182.129	152.808	145.148	165.553	152.461	159.611	160.927	170.334	161.527	183.804
sp|Q9BVJ6|UT14A_HUMAN	UTP14A	205.922	248.389	220.358	214.814	174.582	246.506	169.285	228.051	181.721	174.883
sp|Q9BW27|NUP85_HUMAN	NUP85	379.383	259.458	334.94	321.216	289.968	253.348	277.228	279.252	250.179	251.888
sp|Q9BW91|NUDT9_HUMAN	NUDT9	228.245	221.659	234.995	225.227	227.093	247.225	251.956	244.066	306.59	277.1
sp|Q9BX10|GTPB2_HUMAN	GTPBP2	193.266	289.071	290.229	246.017	281.883	281.682	313.144	205.56	255.744	303.515
sp|Q9BXK5|B2L13_HUMAN	BCL2L13	252.932	291.654	272.09	257.823	274.319	288.219	262.731	214.32	229.53	263.654
sp|Q9BXP2|S12A9_HUMAN	SLC12A9	46.7015	59.536	54.1003	54.7472	50.8225	56.5092	50.8317	66.7509	59.0936	73.643
sp|Q9BYC8|RM32_HUMAN	MRPL32	198.606	203.501	180.855	197.015	170.688	197.501	182.504	216.604	195.537	178.098
sp|Q9BYD1|RM13_HUMAN	MRPL13	352.995	389.081	379.785	375.942	379.605	372.246	416.041	335.039	362.672	382.003
sp|Q9GZY4|COA1_HUMAN	COA1	365.106	336.323	426.107	419.503	428.258	408.814	341.782	361.142	426.942	346.477
sp|Q9H061|T126A_HUMAN	TMEM126A	340.13	325.139	325.902	292.594	310.649	342.906	356.355	343.859	344.141	331.87
sp|Q9H0D6|XRN2_HUMAN	XRN2	304.282	254.087	297.671	320.385	362.329	284.484	278.542	306.611	314.346	294.261
sp|Q9H4I3|TRABD_HUMAN	TRABD	105.124	133.112	112.914	122.909	127.481	136.199	109.703	132.185	114.53	128.829
sp|Q9H4L5|OSBL3_HUMAN	OSBPL3	129.563	167.135	176.614	159.562	161.874	155.286	186.042	162.034	164.568	168.375
sp|Q9H5V9|STEEP_HUMAN	STEEP1	258.237	331.192	386.908	346.233	338.915	355.072	447.476	306.496	281.949	349.055
sp|Q9H6E4|CC134_HUMAN	CCDC134	441.521	430.338	450.803	455.602	437.654	439.254	448.331	423.819	411.53	437.899
sp|Q9H8V3|ECT2_HUMAN	ECT2	95.4379	117.626	104.897	104.69	125.438	112.464	110.237	106.926	116.096	118.646
sp|Q9HA77|SYCM_HUMAN	CARS2	525.406	560.515	525.214	512.12	508.697	495.357	557.908	497.55	486.062	528.845
sp|Q9HB40|RISC_HUMAN	SCPEP1	226.005	232.779	256.654	274.395	243.847	279.68	313.812	322.978	333.232	338.86
sp|Q9HCL2|GPAT1_HUMAN	GPAM	147.853	189.305	179.339	181.919	172.111	173.303	192.308	184.71	179.559	208.009
sp|Q9HD20|AT131_HUMAN	ATP13A1	405.097	398.037	385.04	412.807	404.879	444.747	422.551	452.515	426.751	474.182
sp|Q9HD34|LYRM4_HUMAN	LYRM4	760.048	769.284	797.598	783.16	709.745	803.25	791.158	752.829	743.984	737.795
sp|Q9HD45|TM9S3_HUMAN	TM9SF3	614.996	579.895	513.997	566.364	600.278	571.913	575.372	573.947	552.587	489.44
sp|Q9NP72|RAB18_HUMAN	RAB18	295.084	339.449	332.277	329.372	337.953	333.675	373.174	338.709	306.453	363.394
sp|Q9NPJ6|MED4_HUMAN	MED4	214.189	216.156	207.048	213.229	191.735	221.484	230.607	211.875	192.194	224.777
sp|Q9NQ50|RM40_HUMAN	MRPL40	296.616	321.137	352.488	338.912	334.592	321.365	323.691	317.457	321.442	330.34
sp|Q9NQG6|MID51_HUMAN	MIEF1	392.702	421.058	434.47	397.884	405.311	375.59	412.454	373.423	458.825	439.152
sp|Q9NR77|PXMP2_HUMAN	PXMP2	331.594	270.738	285.144	282.417	297.671	288.85	290.86	288.097	284.87	336.726
sp|Q9NRG7|D39U1_HUMAN	SDR39U1	191.01	200.227	205.858	201.507	214.358	257.114	254.512	292.722	310.421	275.333
sp|Q9NRX1|PNO1_HUMAN	PNO1	174.748	139.07	136.217	136.851	136.664	121.096	134.994	136.134	136.298	127.744
sp|Q9NU22|MDN1_HUMAN	MDN1	281.62	374.47	379.004	368.084	406.77	436.627	390.413	398.095	417.156	409.797
sp|Q9NVP1|DDX18_HUMAN	DDX18	200.695	155.529	164.205	173.003	178.243	137.06	142.924	154.602	131.166	142.149
sp|Q9NVS2-2|RT18A_HUMAN	MRPS18A	478.166	431.32	412.907	417.115	385.663	421.251	419.423	439.521	485.055	414.89
sp|Q9NVT9|ARMC1_HUMAN	ARMC1	57.6159	58.3823	64.6316	62.5175	67.9498	60.7556	72.2462	66.0944	72.759	71.486
sp|Q9NWS8|RMND1_HUMAN	RMND1	264.014	361.01	382.685	364.192	397.615	357.657	423.845	326.89	348.442	362.437
sp|Q9NWU5|RM22_HUMAN	MRPL22	268.543	246.447	230.854	227.695	219.24	240.066	230.003	211.735	220.497	194.944
sp|Q9NX14-2|NDUBB_HUMAN	NDUFB11	162.905	174.26	224.49	210.02	213.219	237.187	203.721	210.42	232.983	213.703
sp|Q9NX46|ADPRS_HUMAN	ADPRS	127.852	127.035	133.305	110.355	120.499	150.238	150.4	133.547	156.682	131.594
sp|Q9NX58|LYAR_HUMAN	LYAR	242.109	234.058	256.487	287.328	242.962	244.97	240.55	268.798	258.873	271.996
sp|Q9NZ01|TECR_HUMAN	TECR	173.146	295.301	299.338	278.832	294.316	301.417	317.657	221.83	228.33	311.494
sp|Q9NZJ6|COQ3_HUMAN	COQ3	524.832	519.859	541.409	539.612	516.668	479.331	547.372	552.971	493.813	500.411
sp|Q9NZJ7|MTCH1_HUMAN	MTCH1	506.41	575.903	588.281	544.851	556.329	553.104	578.742	561.628	572.679	568.612
sp|Q9NZW5|MPP6_HUMAN	MPP6	518.925	458.505	416.208	436.782	472.799	425.597	435.467	472.222	484.907	462.57
sp|Q9P032|NDUF4_HUMAN	NDUFAF4	402.24	388.752	304.574	335.088	323.416	350.612	286.928	350.56	285.081	275.934
sp|Q9P0J1-2|PDP1_HUMAN	PDP1	240.4	232.762	225.585	199.465	222.72	242.979	250.341	258.142	241.043	309.026
sp|Q9P0L0-2|VAPA_HUMAN	VAPA	530.515	357.364	333.836	367.973	280.848	365.171	337.139	376.748	349.872	336.198
sp|Q9P0M9|RM27_HUMAN	MRPL27	334.163	408.576	430.607	437.084	435.075	407.448	431.779	319.011	347.838	424.032
sp|Q9P2K3-3|RCOR3_HUMAN	RCOR3	154.004	154.605	162.27	146.199	168.945	142.46	150.961	163.294	152.84	173.461
sp|Q9UBS4|DJB11_HUMAN	DNAJB11	196.07	174.693	186.328	199.164	185.074	188.357	189.661	224.966	196.019	196.492
sp|Q9UDW1|QCR9_HUMAN	UQCR10	419.127	423.763	414.997	399.269	401.301	401.514	370.877	279.518	270.249	315.092
sp|Q9UGM6|SYWM_HUMAN	WARS2	194.342	351.117	355.181	322.744	337.44	360.259	416.635	250.006	289.571	330.336
sp|Q9UGV2|NDRG3_HUMAN	NDRG3	295.4	310.446	330.918	325.103	311.933	311.789	326.186	315.87	315.029	348.104
sp|Q9UH62|ARMX3_HUMAN	ARMCX3	178.713	260.955	253.816	250.102	253.232	268.138	298.768	253.845	231.276	294.381
sp|Q9UHA4|LTOR3_HUMAN	LAMTOR3	153.973	189.591	132.386	127.596	155.289	134.03	152.725	157.188	135.823	145.525
sp|Q9UHN1|DPOG2_HUMAN	POLG2	182.238	188.789	218.224	204.868	239.454	172.857	197.292	180.029	215.272	193.632
sp|Q9UI30|TR112_HUMAN	TRMT112	224.601	241.362	239.075	211.935	218.127	212.641	206.071	205.122	205.202	229.956
sp|Q9UII2|ATIF1_HUMAN	ATP5IF1	832.39	738.192	732.525	753.045	727.366	781.797	670.638	740.35	702.201	557.673
sp|Q9UKV3|ACINU_HUMAN	ACIN1	361.135	375.074	549.254	521.092	448.306	296.884	336.676	464.714	429.469	360.961
sp|Q9UL25|RAB21_HUMAN	RAB21	176.627	199.886	196.185	177.087	204.482	202.705	208.21	177.618	183.399	222.707
sp|Q9UM19|HPCL4_HUMAN	HPCAL4	155.892	182.64	181.293	178.169	178.11	151.751	170.544	139.615	149.312	173.218
sp|Q9UMS0|NFU1_HUMAN	NFU1	474.041	393.129	456.043	411.663	500.066	433.644	402.38	403.448	443.13	383.379
sp|Q9UNQ2|DIM1_HUMAN	DIMT1	171.297	196.872	165.45	154.985	160.892	137.403	144.536	153.476	144.136	159.493
sp|Q9UPN3|MACF1_HUMAN	MACF1	41.4911	59.0721	49.1055	54.625	52.8315	52.9524	58.2855	53.5002	55.3687	84.0949
sp|Q9UQ80|PA2G4_HUMAN	PA2G4	523.698	490.351	453.51	490.903	475.22	483.882	478.974	510.207	462.012	484.624
sp|Q9UQB8|BAIP2_HUMAN	BAIAP2	203.311	298.243	260.601	250.087	224.606	218.808	240.688	205.245	206.873	279.014
sp|Q9Y230|RUVB2_HUMAN	RUVBL2	310.843	256.783	252.099	281.841	257.514	246.916	241.936	254.904	253.938	265.337
sp|Q9Y262|EIF3L_HUMAN	EIF3L	326.229	283.542	288.827	297.706	295.831	304.856	278.745	326.851	308.957	300.461
sp|Q9Y281|COF2_HUMAN	CFL2	320.048	310.095	273.139	318.258	329.586	335.711	319.068	350.201	365.173	368.81
sp|Q9Y289|SC5A6_HUMAN	SLC5A6	370.199	293.643	266.522	306.783	278.663	318.277	281.107	335.185	315.74	317.951
sp|Q9Y291|RT33_HUMAN	MRPS33	411.805	352.127	396.134	367.129	373.691	375.218	352.825	366.799	398.981	337.303
sp|Q9Y2A7-2|NCKP1_HUMAN	NCKAP1	225.847	247.152	212.536	204.332	236.824	208.215	219.724	260.824	242.285	277.948
sp|Q9Y2J2|E41L3_HUMAN	EPB41L3	177.349	108.373	100.157	113.148	138.771	133.181	119.988	139.933	141.886	142.839
sp|Q9Y2L1|RRP44_HUMAN	DIS3	232.747	209.659	229.164	226.209	225.537	256.461	247.682	279.018	240.424	264.359
sp|Q9Y2R0|COA3_HUMAN	COA3	225.711	228.35	243.434	241.777	244.551	240.167	229.799	257.541	249.638	217.279
sp|Q9Y2Z2-6|MTO1_HUMAN	MTO1	155.022	127.796	134.458	123.838	143.681	129.989	127.993	132.634	119.526	134.854
sp|Q9Y314|NOSIP_HUMAN	NOSIP	246.434	275.135	227.142	243.36	225.673	272.024	282.579	278.143	252.776	305.413
sp|Q9Y320|TMX2_HUMAN	TMX2	386.681	389.828	408.982	370.579	363.877	394.305	386.678	328.59	283.404	362.847
sp|Q9Y394|DHRS7_HUMAN	DHRS7	381.092	516.461	411.416	398.658	415.494	408.073	406.913	482.818	439.951	544.064
sp|Q9Y399|RT02_HUMAN	MRPS2	665.636	603.847	608.834	595.138	569.751	638.066	598.784	630.95	632.138	591.604
sp|Q9Y3D3|RT16_HUMAN	MRPS16	321.777	313.04	340.473	309.322	367.152	292.443	305.253	296.876	320.994	334.487
sp|Q9Y3E5|PTH2_HUMAN	PTRH2	186.797	203.979	177.652	169.881	150.075	163.844	150.404	153.875	147.512	132
sp|Q9Y487|VPP2_HUMAN	ATP6V0A2	122.129	137.686	125.14	140.338	147.63	148.559	141.718	140.356	148.48	139.558
sp|Q9Y5B9|SP16H_HUMAN	SUPT16H	247.637	259.438	289.351	275.961	268.368	224.503	279.246	353.64	350.895	283.102
sp|Q9Y5J9|TIM8B_HUMAN	TIMM8B	459.808	429.214	410.834	405.635	399.106	468.753	418.485	418.817	439.204	382.893
sp|Q9Y673|ALG5_HUMAN	ALG5	268.643	262.65	250.764	271.29	311.941	261.557	252.472	295.387	287.067	272.992
sp|Q9Y6G3|RM42_HUMAN	MRPL42	361.496	363.922	394.435	385.486	365.02	307.537	367.175	319.779	287.851	342.118
sp|Q9Y6H1|CHCH2_HUMAN	CHCHD2	213.701	276.743	260.937	249.586	255.857	353.385	283.533	270.46	291.903	249.622
sp|Q9Y6M4-2|KC1G3_HUMAN	CSNK1G3	242.588	275.065	255.818	234.187	247.736	255.827	290.384	256.566	259.016	272.784
sp|Q9Y6V7|DDX49_HUMAN	DDX49	589.791	724.922	695.224	664.015	679.888	676.846	666.976	694.528	612.004	651.181
tr|F8W0P7|F8W0P7_HUMAN	ATP5F1B	257.922	248.757	238.808	218.223	250.21	232.294	230.13	212.315	207.276	228.173
sp|A0A087WW87|KV240_HUMAN	IGKV2-40	256.308	219.942	177.109	182.314	188.993	216.067	214.352	241.812	218.651	225.731
sp|A0A0J9YX35|HV64D_HUMAN	IGHV3-64D	211.26	227.578	169.809	203.663	198.899	225.27	201.379	203.461	173.284	201.831
sp|A0PJW6|TM223_HUMAN	TMEM223	235.438	233.414	200.299	232.2	230.398	211.584	224.334	220.095	186.575	224.049
sp|A1L0T0|HACL2_HUMAN	ILVBL	75.3934	75.3733	69.769	53.2943	56.4025	57.9519	62.4029	73.3138	54.2278	52.0261
sp|A5PLL7|PDES1_HUMAN	PEDS1	111.938	107.329	106.044	104.355	106.593	119.779	107.066	117.446	117.631	110.283
sp|A5YKK6|CNOT1_HUMAN	CNOT1	24.007	30.9296	32.6322	40.8417	37.4667	33.301	33.9366	32.8686	30.9416	27.6205
sp|A6NHR9|SMHD1_HUMAN	SMCHD1	48.7675	56.0177	65.4284	47.4901	54.2631	55.1094	73.6445	62.2527	54.827	53.7577
sp|A8MWD9|RUXGL_HUMAN	SNRPGP15	176.801	176.022	189.857	196.814	214.746	178.508	196.846	180.227	166.404	189.92
sp|B5ME19|EIFCL_HUMAN	EIF3CL	198.16	199.949	179.876	202.315	169.605	202.535	170.083	206.691	181.318	192.918
sp|B7ZAQ6|GPHRA_HUMAN	GPR89A	114.898	98.5594	90.1685	99.4379	84.5203	95.9062	93.9989	110.498	84.8476	86.9362
sp|E9PRG8|CK098_HUMAN	C11orf98	140.496	129.921	137.955	132.273	150.487	122.204	134.321	160.668	134.204	127.304
sp|G2XKQ0|SUMO5_HUMAN	SUMO1P1	396.713	359.352	317.518	326.25	338.044	278.811	318.57	338.365	313.619	282.317
sp|O00159|MYO1C_HUMAN	MYO1C	176.212	227.367	194.398	193.103	219.616	207.434	237.84	215.757	215.693	247.889
sp|O00203|AP3B1_HUMAN	AP3B1	23.5129	33.7396	35.0436	42.2691	34.0665	26.6441	40.3898	39.3848	34.5334	45.0294
sp|O00231-2|PSD11_HUMAN	PSMD11	92.9571	86.5805	109.91	98.281	99.8951	102.69	86.6439	114.726	137.387	101.793
sp|O00232|PSD12_HUMAN	PSMD12	173.248	241.031	189.648	206.596	205.165	218.203	225.455	213.201	201.79	222.333
sp|O00291|HIP1_HUMAN	HIP1	132.912	113.269	123.13	123.623	129.61	110.142	131.332	131.5	137.733	146.065
sp|O00299|CLIC1_HUMAN	CLIC1	136.555	122.31	110.401	124.302	118.934	128.478	118.706	134.823	120.844	144.076
sp|O00488|ZN593_HUMAN	ZNF593	163.54	167.837	167.924	139.4	151.032	212.943	209.927	201.273	167.828	197.673
sp|O00505|IMA4_HUMAN	KPNA3	213.653	219.034	168.482	180.463	185.519	199.963	181.288	182.272	172.34	191.682
sp|O00592|PODXL_HUMAN	PODXL	170.539	93.364	105.6	101.232	109.687	92.0632	97.2887	107.205	129.868	115.023
sp|O14579|COPE_HUMAN	COPE	55.0866	64.5951	58.6101	56.5339	61.0087	58.4897	54.6361	60.3236	53.8405	62.0907
sp|O14656|TOR1A_HUMAN	TOR1A	208.243	253.086	228.201	220.524	244.496	240.068	256.78	253.331	265.836	264.789
sp|O14734|ACOT8_HUMAN	ACOT8	164.393	235.079	209.158	190.035	192.779	204.15	219.35	182.856	202.875	220.718
sp|O14757|CHK1_HUMAN	CHEK1	71.3923	73.1033	57.6283	65.6735	56.7496	66.5095	61.5022	59.309	65.0955	72.0564
sp|O14828|SCAM3_HUMAN	SCAMP3	96.7761	97.4805	79.032	83.762	98.0123	94.4535	77.7309	92.0443	87.8935	88.7666
sp|O14949|QCR8_HUMAN	UQCRQ	319.007	589.729	656.38	585.554	632.871	565.942	711.715	309.528	366.938	566.219
sp|O14957|QCR10_HUMAN	UQCR11	126.674	172.376	174.413	168.227	169.707	160.41	143.23	134.41	149.066	141.822
sp|O14965|AURKA_HUMAN	AURKA	142.195	130.862	99.6785	114.719	96.2879	127.548	110.982	123.909	124.42	115.725
sp|O14980|XPO1_HUMAN	XPO1	22.4922	24.2473	23.6203	21.6311	17.5574	18.3207	18.9077	19.7363	12.3341	18.9123
sp|O15127|SCAM2_HUMAN	SCAMP2	130.548	115.846	111.053	118.976	122.762	124.94	132.825	136.888	97.492	125.443
sp|O15144|ARPC2_HUMAN	ARPC2	198.168	165.637	133.123	174.768	179.815	178.959	172.556	203.934	218.529	196.931
sp|O15164|TIF1A_HUMAN	TRIM24	19.8166	21.5513	24.9274	22.7078	27.5934	24.4916	31.4297	24.2291	20.8566	27.4442
sp|O15228|GNPAT_HUMAN	GNPAT	142.515	132.297	129.867	129.989	128.547	126.314	123.69	158.72	138.94	137.995
sp|O15260|SURF4_HUMAN	SURF4	145.598	123.233	121.213	135.277	126.592	132.211	89.793	125.832	108.637	87.5165
sp|O43159|RRP8_HUMAN	RRP8	143.359	163.993	170.585	177.992	155.593	140.775	153.392	151.141	124.649	155.274
sp|O43181|NDUS4_HUMAN	NDUFS4	236.999	194.512	206.778	206.587	204.4	161.423	158.962	183.572	173.923	141.388
sp|O43402|EMC8_HUMAN	EMC8	91.6134	78.4012	96.8167	110.771	87.2066	87.1256	97.1967	98.8476	91.5602	93.709
sp|O43427|FIBP_HUMAN	FIBP	235.123	170.984	167.274	151.12	133.781	145.969	141.483	149.521	145.757	176.011
sp|O43670-4|ZN207_HUMAN	ZNF207	113.737	126.395	126.981	126.497	128.196	121.343	146.069	149.386	161.198	129.653
sp|O43684|BUB3_HUMAN	BUB3	159.661	135.508	117.326	115.564	88.8908	120.655	116.69	116.369	102.062	113.81
sp|O43716|GATC_HUMAN	GATC	242.248	225.625	241.272	231.029	233.758	234.304	229.457	227.473	242.284	203.368
sp|O43731|ERD23_HUMAN	KDELR3	14.113	12.9376	10.7692	12.5677	9.26947	12.8721	18.2781	13.9744	8.1631	15.3086
sp|O43747-2|AP1G1_HUMAN	AP1G1	45.4609	50.7495	43.9896	40.5433	41.9102	53.1024	54.6001	53.9299	59.834	53.0957
sp|O43765|SGTA_HUMAN	SGTA	181.093	176.301	199.036	180.003	196.022	190.337	181.058	170.328	164.518	168.557
sp|O43772|MCAT_HUMAN	SLC25A20	12.2732	18.2414	20.9818	15.0212	20.1947	10.6602	20.4056	14.4832	16.5967	13.2744
sp|O43913|ORC5_HUMAN	ORC5	25.6124	28.0484	24.8911	24.7831	21.2063	26.5127	29.2211	27.5393	31.7243	28.1594
sp|O60287|NPA1P_HUMAN	URB1	22.398	31.2675	38.074	38.4878	44.1213	43.3019	41.1816	26.7443	27.2888	44.8973
sp|O60307|MAST3_HUMAN	MAST3	40.8609	53.2635	59.1618	44.0248	49.5195	40.6405	58.3828	60.2929	64.5587	68.4365
sp|O60507|TPST1_HUMAN	TPST1	62.8201	138.489	154.573	140.315	161.128	161.274	163.821	97.1043	122.456	157.386
sp|O60566-3|BUB1B_HUMAN	BUB1B	15.2484	20.0708	20.9003	18.8705	19.0373	16.3847	20.6435	18.1209	20.81	26.4982
sp|O60568|PLOD3_HUMAN	PLOD3	253.247	219.08	213.626	253.727	244.374	231.188	267.241	222.911	235.15	245.733
sp|O60613|SEP15_HUMAN	SELENOF	107.405	96.7798	93.9109	97.9212	103.772	104.247	83.9839	93.3525	102.876	102.151
sp|O60683-2|PEX10_HUMAN	PEX10	82.9438	69.4254	72.5795	68.006	74.3977	66.5789	60.8279	70.712	60.9095	71.0137
sp|O60725|ICMT_HUMAN	ICMT	70.0627	49.6352	58.0153	68.5952	62.0506	47.4291	52.1955	60.7615	68.4318	59.1019
sp|O60783|RT14_HUMAN	MRPS14	140.297	88.93	72.7415	82.2534	75.5814	82.8033	71.9269	78.2854	71.917	69.0651
sp|O60831|PRAF2_HUMAN	PRAF2	239.729	200.105	197.244	224.485	204.69	194.15	199.122	205.928	216.214	193.814
sp|O60832|DKC1_HUMAN	DKC1	102.146	131.033	152.031	145.638	133.477	107.869	136.652	144.381	128.984	148.749
sp|O60869|EDF1_HUMAN	EDF1	290.556	282.047	261.571	282.149	286.401	281.437	267.573	235.978	223.91	208.686
sp|O60879|DIAP2_HUMAN	DIAPH2	214.173	244.948	218.899	215.019	228.752	251.339	236.307	296.035	361.459	306.855
sp|O75054-2|IGSF3_HUMAN	IGSF3	206.442	176.603	133.645	144.859	118.126	167.513	118.435	178.088	130.313	118.205
sp|O75131|CPNE3_HUMAN	CPNE3	180.612	228.594	181.088	188.353	180.705	205.155	214.593	242.347	232.847	232.728
sp|O75165|DJC13_HUMAN	DNAJC13	23.1876	28.0751	28.8735	26.2725	25.1069	17.6331	23.5025	21.1717	14.1112	30.3525
sp|O75179|ANR17_HUMAN	ANKRD17	105.986	113.681	112.582	110.089	137.056	124.659	120.004	124.738	134.711	121.608
sp|O75182|SIN3B_HUMAN	SIN3B	173.87	212.031	200.96	176.153	199.002	219.52	240.868	253.989	211.703	199.9
sp|O75369-8|FLNB_HUMAN	FLNB	150.564	126.919	106.862	151.203	129.262	124.618	117.763	168.315	160.913	150.72
sp|O75394|RM33_HUMAN	MRPL33	164.669	201.168	197.452	187.226	189.011	199.274	204.443	179.191	168.005	199.09
sp|O75414|NDK6_HUMAN	NME6	165.502	152.987	158.367	148.677	143.734	150.134	141.268	147.83	134.96	141.251
sp|O75437|ZN254_HUMAN	ZNF254	322.432	172.866	184.401	172.689	199.543	168.518	184.435	154.869	194.081	213.31
sp|O75438-2|NDUB1_HUMAN	NDUFB1	162.518	186.151	207.449	204.957	206.056	208.754	186.446	225.392	209.275	185.832
sp|O75487|GPC4_HUMAN	GPC4	88.1946	117.154	91.8039	97.459	94.0975	106.947	91.183	110.338	108.36	98.9419
sp|O75586-2|MED6_HUMAN	MED6	80.8725	89.4151	104.273	92.4287	105.406	108.869	110.93	116.351	115.891	148.431
sp|O75616|ERAL1_HUMAN	ERAL1	127.676	136.647	154.939	147.246	151.511	142.024	133.504	127.423	138.888	122.858
sp|O75817|POP7_HUMAN	POP7	102.182	91.2874	94.0729	110.626	93.5974	91.9044	86.8589	110.149	92.622	98.7021
sp|O75818|RPP40_HUMAN	RPP40	86.5662	97.8587	98.6586	87.3779	92.9433	95.3016	93.7831	102.613	77.1091	117.073
sp|O75821|EIF3G_HUMAN	EIF3G	72.9394	66.688	58.1063	77.9162	73.0337	77.3358	67.2775	83.8243	76.021	67.8145
sp|O75874|IDHC_HUMAN	IDH1	130.86	171.529	128.943	163.921	158.135	163.555	160.194	152.115	162.163	163.753
sp|O75955|FLOT1_HUMAN	FLOT1	79.2599	77.2507	71.4961	76.4554	68.6635	71.1497	69.1682	77.2455	78.1969	77.7733
sp|O76003|GLRX3_HUMAN	GLRX3	139.13	208.665	204.187	190.098	206.327	178.584	210.745	199.76	196.804	215.286
sp|O94985|CSTN1_HUMAN	CLSTN1	17.2198	18.6422	17.8742	19.5546	20.1816	19.883	19.1411	20.3848	21.4921	18.4488
sp|O95139|NDUB6_HUMAN	NDUFB6	106.09	105.238	123.057	100.987	106.17	100.708	98.6013	99.0398	103.381	85.1003
sp|O95167|NDUA3_HUMAN	NDUFA3	72.772	99.6942	124.352	109	115.179	108.41	115.198	114.007	109.038	129.835
sp|O95210|STBD1_HUMAN	STBD1	103.823	81.4387	82.3046	72.7298	81.7334	81.2058	87.1837	92.4364	84.3885	86.3654
sp|O95232|LC7L3_HUMAN	LUC7L3	223.229	293.654	244.477	239.953	276.456	292.75	365.327	247.937	259.542	302.435
sp|O95249|GOSR1_HUMAN	GOSR1	76.2655	69.0617	71.59	87.5252	68.4437	80.4583	74.9352	80.7111	91.7779	103.034
sp|O95271|TNKS1_HUMAN	TNKS	27.536	33.0925	31.7733	30.2871	30.1155	26.936	33.4483	34.1184	34.5272	36.9898
sp|O95292|VAPB_HUMAN	VAPB	85.7057	70.3268	66.0976	75.2007	80.9791	73.3038	84.7636	83.441	68.7083	67.5412
sp|O95347|SMC2_HUMAN	SMC2	55.9007	48.6702	49.8784	46.1362	63.3476	68.2657	53.1521	65.9297	52.8581	64.992
sp|O95363|SYFM_HUMAN	FARS2	145.041	237.956	260.615	225.857	245.365	233.058	274.929	170.99	197.009	232.909
sp|O95372|LYPA2_HUMAN	LYPLA2	9.69552	9.74199	8.38654	7.59266	13.4549	13.006	7.77859	9.17666	11.0441	11.2005
sp|O95573|ACSL3_HUMAN	ACSL3	165.562	150.025	152.226	162.559	143.861	174.571	141.095	137.263	146.788	128.87
sp|O95674|CDS2_HUMAN	CDS2	68.5284	89.8187	94.0996	77.1498	84.6791	86.6504	86.7478	72.2152	74.2753	102.29
sp|O95714|HERC2_HUMAN	HERC2	168.577	184.074	149.536	157.085	173.591	162.584	184.103	161.486	168.049	168.787
sp|O95718-1|ERR2_HUMAN	ESRRB	22.2687	25.0241	31.8879	22.8293	23.832	26.6389	23.2613	25.6036	21.3471	32.428
sp|O95793|STAU1_HUMAN	STAU1	47.6699	38.5238	44.0021	41.2032	34.9333	46.283	33.3159	49.5151	47.0748	36.5116
sp|O95816|BAG2_HUMAN	BAG2	184.875	157.001	136.717	144.271	132.539	148.773	131.034	144.059	148.951	139.6
sp|O95900|TRUB2_HUMAN	TRUB2	147.654	137.068	152.614	165.275	142.661	178.914	145.348	169.675	185.26	192.804
sp|P00390|GSHR_HUMAN	GSR	72.9413	89.2569	79.3141	71.449	84.6054	81.8444	79.1481	78.4452	80.462	77.762
sp|P00747|PLMN_HUMAN	PLG	148.242	172.156	183.102	171.737	157.513	168.004	173.004	168.536	169.56	181.865
sp|P01023|A2MG_HUMAN	A2M	308.49	282.72	250.88	251.484	297.632	323.513	306.588	309.076	262.767	273.369
sp|P02671|FIBA_HUMAN	FGA	327.293	302.278	219.716	244.957	263.355	295.243	267.508	317.228	252.948	280.876
sp|P03886|NU1M_HUMAN	MT-ND1	141.761	108.24	116.46	111.545	107.048	104.555	112.967	105.168	81.5299	95.307
sp|P04066|FUCO_HUMAN	FUCA1	14.0888	15.265	16.6788	22.5912	21.7159	14.3205	21.3387	21.0297	22.1688	17.2768
sp|P04114|APOB_HUMAN	APOB	116.942	168.162	145.229	132.051	153.752	149.203	138.503	160.056	188.304	201.118
sp|P04406|G3P_HUMAN	GAPDH	90.48	88.6634	63.2959	91.2533	89.5547	69.0242	71.3855	81.3398	103.211	111.923
sp|P04746|AMYP_HUMAN	AMY2A	55.4504	112.418	152.598	111.157	144.643	153.478	142.55	65.0093	97.1235	119.454
sp|P04792|HSPB1_HUMAN	HSPB1	153.109	134.95	143.941	142.403	117.243	141.277	142.055	141.444	142.349	149.973
sp|P04899-4|GNAI2_HUMAN	GNAI2	127.055	106.011	84.2406	95.8929	109.392	113.593	108.69	113.869	114.536	132.498
sp|P05026|AT1B1_HUMAN	ATP1B1	153.877	160.676	128.686	148.977	139.279	138.633	146.562	153.093	156.059	165.788
sp|P05067|A4_HUMAN	APP	26.8941	53.3819	62.0021	53.2689	58.5491	42.6007	58.5421	41.628	45.8158	63.8865
sp|P05165|PCCA_HUMAN	PCCA	56.1177	45.8918	44.098	45.1266	51.4485	36.3144	47.823	48.5911	43.4965	34.0117
sp|P06312|KV401_HUMAN	IGKV4-1	287.799	294.155	239.966	205.055	243.404	226.704	259.336	303.382	287.645	343.975
sp|P06744-2|G6PI_HUMAN	GPI	194.71	198.707	161.631	189.074	208.547	179.111	202.229	208.256	199.558	234.958
sp|P07203|GPX1_HUMAN	GPX1	149.545	141.115	110.432	120.986	123.926	123.106	109.529	153.222	144.955	97.5227
sp|P07741|APT_HUMAN	APRT	209.415	202.042	166.695	190.625	170.85	195.609	209.046	213.672	194.59	189.975
sp|P08133|ANXA6_HUMAN	ANXA6	397.792	431.969	367.124	373.371	412.607	418.082	421.653	383.673	383.185	393.538
sp|P08237-3|PFKAM_HUMAN	PFKM	172.453	180.55	180.637	189.937	228.672	162.623	181.022	197.873	208.724	207.961
sp|P08758|ANXA5_HUMAN	ANXA5	155.872	144.514	113.313	161.248	133.703	142.898	120.991	168.624	173.563	155.513
sp|P08922|ROS1_HUMAN	ROS1	163.607	185.53	174.282	176.004	166.921	182.138	176.865	177.078	188.43	184.366
sp|P09012|SNRPA_HUMAN	SNRPA	292.434	325.01	258.171	307.628	287.474	291.491	291.365	402.856	278.084	334.688
sp|P09211|GSTP1_HUMAN	GSTP1	69.1736	110.886	109.545	118.757	126.456	117.991	147.235	109.093	133.822	165.043
sp|P09429|HMGB1_HUMAN	HMGB1	203.02	260.17	271.265	294.136	291.45	285.31	290.749	259.444	287.32	339.085
sp|P09496-2|CLCA_HUMAN	CLTA	70.5548	60.0667	58.8087	53.2161	61.0058	61.425	66.9142	81.1754	72.6205	74.5694
sp|P09936|UCHL1_HUMAN	UCHL1	464.611	96.9173	127.518	109.916	116.706	101.901	95.3395	119.427	124.175	131.592
sp|P09960|LKHA4_HUMAN	LTA4H	33.2607	37.2478	28.1959	46.6509	36.9022	35.6825	39.224	41.1725	45.43	42.1839
sp|P0DOX7|IGK_HUMAN		156.801	162.474	66.6204	70.7866	90.4131	99.3688	63.466	191.253	146.91	116.288
sp|P0DTE2|HV511_HUMAN	IGHV8-51-1	189.25	217.153	167.235	168.866	184.837	213.516	195.208	215.737	205.05	225.047
sp|P10114|RAP2A_HUMAN	RAP2A	30.5394	30.2771	26.0542	30.23	31.1798	34.7016	27.9556	34.3401	29.3859	38.8674
sp|P10588|NR2F6_HUMAN	NR2F6	72.8281	93.7419	98.8976	105.103	110.489	79.3643	92.8907	86.4231	87.1165	94.5665
sp|P10619|PPGB_HUMAN	CTSA	89.3209	84.0783	70.8261	95.3996	92.773	107.977	88.0043	79.371	81.4933	80.6837
sp|P11166|GTR1_HUMAN	SLC2A1	145.862	135.955	116.765	135.831	144.073	161.884	157.074	160.681	176.757	172.746
sp|P11233|RALA_HUMAN	RALA	91.4759	146.121	124.32	137.342	142.717	149.018	134.204	140.961	151.015	161.147
sp|P11234-2|RALB_HUMAN	RALB	84.6751	82.6962	79.1754	74.3953	84.2469	76.7395	82.2271	94.5278	108.218	96.9651
sp|P11279|LAMP1_HUMAN	LAMP1	152.784	161.634	132.007	142.557	142.929	148.675	145.407	143.482	131.314	156.764
sp|P11413-2|G6PD_HUMAN	G6PD	161.947	173.799	141.889	162.663	137.692	171.307	153.699	151.529	133.544	161.884
sp|P11586|C1TC_HUMAN	MTHFD1	139.011	112.514	103.051	141.078	110.533	101.484	104.707	109.323	115.078	114.001
sp|P11717|MPRI_HUMAN	IGF2R	141.037	130.697	116.258	109.343	103.023	145.979	111.97	134.332	120.356	113.034
sp|P12074|CX6A1_HUMAN	COX6A1	131.353	113.149	121.329	107.77	94.1474	100.48	89.7659	85.7254	84.4734	79.7106
sp|P13196|HEM1_HUMAN	ALAS1	139.345	147.352	145.153	146.736	148.301	135.174	134.673	138.599	139.38	116.857
sp|P13473-3|LAMP2_HUMAN	LAMP2	15.7853	23.5789	16.6114	15.8886	22.337	17.4012	22.4407	20.808	17.6077	19.4093
sp|P13611|CSPG2_HUMAN	VCAN	83.6134	97.5802	94.7167	93.368	84.0313	75.0482	66.3842	73.0493	74.7322	58.5964
sp|P14174|MIF_HUMAN	MIF	204.412	237.32	199.727	250.842	260.535	290.421	228.928	227.828	274.512	224.262
sp|P14406|CX7A2_HUMAN	COX7A2	145.853	148.156	181.912	146.973	181.877	151.99	167.261	148.583	143.315	186.57
sp|P14678-3|RSMB_HUMAN	SNRPB	437.565	405.689	442.718	476.942	471.446	333.072	317.942	407.07	352.485	396.598
sp|P14735|IDE_HUMAN	IDE	112.744	145.983	131.784	128.984	125.437	151.266	161.988	144.779	151.892	165.843
sp|P14854|CX6B1_HUMAN	COX6B1	182.212	185.938	187.318	183.83	186.324	191.538	192.2	187.594	166.597	156.087
sp|P15170-3|ERF3A_HUMAN	GSPT1	67.5713	58.0434	45.3621	44.9888	41.8901	49.1322	42.9507	57.5658	42.5845	45.7274
sp|P15954|COX7C_HUMAN	COX7C	342.633	272.292	316.033	285.215	259.834	226.572	227.011	239.234	280.581	191.249
sp|P16152|CBR1_HUMAN	CBR1	80.7601	63.2041	74.8874	65.9204	57.644	69.0393	67.0558	77.8583	71.9007	58.5543
sp|P17301|ITA2_HUMAN	ITGA2	75.5152	67.4451	60.0945	62.4261	66.4907	68.6989	60.7424	72.5786	65.3142	78.0054
sp|P17480|UBF1_HUMAN	UBTF	151.925	116.718	117.278	128.385	116.492	103.103	108.336	136.193	107.568	118.381
sp|P17612|KAPCA_HUMAN	PRKACA	291.811	252.25	225.079	257.062	255.552	268.705	267.056	271.495	290.511	285.414
sp|P18074|ERCC2_HUMAN	ERCC2	36.9451	53.4207	33.9273	41.0202	40.4046	35.4975	33.6806	36.2294	29.2603	35.651
sp|P18669|PGAM1_HUMAN	PGAM1	22.6644	34.9825	42.0487	39.7696	44.1367	34.901	55.0259	32.4258	30.4289	35.3866
sp|P19022|CADH2_HUMAN	CDH2	301.705	191.504	159.491	173.019	165.742	192.238	150.417	192.104	160.934	187.738
sp|P19388|RPAB1_HUMAN	POLR2E	129.582	136.674	119.63	116.657	122.39	111.468	122.743	132.105	117.589	129.479
sp|P19447|ERCC3_HUMAN	ERCC3	12.1769	18.3687	19.684	19.1247	24.165	18.9511	19.9991	22.0737	21.1458	26.1556
sp|P19474|RO52_HUMAN	TRIM21	83.9253	89.263	111.534	95.0787	94.2852	100.729	103.159	93.9743	81.0895	84.4509
sp|P19623|SPEE_HUMAN	SRM	220.109	230.755	250.608	208.843	239.559	246.009	279.189	219.868	249.771	247.801
sp|P21281|VATB2_HUMAN	ATP6V1B2	120.939	119.279	122.231	142.513	143.023	118.149	131.705	112.584	120.448	141.125
sp|P21817|RYR1_HUMAN	RYR1	321.285	330.932	274.621	235.956	261.826	375.882	340.133	272.321	236.299	156.975
sp|P21964|COMT_HUMAN	COMT	129.927	106.678	90.7214	105.657	103.32	95.6941	79.922	95.1771	108.154	92.403
sp|P22059|OSBP1_HUMAN	OSBP	46.0288	38.8362	42.8115	37.278	45.0978	50.5709	44.4253	41.8377	56.498	58.995
sp|P23229|ITA6_HUMAN	ITGA6	36.4068	34.3917	33.0377	38.6098	35.3236	38.8469	39.3826	37.0044	40.4597	30.8841
sp|P23381|SYWC_HUMAN	WARS1	81.1888	81.1234	84.3703	89.4724	76.6869	86.5635	80.0236	84.4702	71.1176	81.157
sp|P23435|CBLN1_HUMAN	CBLN1	142.129	608.793	642.657	573.748	601.771	671.157	874.773	368.094	385.026	694.685
sp|P23921|RIR1_HUMAN	RRM1	48.9572	45.8583	39.5388	37.3052	58.0041	43.0317	48.8165	68.4064	55.9537	52.2328
sp|P24666-2|PPAC_HUMAN	ACP1	67.2434	81.7258	72.9435	72.0546	82.0082	80.3948	82.3933	80.0267	87.352	75.8344
sp|P25685|DNJB1_HUMAN	DNAJB1	15.2263	18.0518	14.8379	20.1457	23.3672	20.6694	21.8057	19.3592	16.2198	20.9736
sp|P27348|1433T_HUMAN	YWHAQ	120.487	133.271	118.591	105.029	114.543	121.095	116.228	128.51	124.489	137.025
sp|P27695|APEX1_HUMAN	APEX1	143.227	181.498	188.724	167.614	194.602	192.775	191.747	176.012	162.002	206.545
sp|P27708|PYR1_HUMAN	CAD	150.183	181.543	148.6	162.67	159.132	154.251	169.744	165.129	159.397	186.325
sp|P28066|PSA5_HUMAN	PSMA5	213.754	197.258	167.267	205.255	197.456	189.376	173.985	205.783	187.216	210.264
sp|P28072|PSB6_HUMAN	PSMB6	110.971	146.424	118.188	110.135	133.913	138.794	124.279	139.46	121.797	128.346
sp|P29401-2|TKT_HUMAN	TKT	96.9931	103.406	98.8728	103.367	103.268	108.249	109.768	115.846	124.258	134.704
sp|P30039|PBLD_HUMAN	PBLD	340.763	295.878	336.273	279.258	297.07	308.027	321.429	288.921	365.17	325.392
sp|P30050|RL12_HUMAN	RPL12	73.3602	60.9071	52.0118	73.1481	76.6297	78.253	71.0514	71.5592	78.8193	88.6892
sp|P30154-2|2AAB_HUMAN	PPP2R1B	2.93751	5.9778	6.83402	9.13312	7.09941	5.16617	6.5175	7.23114	9.02995	10.7359
sp|P30536|TSPO_HUMAN	TSPO	84.5496	130.88	114.443	107.797	111.102	122.595	118.928	99.9371	90.1152	104.513
sp|P31153|METK2_HUMAN	MAT2A	86.2008	102.929	92.1027	95.4474	108.951	108.737	105.371	121.719	102.918	104.884
sp|P31939|PUR9_HUMAN	ATIC	121.761	142.902	146.003	153.229	152.5	134.178	145.753	126.308	130.868	160.629
sp|P31942|HNRH3_HUMAN	HNRNPH3	123.565	132.807	153.793	166.237	135.711	121.119	119.705	127.2	135.616	146.919
sp|P31946|1433B_HUMAN	YWHAB	111.849	95.7354	62.9303	91.5747	81.6858	92.0884	77.3014	92.7332	79.6674	101.856
sp|P33121-3|ACSL1_HUMAN	ACSL1	97.4698	131.771	127.954	130.764	119.212	124.007	131.359	116.735	113.494	127.126
sp|P33240|CSTF2_HUMAN	CSTF2	237.266	231.269	231.718	218.739	207.914	186.788	206.465	227.203	214.662	200.794
sp|P33316|DUT_HUMAN	DUT	261.321	230.197	197.514	209.156	194.498	238.348	222.916	228.493	230.848	231.043
sp|P33527-9|MRP1_HUMAN	ABCC1	139.703	104.304	128.421	115.92	134.407	119.359	109.507	127.157	129.596	110.302
sp|P33981|TTK_HUMAN	TTK	89.5685	110.169	94.4706	106.323	117.65	95.3526	111.51	101.59	101.936	148.901
sp|P35244|RFA3_HUMAN	RPA3	69.4099	99.5542	89.578	80.0189	87.5904	87.4654	85.9322	94.5497	80.6793	92.7595
sp|P35270|SPRE_HUMAN	SPR	177.181	222.803	216.789	199.833	236.032	234.118	241.458	231.409	225.712	241.258
sp|P35606|COPB2_HUMAN	COPB2	90.8396	125.024	136.96	103.973	122.885	124.365	147.723	87.1548	94.6915	127.189
sp|P35610|SOAT1_HUMAN	SOAT1	119.692	126.224	110.929	112.099	229.768	115.974	122.372	115.368	114.38	119.512
sp|P35611-3|ADDA_HUMAN	ADD1	127.009	106.586	108.764	122.006	129.869	123.033	113.998	139.359	137.819	138.107
sp|P35658-5|NU214_HUMAN	NUP214	58.0633	55.9015	50.742	53.8504	65.3792	57.424	46.5212	67.6922	57.621	50.7451
sp|P36406|TRI23_HUMAN	TRIM23	33.618	38.8973	25.454	34.1877	35.8597	36.4307	36.7967	34.5132	40.2965	49.5862
sp|P37235|HPCL1_HUMAN	HPCAL1	128.732	283.936	176.765	196.787	223.368	157.767	255.283	163.388	144.304	485.438
sp|P38570|ITAE_HUMAN	ITGAE	136.829	145.449	161.886	164.457	153.351	159.376	133.131	136.12	166.579	120.782
sp|P39687|AN32A_HUMAN	ANP32A	96.4755	103.013	98.5844	100.051	129.942	96.2827	101.767	117.528	108.04	105.09
sp|P39880-3|CUX1_HUMAN	CUX1	92.6709	82.6092	68.5481	68.2097	84.3246	66.2819	69.9771	98.2496	83.3316	77.9804
sp|P41240|CSK_HUMAN	CSK	22.9929	26.492	32.9671	21.5572	27.6788	26.7571	33.1943	27.884	26.7128	28.6931
sp|P42285|MTREX_HUMAN	MTREX	108.225	99.1938	126.161	121.18	90.7841	92.1242	95.8333	111.818	105.922	111.71
sp|P43246|MSH2_HUMAN	MSH2	64.8019	58.0745	57.3255	64.8679	63.1948	47.7646	53.552	62.826	64.5897	66.877
sp|P43490|NAMPT_HUMAN	NAMPT	129.962	150.317	186.867	187.672	184.952	172.079	212.499	160.509	147.77	170.88
sp|P45973|CBX5_HUMAN	CBX5	232.129	194.028	248.542	292.946	270.689	155.031	164.269	263.993	224.633	208.559
sp|P46109|CRKL_HUMAN	CRKL	99.2368	97.0846	85.7278	108.63	95.5507	79.9742	94.3715	104.131	87.6162	112.514
sp|P46379-3|BAG6_HUMAN	BAG6	85.7253	84.7127	66.0663	55.3601	67.6015	75.8995	72.0068	80.0056	61.4321	78.088
sp|P48449|LSS_HUMAN	LSS	57.2834	56.4963	43.7024	49.5067	60.1563	56.9469	41.3178	52.7098	56.8587	58.2301
sp|P48556|PSMD8_HUMAN	PSMD8	52.4476	65.3342	60.7238	70.1472	69.913	56.6819	64.1892	53.6497	55.749	69.2142
sp|P48651|PTSS1_HUMAN	PTDSS1	221.271	161.832	169.023	156.923	163.301	170.812	158.032	178.48	161.247	175.868
sp|P48729|KC1A_HUMAN	CSNK1A1	37.2189	41.5287	43.2728	42.1481	39.3935	45.8662	30.3337	31.4933	33.3273	41.1148
sp|P48740-2|MASP1_HUMAN	MASP1	96.4852	99.1752	102.563	87.1477	95.6699	93.472	91.9515	90.9997	94.8764	111.652
sp|P49006|MRP_HUMAN	MARCKSL1	378.211	308.292	238.047	286.707	320.204	285.887	300.88	316.243	326.961	345.963
sp|P49642|PRI1_HUMAN	PRIM1	61.8023	79.346	64.0547	65.2228	67.0611	72.913	66.0998	55.6008	60.8992	64.7125
sp|P49720|PSB3_HUMAN	PSMB3	66.1899	44.9001	34.8172	39.0308	46.021	43.6003	36.921	54.0681	50.7061	55.606
sp|P49914|MTHFS_HUMAN	MTHFS	147.533	111.332	125.659	136.087	132.975	108.936	123.802	129.009	136.871	137.037
sp|P49959-3|MRE11_HUMAN	MRE11	40.3052	55.9992	52.8287	52.4807	58.8503	60.2239	61.1893	56.6273	55.2292	62.6744
sp|P50148|GNAQ_HUMAN	GNAQ	71.9506	72.7207	68.243	72.9865	75.6359	66.342	73.1912	74.2474	71.8383	86.8961
sp|P50336|PPOX_HUMAN	PPOX	147.147	114.675	151.5	138.368	117.23	148.364	129.302	145.988	149.634	125.812
sp|P50402|EMD_HUMAN	EMD	252.222	255.429	227.108	252.458	262.535	264.534	253.917	261.839	279.737	232.917
sp|P50502|F10A1_HUMAN	ST13	125.639	241.866	275.044	239.144	272.709	268.329	337.27	190.206	194.677	289.787
sp|P50613|CDK7_HUMAN	CDK7	110.42	154.001	149.679	137.951	148.412	128.646	125.595	110.183	134.925	139.558
sp|P50914|RL14_HUMAN	RPL14	166.664	145.22	141.273	130.761	121.45	157.245	138.219	148.971	148.025	152.331
sp|P51116|FXR2_HUMAN	FXR2	393.943	333.342	336.989	360.104	326.844	368.339	291.398	369.639	372.348	317.154
sp|P51151|RAB9A_HUMAN	RAB9A	99.7077	124.428	115.82	122.14	130.657	107.944	126.393	137.493	128.341	127.266
sp|P51159|RB27A_HUMAN	RAB27A	85.4538	85.1882	90.4154	92.2841	80.041	86.8681	92.1471	100.406	89.9663	93.2013
sp|P51572-2|BAP31_HUMAN	BCAP31	24.0657	29.5094	36.9868	33.4605	36.6741	35.5632	35.907	37.9653	31.4195	28.6292
sp|P51608-2|MECP2_HUMAN	MECP2	29.7368	31.2892	37.4196	36.8089	38.7533	35.155	38.2648	43.2722	44.0583	45.928
sp|P51790|CLCN3_HUMAN	CLCN3	366.434	460.15	446.32	433.417	457.088	457.959	523.019	438.717	485.363	490.599
sp|P52292|IMA1_HUMAN	KPNA2	298.191	297.08	298.495	323.941	318.315	273.374	265.184	338.551	358.401	343.882
sp|P52429|DGKE_HUMAN	DGKE	83.9754	125.005	113.147	103.528	120.726	111.948	133.083	103.017	115.089	124.841
sp|P52758|RIDA_HUMAN	RIDA	92.0414	77.4908	99.6345	89.6065	84.9669	64.284	69.5967	73.5222	85.8226	62.4135
sp|P53680|AP2S1_HUMAN	AP2S1	91.6015	97.6692	85.561	110.236	104.002	101.988	109.264	110.285	117.606	123.876
sp|P54577|SYYC_HUMAN	YARS1	193.97	270.56	252.513	255.636	291.776	266.219	287.577	253.059	235.237	309.128
sp|P54709|AT1B3_HUMAN	ATP1B3	171.189	167.139	132.465	166.092	182.829	169.247	201.753	185.091	177.008	198.98
sp|P55061-2|BI1_HUMAN	TMBIM6	236.005	270.961	261.666	247.805	267.963	296.603	284.391	317.936	324.588	362.911
sp|P55145|MANF_HUMAN	MANF	201.844	248.334	230.991	210.269	185.259	255.103	235.668	248.808	251.354	250.825
sp|P55265-4|DSRAD_HUMAN	ADAR	55.048	61.3045	98.9255	85.9511	72.0259	50.8785	74.3162	71.0035	71.4371	74.5072
sp|P55268|LAMB2_HUMAN	LAMB2	12.3655	20.4942	17.9579	18.8194	23.7114	11.3958	20.9037	17.5552	21.0791	19.2608
sp|P55809|SCOT1_HUMAN	OXCT1	77.7986	96.1009	97.4483	101.745	94.0404	91.9671	109.232	88.1575	92.7105	111.888
sp|P55957-2|BID_HUMAN	BID	219.364	210.122	226.515	224.77	221.936	156.768	155.875	170.889	167.359	157.757
sp|P56378|ATP68_HUMAN	ATP5MJ	156.772	151.489	131.573	157.136	161.931	130.475	170.88	171.261	134.103	163.134
sp|P56385|ATP5I_HUMAN	ATP5ME	189.579	156.714	183.813	171.654	168.712	194.788	166.009	190.092	188.545	159.137
sp|P56937|DHB7_HUMAN	HSD17B7	159.72	145.468	145.337	152.49	133.323	145.295	129.343	146.519	144.624	146.656
sp|P57678|GEMI4_HUMAN	GEMIN4	48.0222	45.4211	39.463	51.1551	44.3846	43.8682	46.1563	46.0946	42.0803	34.4964
sp|P57772|SELB_HUMAN	EEFSEC	177.52	259.326	245.967	264.61	288.65	275.985	290.1	214.618	240.992	288.994
sp|P60174-3|TPIS_HUMAN	TPI1	66.0112	61.2773	57.0421	57.5052	55.5599	58.7312	58.7405	69.698	65.638	68.643
sp|P60468|SC61B_HUMAN	SEC61B	122.464	155.503	162.828	154.964	181.542	160.983	158.804	133.288	142.961	140.647
sp|P60866-2|RS20_HUMAN	RPS20	186.018	194.838	179.896	205.944	201.837	211.434	171.127	238.123	217.061	239.061
sp|P60891|PRPS1_HUMAN	PRPS1	277.636	293.768	191.837	254.736	252.865	250.676	247.965	270.159	262.707	314.321
sp|P60900|PSA6_HUMAN	PSMA6	111.136	98.9021	101.992	107.264	133.175	129.24	108.399	125.296	144.027	130.503
sp|P61158|ARP3_HUMAN	ACTR3	131.776	103.323	96.0754	125.684	135.271	134.408	117.525	141.233	154.381	167.763
sp|P61254|RL26_HUMAN	RPL26	180.307	170.133	186.714	166.208	168.643	180.835	203.432	198.697	180.673	182.038
sp|P61289-2|PSME3_HUMAN	PSME3	18.7993	25.4222	18.3408	22.7808	27.4547	22.5738	24.6373	31.4162	17.4408	31.9171
sp|P61421|VA0D1_HUMAN	ATP6V0D1	26.4896	36.4962	32.3524	27.3026	28.9388	33.9477	32.0015	37.5282	34.7783	44.1833
sp|P61513|RL37A_HUMAN	RPL37A	83.8695	92.376	89.7664	88.3266	82.2041	104.433	96.0668	95.4407	92.8062	109.714
sp|P62072|TIM10_HUMAN	TIMM10	94.2532	127.569	120.911	146.542	111.242	119.333	143.334	109.754	124.453	135.223
sp|P62136-2|PP1A_HUMAN	PPP1CA	220.526	199.838	232.488	237.226	217.124	215.794	203.437	225.997	212.543	213.504
sp|P62195|PRS8_HUMAN	PSMC5	48.0061	52.941	59.3672	50.3975	65.7624	54.5742	58.7715	62.7865	59.2467	55.4424
sp|P62263|RS14_HUMAN	RPS14	200.167	177.166	160.225	185.673	170.716	185.504	163.189	179.093	190.98	176.174
sp|P62304|RUXE_HUMAN	SNRPE	108.161	123.608	111.125	121.976	112.679	116.024	107.558	99.3873	105.215	125.169
sp|P62333|PRS10_HUMAN	PSMC6	59.2227	50.4549	41.4158	44.2188	49.6222	54.0104	47.0461	60.9359	55.7208	59.2084
sp|P62834|RAP1A_HUMAN	RAP1A	129.553	105.2	98.076	101.558	108.588	103.481	106.622	113.232	98.5941	132.447
sp|P62854|RS26_HUMAN	RPS26	115.092	107.334	72.3659	69.1533	87.6767	91.6364	90.3302	102.416	95.4958	99.7103
sp|P62857|RS28_HUMAN	RPS28	154.502	157.901	138.103	171.433	140.621	119.034	129.612	159.078	155.812	166.734
sp|P62861|RS30_HUMAN	FAU	240.993	234.757	123.982	157.373	170.577	272.553	312.353	222.089	155.552	260.721
sp|P62910|RL32_HUMAN	RPL32	172.133	153.726	137.604	138.69	158.413	162.062	154.803	171.182	185.897	178.75
sp|P62917|RL8_HUMAN	RPL8	196.108	124.671	91.3446	89.2652	122.488	142.323	105.546	118.071	157.288	116.393
sp|P63241-2|IF5A1_HUMAN	EIF5A	147.644	121.754	112.18	118.452	117.086	120.899	92.3349	138.525	110.521	122.855
sp|P68366|TBA4A_HUMAN	TUBA4A	55.038	89.2432	51.8856	64.9831	54.025	42.1482	50.5183	53.5732	56.426	58.4902
sp|P68402|PA1B2_HUMAN	PAFAH1B2	55.5847	75.4406	58.7857	54.6858	72.4511	64.4789	56.7736	99.6429	82.6585	85.8874
sp|P78406|RAE1L_HUMAN	RAE1	156.517	131.472	134.993	135.216	142.83	131.988	126.82	137.305	148.04	120.064
sp|P82909|RT36_HUMAN	MRPS36	139.773	138.321	133.067	120.156	117.575	143.911	109.428	149.171	142.653	122.63
sp|P82979|SARNP_HUMAN	SARNP	166.306	149.491	180.345	189.89	179.166	153.697	142.099	193.888	163.488	154.649
sp|P84095|RHOG_HUMAN	RHOG	87.4247	61.114	66.446	63.0089	66.2408	63.0827	78.0009	71.3754	68.8359	66.9077
sp|P84098|RL19_HUMAN	RPL19	134.396	107.332	107.829	105.36	106.678	103.605	109.761	124.839	106.893	114.971
sp|P84157-3|MXRA7_HUMAN	MXRA7	27.188	32.6711	31.9305	31.5679	39.4216	29.9619	30.2081	31.0567	32.5385	34.7432
sp|P86397|HTD2_HUMAN	HTD2	60.5676	46.7187	48.6551	60.7351	48.8664	47.6323	50.2183	68.1489	62.6209	58.0171
sp|Q00688|FKBP3_HUMAN	FKBP3	165.696	181.61	181.687	170.774	196.105	173.344	175.671	164.989	180.028	173.522
sp|Q01081-2|U2AF1_HUMAN	U2AF1	85.6441	90.2002	81.8268	76.8236	94.5168	101.222	95.5755	88.4039	99.7681	92.3401
sp|Q01105|SET_HUMAN	SET	152.61	150.781	121.544	132.64	158.587	158.839	141.779	185.758	169.951	152.831
sp|Q01518|CAP1_HUMAN	CAP1	78.5711	74.8212	80.8408	85.0374	88.9242	74.1187	73.3445	81.2071	85.512	81.3425
sp|Q01650|LAT1_HUMAN	SLC7A5	113.51	100.069	75.7677	90.3634	119.48	103.08	117.52	137.743	130.366	127.265
sp|Q01780|EXOSX_HUMAN	EXOSC10	97.9501	82.2958	116.205	102.337	112.046	87.2856	72.6816	95.376	82.6444	78.2438
sp|Q01970|PLCB3_HUMAN	PLCB3	81.7192	80.8267	69.4993	75.588	79.123	70.4047	88.5531	65.7638	67.3661	72.2873
sp|Q02040|AK17A_HUMAN	AKAP17A	106.104	128.009	119.957	113.574	137.505	129.134	106.711	122.068	118.709	131.359
sp|Q02790|FKBP4_HUMAN	FKBP4	104.14	71.5726	71.1236	77.5331	79.1221	80.2668	74.1398	104.785	81.1851	73.6589
sp|Q03518|TAP1_HUMAN	TAP1	132.412	139.078	139.087	138.505	161.481	148.31	162.448	165.004	157.256	148.795
sp|Q03701|CEBPZ_HUMAN	CEBPZ	90.2932	97.9097	107.358	113.067	119.305	104.282	79.7343	119.911	112.782	107.741
sp|Q04760|LGUL_HUMAN	GLO1	63.478	80.4243	74.7254	61.6862	78.5735	74.9575	65.7878	85.7503	70.4738	87.8625
sp|Q06787|FMR1_HUMAN	FMR1	207.757	205.367	188.994	208.603	208.547	241.547	188.788	243.449	234.48	222.628
sp|Q07954|LRP1_HUMAN	LRP1	100.08	114.259	98.583	105.344	106.815	104.467	142.922	113.72	117.307	123.321
sp|Q08170|SRSF4_HUMAN	SRSF4	157.862	152.543	170.444	204.946	196.135	141.94	163.061	190.506	148.016	152.034
sp|Q08379|GOGA2_HUMAN	GOLGA2	21.154	33.5621	37.2759	32.2095	40.7919	39.5002	34.1754	30.1489	33.5321	46.9578
sp|Q08431|MFGM_HUMAN	MFGE8	50.1678	54.2675	50.6948	40.0706	44.4788	40.7771	45.7499	58.195	50.1854	46.8085
sp|Q08945|SSRP1_HUMAN	SSRP1	183.477	220.081	177.117	205.439	199.339	186.089	190.808	213.836	185.198	213.959
sp|Q08J23|NSUN2_HUMAN	NSUN2	162.026	139.468	132.607	129.854	130.101	129.627	124.681	127.328	114.114	131.761
sp|Q09028|RBBP4_HUMAN	RBBP4	113.911	95.5905	101.723	112.325	95.715	76.4706	86.5524	112.446	95.1401	94.2555
sp|Q09161|NCBP1_HUMAN	NCBP1	226.72	322.241	328.045	287.638	311.773	274.073	320.264	248.461	269.95	325.778
sp|Q0D2I5-5|IFFO1_HUMAN	IFFO1	226.936	213.253	260.279	200.429	226.105	219.361	238.454	295.297	377.217	264.363
sp|Q0VDF9|HSP7E_HUMAN	HSPA14	38.7865	34.5827	22.7875	28.2646	35.8553	24.9771	40.5161	62.5288	43.3625	48.3359
sp|Q10469|MGAT2_HUMAN	MGAT2	116.919	108.546	90.6435	105.277	108.592	102.832	93.5923	107.91	122.696	101.962
sp|Q12769|NU160_HUMAN	NUP160	50.4974	47.0863	50.4405	44.2089	55.4187	42.8602	44.5498	52.9435	45.1826	38.118
sp|Q12846|STX4_HUMAN	STX4	34.7633	35.5803	47.5233	53.2884	49.0677	45.0655	57.5926	57.1211	52.3216	76.8507
sp|Q12894-2|IFRD2_HUMAN	IFRD2	42.2207	40.9297	38.3864	40.2261	32.3819	39.1637	40.3102	40.6533	39.0875	45.7826
sp|Q12996|CSTF3_HUMAN	CSTF3	397.287	439.002	418.74	437.892	469.393	508.234	468.414	501.023	572.216	535.612
sp|Q13033|STRN3_HUMAN	STRN3	125.989	119.95	120.963	114.771	125.416	111.83	128.05	156.05	167.462	126.402
sp|Q13123|RED_HUMAN	IK	151.981	141.222	159.208	157.785	168.538	122.167	173.485	163.321	191.199	186.561
sp|Q13190|STX5_HUMAN	STX5	117.767	97.5644	90.64	79.4597	80.6067	100.722	84.336	96.5195	90.9233	100.37
sp|Q13268-2|DHRS2_HUMAN	DHRS2	287.355	316.357	296.349	299.104	320.093	332.306	371.235	299.045	318.346	389.751
sp|Q13277|STX3_HUMAN	STX3	122.273	139.586	146.782	140.068	153.779	147.876	146.68	148.683	144.448	179.748
sp|Q13308-6|PTK7_HUMAN	PTK7	126.069	103.563	94.1567	110.772	175.678	134.623	94.4953	118.753	219.851	127.818
sp|Q13416|ORC2_HUMAN	ORC2	10.9929	15.2321	18.0308	20.8123	27.2724	16.1807	23.0222	23.4116	20.4641	29.0814
sp|Q13438|OS9_HUMAN	OS9	71.1752	96.6221	80.7183	88.8591	89.2379	78.6588	80.201	95.1077	83.407	99.9894
sp|Q13595|TRA2A_HUMAN	TRA2A	161.158	152.031	164.48	161.707	172.796	179.095	129.861	235.808	185.126	197.859
sp|Q13596-3|SNX1_HUMAN	SNX1	95.3129	84.2518	71.7582	81.2421	99.2843	86.6425	93.8435	95.526	90.612	85.3659
sp|Q13613|MTMR1_HUMAN	MTMR1	24.7392	32.2212	34.1497	27.6766	29.7636	30.9956	34.7151	32.7941	29.2737	32.3541
sp|Q13686|ALKB1_HUMAN	ALKBH1	91.7155	108.077	115.542	107.05	113.109	120.795	121.108	104.884	101.427	96.3708
sp|Q13794|APR_HUMAN	PMAIP1	36.3116	41.13	44.2543	38.9284	50.9153	51.3558	43.7237	50.2289	49.5711	63.0934
sp|Q14011-2|CIRBP_HUMAN	CIRBP	79.8025	115.679	128.683	117.549	130.93	112.157	121.784	101.72	113.244	133.619
sp|Q14103|HNRPD_HUMAN	HNRNPD	129.195	124.067	145.654	157.028	137.472	117.938	96.2524	170.375	118.918	120.205
sp|Q14108|SCRB2_HUMAN	SCARB2	31.1974	40.9735	52.5985	57.9725	55.8588	42.7352	36.6324	54.778	39.1603	51.581
sp|Q14118|DAG1_HUMAN	DAG1	238.161	197.415	153.817	191.367	213.88	225.446	185.261	261.868	285.483	243.85
sp|Q14151|SAFB2_HUMAN	SAFB2	190.828	198.593	253.261	240.496	283.976	210.188	206.411	257.848	242.755	237.537
sp|Q14157-5|UBP2L_HUMAN	UBAP2L	14.0026	13.2598	13.4436	16.2031	11.904	15.6713	16.723	17.8472	18.8981	26.9975
sp|Q14185|DOCK1_HUMAN	DOCK1	37.1527	38.6199	33.7104	38.9731	43.2412	46.4349	38.96	47.1519	50.8534	46.1388
sp|Q14241|ELOA1_HUMAN	ELOA	92.1242	89.099	82.1926	86.5649	87.7236	83.1463	78.6684	88.6998	87.9088	103.593
sp|Q14249|NUCG_HUMAN	ENDOG	143.098	125.504	137.52	108.56	123.009	118.409	130.681	99.7891	115.071	108.047
sp|Q14254|FLOT2_HUMAN	FLOT2	293.42	382.305	348.632	392.087	412.11	406.485	452.927	376.586	425.306	648.193
sp|Q14493|SLBP_HUMAN	SLBP	103.241	141.558	139.779	112.318	122.554	106.225	151.852	125.631	110.621	145.719
sp|Q14534|ERG1_HUMAN	SQLE	57.6733	47.7139	62.2012	51.8579	55.1072	69.7481	64.4867	77.921	59.6175	61.572
sp|Q14554|PDIA5_HUMAN	PDIA5	149.547	149.632	148.486	162.839	175.59	167.264	139.93	161.792	145.041	169.885
sp|Q14676|MDC1_HUMAN	MDC1	92.1942	91.1515	133.023	123.553	112.073	83.5292	89.1313	111.227	116.346	107.236
sp|Q14692|BMS1_HUMAN	BMS1	134.902	110.925	117.891	119.522	112.572	96.2281	101.654	124.007	116.533	97.755
sp|Q14696|MESD_HUMAN	MESD	246.236	192.519	184.394	198.587	158.887	191.607	133.99	146.114	91.4146	57.1215
sp|Q14781|CBX2_HUMAN	CBX2	100.989	101.893	96.1143	95.1682	90.5711	82.0471	79.3058	100.386	91.0568	88.9537
sp|Q14839-2|CHD4_HUMAN	CHD4	74.7052	105.656	104.174	103.473	100.952	88.2579	105.362	103.925	86.2892	111.359
sp|Q14CZ7|FAKD3_HUMAN	FASTKD3	63.3921	79.1849	68.3578	69.84	76.8977	79.8857	86.0179	65.7848	71.727	86.8159
sp|Q15014|MO4L2_HUMAN	MORF4L2	173.697	217.749	181.735	176.849	209.304	205.02	230.416	248.534	199.313	232.983
sp|Q15019-2|SEPT2_HUMAN	SEPTIN2	218.764	316.413	139.462	130.185	145.662	136.242	160.402	375.886	221.278	164.302
sp|Q15043|S39AE_HUMAN	SLC39A14	87.2502	88.2824	77.6909	89.5888	87.2825	83.0062	82.4025	93.5495	109.315	109.671
sp|Q15047|SETB1_HUMAN	SETDB1	196.417	223.741	206.657	246.786	239.274	243.232	204.35	263.607	275.706	176.376
sp|Q15119|PDK2_HUMAN	PDK2	66.5529	64.8205	67.1294	62.5633	65.7726	71.2969	64.3011	72.9914	74.9849	66.7199
sp|Q15375|EPHA7_HUMAN	EPHA7	20.0928	26.1291	24.1813	24.7909	27.9413	32.1326	30.1558	24.5599	27.4255	31.2695
sp|Q15382|RHEB_HUMAN	RHEB	58.3837	71.2129	67.6655	54.1466	47.9725	58.9497	52.9846	51.0907	55.9361	65.6684
sp|Q15388|TOM20_HUMAN	TOMM20	138.281	139.112	136.965	130.881	140.638	122.96	138.508	149	145.268	143.725
sp|Q15390|MTFR1_HUMAN	MTFR1	321.698	279.554	299.736	267.241	283.151	294.478	290.12	290.25	288.527	296.421
sp|Q15404|RSU1_HUMAN	RSU1	89.0267	104.391	75.9795	79.6003	87.9123	95.025	93.3226	96.267	83.7762	107.772
sp|Q15599|NHRF2_HUMAN	SLC9A3R2	87.0094	80.5553	71.2539	84.953	73.2832	86.6864	73.4553	92.6057	84.2943	80.6833
sp|Q15631|TSN_HUMAN	TSN	32.4655	34.4612	44.2178	41.8572	49.5799	40.3399	36.7765	57.3818	55.1442	56.9408
sp|Q15796|SMAD2_HUMAN	SMAD2	151.45	134.474	112.971	117.311	114.462	120.738	114.419	156.357	121.91	117.033
sp|Q15843|NEDD8_HUMAN	NEDD8	123.478	92.1257	118.249	91.5334	113.879	118.347	111.925	132.587	130.718	119.941
sp|Q16512-2|PKN1_HUMAN	PKN1	56.3985	71.3619	52.5995	53.0201	57.9678	57.051	61.2162	76.7629	68.5527	71.1931
sp|Q16563|SYPL1_HUMAN	SYPL1	85.0591	83.8835	61.8589	65.4945	66.7613	83.8677	82.3165	83.5527	74.8273	65.9572
sp|Q16629|SRSF7_HUMAN	SRSF7	111.339	84.0752	99.932	104.43	100.546	85.1944	72.9047	98.9229	75.3344	69.8439
sp|Q16630-2|CPSF6_HUMAN	CPSF6	76.8513	87.0746	70.7619	79.0289	81.3758	71.5247	79.9461	80.8054	61.8945	101.003
sp|Q16695|H31T_HUMAN	H3-4	255.225	266.629	374.23	373.054	340.773	219.377	229.791	346.781	307.075	271.686
sp|Q16881|TRXR1_HUMAN	TXNRD1	13.7547	19.6677	23.077	19.107	28.8247	24.7023	24.8776	30.8741	35.7457	45.9549
sp|Q2TAY7|SMU1_HUMAN	SMU1	77.1733	81.2042	86.6384	76.7149	93.8593	88.3505	100.406	79.9325	93.9849	101.288
sp|Q3ZAQ7|VMA21_HUMAN	VMA21	119.002	352.058	395.203	340.427	406.532	372.481	463.634	207.001	245.672	357.955
sp|Q49A88|CCD14_HUMAN	CCDC14	92.8931	130.308	80.9277	102.919	99.7462	87.4648	106.65	124.71	85.2534	139.745
sp|Q49MG5|MAP9_HUMAN	MAP9	70.0581	83.4605	66.7255	62.0876	82.5354	80.9878	80.3676	63.465	60.723	73.6491
sp|Q53EL6|PDCD4_HUMAN	PDCD4	90.9712	87.9295	69.6742	68.9967	66.3963	79.1882	67.8114	80.832	84.286	97.4228
sp|Q587I9|SFT2C_HUMAN	SFT2D3	190.93	126.727	114.51	113.318	124.597	133.607	130.739	278.109	151.025	140.33
sp|Q5BJH7|YIF1B_HUMAN	YIF1B	135.034	146.778	152.234	154.201	176.459	153.189	160.476	167.598	171.825	170.939
sp|Q5BKZ1|ZN326_HUMAN	ZNF326	158.388	143.121	176.974	167.458	148.537	123.936	120.743	180.711	158.057	126.96
sp|Q5HYI7|MTX3_HUMAN	MTX3	114.712	160.586	167.302	170.028	175.543	179.431	194.173	129.714	161.092	151.052
sp|Q5JTJ3-2|COA6_HUMAN	COA6	121.374	106.774	93.5488	92.1797	83.3595	123.736	101.657	84.9837	85.7155	46.1603
sp|Q5JTV8-3|TOIP1_HUMAN	TOR1AIP1	86.148	80.0826	92.8365	91.757	96.7094	73.9208	91.0953	88.2121	78.3343	71.216
sp|Q5QJE6|TDIF2_HUMAN	DNTTIP2	274.002	220.86	264.71	241.214	234.017	223.692	209.853	254.806	219.893	230.593
sp|Q5SSJ5|HP1B3_HUMAN	HP1BP3	32.1444	48.8117	65.9099	58.4202	58.0659	48.1034	79.7978	56.5971	57.7134	65.1256
sp|Q5T0F9|C2D1B_HUMAN	CC2D1B	18.5431	23.1689	18.6896	20.4732	30.6196	23.4194	23.9534	26.9666	26.8452	28.7409
sp|Q5T2R2|DPS1_HUMAN	PDSS1	106.327	112.73	103.278	95.2768	86.3691	88.9831	75.431	86.7073	82.4315	83.9713
sp|Q5TCS8-6|KAD9_HUMAN	AK9	181.98	241.856	173.926	179.701	170.735	206.588	168.59	283.648	226.02	201.884
sp|Q5TEU4|NDUF5_HUMAN	NDUFAF5	125.748	121.567	108.481	116.202	110.796	127.016	125.538	104.49	123.712	102.218
sp|Q5TGZ0|MIC10_HUMAN	MICOS10	171.051	174.254	156.038	146.661	146.152	186.169	125.571	175.086	160.278	130.142
sp|Q5UCC4|EMC10_HUMAN	EMC10	247.399	257.413	263.909	270.392	254.795	257.298	281.93	269.578	292.941	250.233
sp|Q5VTE6|ANGE2_HUMAN	ANGEL2	25.3845	30.682	34.0401	30.8296	58.1438	34.7524	41.1108	33.014	29.996	40.1294
sp|Q5VTU8|AT5EL_HUMAN	ATP5F1EP2	120.789	150.146	127.729	146.2	147.585	146.942	174.041	140.751	155.86	190.537
sp|Q5VWZ2|LYPL1_HUMAN	LYPLAL1	134.994	125.811	129.142	126.69	138.976	136.735	128.388	150.108	167.408	138.451
sp|Q658P3-2|STEA3_HUMAN	STEAP3	178.505	187.848	204.778	210.036	220.297	197.45	192.35	209.38	193.714	218.865
sp|Q66PJ3|AR6P4_HUMAN	ARL6IP4	369.994	391.467	303.396	255.658	285.897	362.949	349.063	324.019	298.612	334.456
sp|Q68CQ7|GL8D1_HUMAN	GLT8D1	176.235	221.707	240.597	211.226	216.877	222.904	225.512	166.378	204.666	246.486
sp|Q68D85|NR3L1_HUMAN	NCR3LG1	21.2122	24.9781	29.0236	17.7708	30.5457	26.1276	31.8383	26.0839	27.3939	31.0202
sp|Q68D91|MBLC2_HUMAN	MBLAC2	21.6149	20.7751	28.472	26.6369	26.6688	25.4058	28.8322	30.4029	26.3466	28.5767
sp|Q69YL0|NCAS2_HUMAN	NCBP2AS2	207.431	263.134	259.776	232.002	258.472	255.246	276.681	221.573	219.21	253.975
sp|Q69YU5|BWNIN_HUMAN	BRAWNIN	451.59	411.776	426.896	436.766	418.071	407.473	358.07	395.393	402.243	325.098
sp|Q6DCA0|AMERL_HUMAN	AMMECR1L	102.126	92.9887	78.3079	81.2914	69.8315	84.3223	89.5651	93.0634	83.644	99.5373
sp|Q6NTF9-2|RHBD2_HUMAN	RHBDD2	161.845	172.055	162.909	165.406	189.959	179.757	174.344	170.291	160.042	177.868
sp|Q6NUM9|RETST_HUMAN	RETSAT	85.711	87.6636	83.052	72.4727	89.5023	82.864	70.7479	91.5539	73.7008	81.9142
sp|Q6NUQ1|RINT1_HUMAN	RINT1	30.3622	37.2478	22.8607	32.0981	37.8231	35.1001	32.1793	31.1194	27.0485	42.5791
sp|Q6NZY4|ZCHC8_HUMAN	ZCCHC8	23.6675	23.8898	26.8534	26.7061	22.4219	23.8454	24.0008	25.3834	17.7533	32.7656
sp|Q6P1A2|MBOA5_HUMAN	LPCAT3	222.1	189.75	209.093	214.589	213.175	184.492	174.109	221.232	211.907	190.756
sp|Q6P1K8|T2H2L_HUMAN	GTF2H2C	34.4066	41.2074	50.234	41.7463	46.6255	48.2954	42.4468	45.2185	43.2216	54.5716
sp|Q6P1X6|CH082_HUMAN	C8orf82	57.862	61.8548	57.8339	50.6302	48.994	56.1351	59.3323	56.8016	58.2918	55.1791
sp|Q6P4F2|FDX2_HUMAN	FDX2	73.3303	232.295	276.386	245.426	265.594	225.877	350.175	125.652	166.315	238.748
sp|Q6PL18|ATAD2_HUMAN	ATAD2	24.5939	24.6706	34.4265	33.8424	29.2722	20.8475	28.0237	22.312	27.3585	25.0667
sp|Q6UW02|CP20A_HUMAN	CYP20A1	166.566	190.89	174.651	194.019	197.905	217.317	307.38	241.715	230.285	319.258
sp|Q6UWP7|LCLT1_HUMAN	LCLAT1	222.754	213.004	230.966	252.858	263.464	257.872	223.724	257.339	240.38	226.589
sp|Q6ZXV5|TMTC3_HUMAN	TMTC3	78.7066	63.0375	48.6987	51.7568	46.1104	59.0391	49.9517	58.7264	46.63	30.6185
sp|Q709F0|ACD11_HUMAN	ACAD11	225.042	162.784	137.239	123.254	103.334	135.9	101.819	134.029	95.8785	103.219
sp|Q70EL1|UBP54_HUMAN	USP54	46.2176	59.2895	50.114	57.0506	56.7341	62.1301	61.5798	47.2985	64.6986	76.484
sp|Q70HW3|SAMC_HUMAN	SLC25A26	41.1446	46.2784	45.9947	44.5711	43.3085	44.2935	43.338	41.2991	46.4065	43.4181
sp|Q70UQ0|IKIP_HUMAN	IKBIP	116.446	105.991	102.004	109.259	97.3139	93.7273	93.173	87.9212	86.0405	79.8552
sp|Q7L1Q6-3|BZW1_HUMAN	BZW1	235.362	239.456	243.47	280.211	253.208	270.925	249.1	280.379	264.8	273.114
sp|Q7L5N7|PCAT2_HUMAN	LPCAT2	107.213	123.532	86.1456	102.966	89.7799	93.0424	97.8402	107.52	88.4288	96.3829
sp|Q7Z417|NUFP2_HUMAN	NUFIP2	84.8733	93.7879	72.6553	84.6492	84.3037	78.8605	78.3608	95.5968	97.5633	93.8441
sp|Q7Z4G4|TRM11_HUMAN	TRMT11	205.93	206.3	194.461	193.88	188.269	161.605	154.147	176.042	160.663	174.196
sp|Q7Z4Q2|HEAT3_HUMAN	HEATR3	50.339	43.2272	46.4822	46.6221	52.6349	52.2634	50.2583	43.0752	52.9796	50.8407
sp|Q7Z6B0|CCD91_HUMAN	CCDC91	23.2101	33.9886	33.0403	37.1943	35.3056	33.4682	45.1397	48.2408	48.9256	57.0308
sp|Q7Z7A4|PXK_HUMAN	PXK	36.5677	35.4298	25.4176	39.1331	42.8571	33.1668	35.4596	35.6342	35.4671	46.2197
sp|Q7Z7F7-2|RM55_HUMAN	MRPL55	115.481	106.439	89.3307	89.0363	86.5077	68.5079	46.4372	62.8568	31.3958	47.6517
sp|Q86U28|ISCA2_HUMAN	ISCA2	147.25	125.639	134.603	125.006	115.809	121.382	142.634	161.006	142.114	109.577
sp|Q86UD3|MARH3_HUMAN	MARCHF3	47.7234	71.6541	76.235	66.8504	81.5423	70.7467	64.0558	85.2659	81.7134	75.0055
sp|Q86UL3|GPAT4_HUMAN	GPAT4	81.8663	74.9768	75.2874	77.8126	73.0591	80.036	73.292	86.7972	86.5298	93.4209
sp|Q86UY6|NAA40_HUMAN	NAA40	102.803	140.519	131.042	120.037	148.196	139.022	165.516	129.823	138.164	183.336
sp|Q86X10|RLGPB_HUMAN	RALGAPB	142.763	163.834	126.691	139.388	147.146	160.132	142.748	125.05	134.575	137.67
sp|Q86XL3|ANKL2_HUMAN	ANKLE2	206.975	142.559	136.436	130.008	136.132	143.35	135.294	145.988	135.952	142.747
sp|Q86XP3|DDX42_HUMAN	DDX42	179.18	196.629	175.91	198.112	193.48	173.546	183.63	192.04	184.811	185.229
sp|Q86XR7-2|TCAM2_HUMAN	TICAM2	10.9749	18.0436	18.9126	11.8979	13.6743	14.6474	14.2317	16.2338	16.9019	20.0156
sp|Q86XR8|CEP57_HUMAN	CEP57	79.7447	65.9919	63.1485	55.3157	68.2661	71.4185	72.6071	86.7425	77.7502	81.7555
sp|Q86Y39-2|NDUAB_HUMAN	NDUFA11	129.506	96.1128	95.3966	99.9752	96.7719	130.396	115.513	108.866	119.143	117.534
sp|Q86YH6|DLP1_HUMAN	PDSS2	144.794	157.854	146.977	139.418	130.798	139.555	122.112	112.815	120.934	116.923
sp|Q86YM7|HOME1_HUMAN	HOMER1	45.0877	41.5507	31.0419	33.0427	38.9044	35.2595	44.3911	40.7029	38.4932	37.7645
sp|Q86YS6|RAB43_HUMAN	RAB43	75.9484	112.813	107.38	94.8564	104.947	121.972	109.104	106.131	101.542	128.429
sp|Q86YT6|MIB1_HUMAN	MIB1	39.84	43.1236	54.2998	43.0921	55.827	43.9386	52.8712	47.2867	44.4767	52.4766
sp|Q8IV48|ERI1_HUMAN	ERI1	104.573	89.5069	107.437	87.0137	87.4731	80.1621	91.458	93.0174	96.2655	92.7346
sp|Q8IVF2|AHNK2_HUMAN	AHNAK2	32.4222	68.9631	61.6414	54.1681	61.2046	42.3527	60.3331	61.2107	59.9794	60.7659
sp|Q8IVL6|P3H3_HUMAN	P3H3	201.168	213.656	160.874	163.765	170.354	200.329	147.965	167.002	165.826	156.523
sp|Q8IWC1|MA7D3_HUMAN	MAP7D3	77.737	82.2846	76.1026	68.3842	72.4483	76.7959	79.8815	70.0135	78.4802	86.6126
sp|Q8IWL3|HSC20_HUMAN	HSCB	201.996	185.262	170.246	155.683	190.981	163.079	146.666	163.501	162.299	143.363
sp|Q8IX01|SUGP2_HUMAN	SUGP2	93.6067	92.1848	105.856	109.463	96.0083	76.6321	75.0635	100.416	89.4101	91.8239
sp|Q8IX18|DHX40_HUMAN	DHX40	57.2225	110.863	116.808	113.12	131.2	107.355	128.919	87.6762	82.2233	135.233
sp|Q8IXB1|DJC10_HUMAN	DNAJC10	14.6926	17.1685	11.9508	16.826	14.5491	14.3142	12.1932	10.6919	9.80203	8.28456
sp|Q8IXM3|RM41_HUMAN	MRPL41	200.679	227.62	235.297	212.349	226.572	215.343	245.245	206.319	196.345	230.401
sp|Q8IY17|PLPL6_HUMAN	PNPLA6	75.3825	61.4438	64.1696	69.4444	36.1346	55.8737	54.2533	58.31	57.4181	51.2452
sp|Q8IY81|SPB1_HUMAN	FTSJ3	168.821	111.972	98.2724	103.077	123.301	107.829	109.916	119.495	122.801	142.215
sp|Q8IYW5|RN168_HUMAN	RNF168	56.0046	116.875	139.335	119.662	127.444	136.021	159.223	75.6865	101.444	126.946
sp|Q8IZD2|KMT2E_HUMAN	KMT2E	89.4359	82.2293	84.2335	68.8506	113.355	89.945	140.494	62.7974	137.799	119.576
sp|Q8N0Z8|PUSL1_HUMAN	PUSL1	100.869	82.3281	107.011	90.0549	81.9706	85.2412	82.2238	86.6104	119.05	89.1136
sp|Q8N163|CCAR2_HUMAN	CCAR2	203.969	184.787	146.127	173.298	155.231	146.776	159.721	164.226	136.61	149.062
sp|Q8N1F7|NUP93_HUMAN	NUP93	136.28	123.347	108.09	112.772	92.4201	87.9718	90.8641	97.2562	101.909	108.221
sp|Q8N2A8|PLD6_HUMAN	PLD6	131.052	115.575	125.464	112.172	126.364	204.134	206.843	178.683	186.087	173.146
sp|Q8N428|GLT16_HUMAN	GALNT16	134.778	158.165	144.469	125.423	138.132	140.971	128.76	144.438	127.597	162.044
sp|Q8N490|PNKD_HUMAN	PNKD	133.616	127.107	140.589	139.123	141.966	123.395	131.507	134.057	134.81	123.216
sp|Q8N4J0|CARME_HUMAN	CARNMT1	26.2267	34.7967	31.6733	35.6521	36.2522	30.1906	29.6714	30.8638	26.9488	28.2397
sp|Q8N5F7|NKAP_HUMAN	NKAP	198.133	188.83	188.474	168.494	180.628	162.998	227.284	230.453	203.223	203.452
sp|Q8N5M1|ATPF2_HUMAN	ATPAF2	172.514	181.729	172.331	184.101	158.725	174.072	196.058	160.136	152.855	166.586
sp|Q8N8Q8|COX18_HUMAN	COX18	139.437	141.792	141.065	146.945	128.191	121.859	143.019	139.978	123.754	126.18
sp|Q8N8R5|CB069_HUMAN	C2orf69	100.083	83.0215	71.3625	62.1977	67.634	84.2386	77.8308	89.2681	77.5209	71.2871
sp|Q8NAN2|MIGA1_HUMAN	MIGA1	103.371	127.225	110.03	99.9525	122.303	110.283	121.775	106.918	116.011	127.319
sp|Q8NBI6|XXLT1_HUMAN	XXYLT1	97.2291	97.4162	110.51	99.0209	108.118	114.321	121.422	108.274	108.628	96.0244
sp|Q8NBJ4|GOLM1_HUMAN	GOLM1	184.357	173.07	185.158	195.035	185.957	196.671	205.882	206.202	231.065	214.34
sp|Q8NBM4|UBAC2_HUMAN	UBAC2	81.2926	64.0106	66.483	72.3524	74.3944	77.2587	68.4468	78.7617	83.6663	77.127
sp|Q8NC51|PAIRB_HUMAN	SERBP1	207.02	183.296	189.102	217.291	184.556	182.797	175.021	177.963	184.02	227.374
sp|Q8NC54|KCT2_HUMAN	KCT2	59.6533	57.342	54.432	61.0037	77.5543	52.2852	62.6832	56.2991	63.762	78.8396
sp|Q8NCC3|PAG15_HUMAN	PLA2G15	48.5351	42.606	40.0421	35.9274	48.914	51.8655	52.4626	54.4106	46.6395	50.2229
sp|Q8NDD1-5|CA131_HUMAN	C1orf131	201.514	166.28	196.966	172.202	167.972	139.149	145.751	172.355	151.37	172.09
sp|Q8NFW8|NEUA_HUMAN	CMAS	236.48	223.049	226.813	213.176	203.041	206.893	207.515	216.559	202.633	219.371
sp|Q8NHQ9|DDX55_HUMAN	DDX55	52.2144	65.8841	70.9964	63.3766	57.8638	57.8995	64.3019	53.0126	43.1494	61.6485
sp|Q8TAT6-2|NPL4_HUMAN	NPLOC4	105.019	108.406	104.526	93.4439	107.419	98.6125	106.172	104.172	99.0864	123.267
sp|Q8TB61|S35B2_HUMAN	SLC35B2	126.506	164.386	162.073	163.129	177.255	183.265	185.032	135.219	139.848	161.995
sp|Q8TBB5|KLDC4_HUMAN	KLHDC4	145.295	136.038	102.601	108.293	107.268	119.423	120.895	125.995	119.68	131.175
sp|Q8TBP6|S2540_HUMAN	SLC25A40	140.457	131.901	105.889	85.3839	107.637	118.285	120.881	150.371	133.15	123.697
sp|Q8TC12|RDH11_HUMAN	RDH11	64.9988	87.0731	89.8748	97.7919	100.347	96.6925	87.1649	87.2748	100.638	91.0473
sp|Q8TCJ2|STT3B_HUMAN	STT3B	426.481	381.101	354.993	381.796	372.725	296.43	295.317	328.833	293.054	250.259
sp|Q8TD19|NEK9_HUMAN	NEK9	223.882	201.721	273.547	357.84	295.525	146.019	185.283	225.855	234.324	186.261
sp|Q8TDB4|HUMMR_HUMAN	MGARP	77.356	60.924	68.1357	62.0062	46.9133	75.7085	67.0755	70.3213	75.2857	61.0029
sp|Q8TDW0|LRC8C_HUMAN	LRRC8C	93.8754	81.1911	88.7798	108.454	100.278	96.8665	110.208	108.718	118.581	123.587
sp|Q8WUM0|NU133_HUMAN	NUP133	24.2939	24.4189	33.2376	33.689	29.8052	30.3804	37.778	31.9369	27.3263	33.9627
sp|Q8WUM4|PDC6I_HUMAN	PDCD6IP	121.75	124.439	114.393	125.044	124.785	123.601	104.137	143.071	140.478	134.585
sp|Q8WVP7-3|LMBR1_HUMAN	LMBR1	64.8198	75.5336	56.8049	82.2636	85.2081	68.2633	69.0378	74.4934	75.7538	68.7875
sp|Q8WWQ0|PHIP_HUMAN	PHIP	53.7154	63.1794	63.6889	52.5212	70.9827	58.7943	65.986	76.3125	64.8765	77.1201
sp|Q8WXF1|PSPC1_HUMAN	PSPC1	108.886	85.0991	90.8884	104.966	93.3301	81.7347	85.1625	91.6019	90.7887	91.7455
sp|Q8WY22|BRI3B_HUMAN	BRI3BP	80.5335	77.6372	64.4534	76.4854	73.8428	69.2686	72.1421	71.4266	63.7773	71.1575
sp|Q8WZ42-12|TITIN_HUMAN	TTN	142.629	183.658	211.713	193.321	228.062	176.026	231.508	165.5	219.878	177.114
sp|Q92506|DHB8_HUMAN	HSD17B8	277.485	355.627	401.614	367.455	368.75	413.601	410.191	313.31	332.63	376.161
sp|Q92520|FAM3C_HUMAN	FAM3C	317.274	242.355	169.88	199.882	176.329	210.245	163.66	208.519	210.503	203.349
sp|Q92542|NICA_HUMAN	NCSTN	224.932	215.356	219.27	232.679	244.497	226.809	244.036	235.051	229.1	235.116
sp|Q92598-4|HS105_HUMAN	HSPH1	160.959	234.97	210.244	213.766	214.43	217.722	242.674	199.264	207.693	228.07
sp|Q92599|SEPT8_HUMAN	SEPTIN8	40.1594	46.2346	45.0411	46.7701	42.432	43.4846	41.7904	47.6613	41.6472	56.683
sp|Q92604|LGAT1_HUMAN	LPGAT1	19.9902	24.2837	28.7409	22.1203	23.7131	25.7423	29.5177	26.7857	21.9756	25.2057
sp|Q92797|SYMPK_HUMAN	SYMPK	167.724	194.045	188.443	181.302	162.491	182.381	166.016	174.99	171.41	172.511
sp|Q92804|RBP56_HUMAN	TAF15	60.7208	35.0497	44.1028	38.3827	43.1421	33.254	36.657	60.911	39.6699	37.2905
sp|Q92820|GGH_HUMAN	GGH	239.447	266.444	250.45	234.983	256.138	253.96	286.111	203.259	220.94	278.694
sp|Q92945|FUBP2_HUMAN	KHSRP	203.188	208.941	178.712	209.754	186.319	171.924	168.235	203.762	183.857	168.629
sp|Q92954|PRG4_HUMAN	PRG4	26.3589	44.2166	27.9895	23.3901	33.9483	41.3529	28.1208	37.3339	32.0907	42.5169
sp|Q92973|TNPO1_HUMAN	TNPO1	36.1819	33.1303	26.8972	30.2031	35.6229	42.4867	45.4048	35.8188	43.0428	41.8754
sp|Q92974|ARHG2_HUMAN	ARHGEF2	149.357	151.841	136.533	122.459	151.603	150.775	156.962	150.661	146.663	182.619
sp|Q92979|NEP1_HUMAN	EMG1	104.656	93.4853	89.772	99.1402	104.316	95.4054	81.5248	96.5181	108.898	98.8363
sp|Q93008-3|USP9X_HUMAN	USP9X	17.4912	22.9907	19.0426	21.2878	21.3404	24.4385	29.2845	28.6024	22.9416	27.9022
sp|Q93050-3|VPP1_HUMAN	ATP6V0A1	255.138	229.644	184.064	180.336	190.891	200.148	222.426	228.351	195.46	232.393
sp|Q969M3-3|YIPF5_HUMAN	YIPF5	86.1326	105.801	87.146	103.089	116.852	94.6357	102.154	119.933	107.677	130.686
sp|Q969N2|PIGT_HUMAN	PIGT	457.405	499.215	487.486	461.02	479.44	466.255	482.881	443.721	448.498	508.767
sp|Q969Q0|RL36L_HUMAN	RPL36AL	276.426	264.357	227.751	232.362	233.489	251.699	220.507	254.939	224.755	219.022
sp|Q969Q5|RAB24_HUMAN	RAB24	157.572	91.3341	98.334	99.8199	106.162	99.114	103.132	107.829	106.061	95.0808
sp|Q969V5|MUL1_HUMAN	MUL1	227.182	239.941	224.086	225.129	222.659	261.658	231.026	256.591	260.491	241.283
sp|Q96A29|FUCT1_HUMAN	SLC35C1	66.2022	69.7161	56.3427	59.6373	70.7273	78.4603	62.412	63.2633	57.3118	65.5158
sp|Q96AA3|RFT1_HUMAN	RFT1	274.394	214.788	217.836	233.494	226.905	182.368	173.057	217.926	200.694	179.163
sp|Q96AQ8|MCUR1_HUMAN	MCUR1	34.189	30.4338	32.7149	22.3275	29.3106	31.3451	28.6468	22.775	26.482	24.0154
sp|Q96BH1|RNF25_HUMAN	RNF25	23.9656	37.3091	32.5941	27.6789	29.7537	30.5763	35.2828	30.3843	36.6406	40.8588
sp|Q96BQ5|CC127_HUMAN	CCDC127	150.097	120.672	112.648	105.443	109.963	140.052	111.485	151.143	136.727	131.999
sp|Q96BY9|SARAF_HUMAN	SARAF	186.89	198.611	149.461	155.658	178.83	191.753	179.546	192.842	174.463	198.621
sp|Q96C01|F136A_HUMAN	FAM136A	303.307	274.899	212.724	225.285	186.508	312.495	253.183	271.693	259.686	211.346
sp|Q96CM3|RUSD4_HUMAN	RPUSD4	113.658	124.137	145.096	118.472	111.672	130.916	160.795	143.992	306.413	153.937
sp|Q96CN7|ISOC1_HUMAN	ISOC1	80.0379	72.7205	84.6628	74.7852	64.9756	83.0347	69.2365	69.7893	77.6964	67.0025
sp|Q96DA6|TIM14_HUMAN	DNAJC19	144.688	136.683	133.612	145.464	136.769	128.934	120.213	137.501	147.944	125.384
sp|Q96DI7-2|SNR40_HUMAN	SNRNP40	105.866	127.792	148.17	153.151	152.818	115.152	105.39	144.519	113.539	135.042
sp|Q96DP5|FMT_HUMAN	MTFMT	226.936	165.777	160.778	151.885	157.226	163.375	143.7	164.214	160.439	136.614
sp|Q96EE3-1|SEH1_HUMAN	SEH1L	146.512	161.587	157.312	174.91	141.483	138.745	143.619	140.671	132.679	135.954
sp|Q96EL2|RT24_HUMAN	MRPS24	383.064	368.971	445.348	409.587	397.511	440.307	434.077	403.271	439.291	397.98
sp|Q96ER3|SAAL1_HUMAN	SAAL1	18.535	20.6615	22.3673	19.5241	30.0918	25.1493	19.2892	28.515	29.0429	23.6014
sp|Q96EX1|SIM12_HUMAN	SMIM12	236.542	212.665	193.921	219.748	233.102	249.36	218.204	253.193	238.671	229.753
sp|Q96GQ7|DDX27_HUMAN	DDX27	64.9756	69.4539	85.3328	83.9936	77.1783	63.1754	68.7475	83.4906	66.0146	69.278
sp|Q96H55|MYO19_HUMAN	MYO19	143.327	165.373	171.887	165.791	174.14	171.132	168.908	164.55	184.801	162.672
sp|Q96HV5|TM41A_HUMAN	TMEM41A	112.962	83.9131	62.5503	71.4039	73.8743	88.913	72.4223	85.5081	77.257	67.5337
sp|Q96I24|FUBP3_HUMAN	FUBP3	263.07	249.683	264.945	262.585	280.871	239.377	259.037	255.405	266.722	256.925
sp|Q96IG2|FXL20_HUMAN	FBXL20	151.344	124.031	131.269	113.692	128.324	123.967	140.926	148.628	142.258	130.583
sp|Q96K37|S35E1_HUMAN	SLC35E1	54.9855	50.1603	50.8494	44.7871	61.8768	59.9637	56.1051	84.411	64.9805	71.9849
sp|Q96KA5|CLP1L_HUMAN	CLPTM1L	197.62	153.062	144.081	166.685	154.627	156.231	139.364	173.534	159.192	148.97
sp|Q96MM7-4|H6ST2_HUMAN	HS6ST2	79.8445	78.0693	72.6737	73.6125	76.1857	83.9781	85.394	70.4248	63.9031	68.7239
sp|Q96NB2|SFXN2_HUMAN	SFXN2	185.758	94.6565	94.4673	92.7494	115.683	97.2287	105.524	115.357	111.888	101.428
sp|Q96NU1-5|SAM11_HUMAN	SAMD11	78.8691	81.9022	82.4362	71.8634	76.9688	93.3381	89.7557	95.1673	103.826	121.407
sp|Q96P47-4|AGAP3_HUMAN	AGAP3	113.761	125.703	119.545	116.064	129.511	118.012	136.628	154.717	134.762	129.576
sp|Q96PE7|MCEE_HUMAN	MCEE	178.72	125.48	142.244	145.706	135.943	131.124	145.612	152.174	149.079	117.577
sp|Q96RN5|MED15_HUMAN	MED15	18.1303	25.8776	32.4902	27.2962	37.4406	29.2982	42.8692	26.7755	27.7293	36.1848
sp|Q96RQ1|ERGI2_HUMAN	ERGIC2	188.128	217.831	200.56	213.771	225.556	211.271	221.979	209.148	206.736	228.197
sp|Q96RQ3|MCCA_HUMAN	MCCC1	114.445	97.7299	102.292	105.322	98.9023	105.816	91.038	119.414	110.745	116.971
sp|Q96S66|CLCC1_HUMAN	CLCC1	474.271	358.348	351.284	358.099	329.197	381.972	408.243	336.755	300.715	344.284
sp|Q96SB4-3|SRPK1_HUMAN	SRPK1	59.2355	103.734	132.699	129.011	123.059	111.551	140.964	98.6356	99.6935	140.224
sp|Q96SN8|CK5P2_HUMAN	CDK5RAP2	48.6062	55.6992	59.0777	54.0483	59.5678	56.5917	64.9991	65.903	57.6182	61.138
sp|Q96T17-2|MA7D2_HUMAN	MAP7D2	125.35	98.233	109.345	114.405	118.668	113.996	89.6587	105.876	116.041	130.198
sp|Q96T37|RBM15_HUMAN	RBM15	63.4066	73.5251	72.3783	74.9725	72.398	70.3361	67.027	103.478	92.9105	81.3408
sp|Q99442|SEC62_HUMAN	SEC62	181.422	204.476	197.963	199.808	193.372	218.728	202.325	214.89	181.902	219.845
sp|Q99536|VAT1_HUMAN	VAT1	192.822	110.118	136.756	144.735	130.495	107.811	99.1672	199.938	106.51	114.247
sp|Q99570|PI3R4_HUMAN	PIK3R4	88.6589	88.5288	64.6059	72.3226	64.4639	70.8768	74.056	56.4052	61.7047	73.9864
sp|Q99640|PMYT1_HUMAN	PKMYT1	208.009	238.457	195.097	224.871	226.551	217.941	232.004	222.311	224.5	253.461
sp|Q99643|C560_HUMAN	SDHC	192.434	195.557	210.988	209.644	179.823	212.321	193.102	160.984	175.697	134.674
sp|Q99653|CHP1_HUMAN	CHP1	245.951	243.419	204.537	240.502	235.562	264.528	227.125	271.63	246.49	269.608
sp|Q99741|CDC6_HUMAN	CDC6	4.6835	14.4776	18.2034	10.0428	12.8848	11.909	23.0472	13.17	10.0093	15.3929
sp|Q99848|EBP2_HUMAN	EBNA1BP2	28.5337	31.3038	41.5683	37.9803	31.9544	25.3803	24.2241	41.1721	38.008	42.8076
[truncated: 164 more rows]
